# Supplementary material for: Clamping force control of electro–mechanical brakes based on driver intentions
Source: PLoS One. 2020 Sep 24;15(9):e0239608. doi: 10.1371/journal.pone.0239608 (PMC7514108; doi:10.1371/journal.pone.0239608)
Supplement: S1 File — (ZIP) [file pone.0239608.s002.zip]

Archive with 9 entries (7 files):
- Supporting Information/
- Supporting Information/S2_Simulation results/
- Supporting Information/S2_Simulation results/Fig 10_Recognition results of driver’s intentions.xlsx
- Supporting Information/S2_Simulation results/Fig 14_Simulation results of clamping force response performance.xlsx
- Supporting Information/S2_Simulation results/Fig 15_Simulation results of clamping force follow-up performance.xlsx
- Supporting Information/S2_Simulation results/Fig 16_Simulation result 1 of clamping control strategy.xlsx
- Supporting Information/S2_Simulation results/Fig 17_Simulation result 2 of clamping control strategy.xlsx
- Supporting Information/S2_Simulation results/Fig 18_Simulation result 3 of clamping control strategy_(a)Clamping force control .xlsx
- Supporting Information/S2_Simulation results/Fig 18_Simulation result 3 of clamping control strategy_(b)Comparison of control effects.xlsx
