# Supplementary material for: Clamping force control of electro–mechanical brakes based on driver intentions
Source: PLoS One. 2020 Sep 24;15(9):e0239608. doi: 10.1371/journal.pone.0239608 (PMC7514108; doi:10.1371/journal.pone.0239608)
Supplement: S1 File — (ZIP) [file pone.0239608.s002.zip › Supporting Information/S2_Simulation results/Fig 10_Recognition results of driver’s intentions.xlsx]

## Sheet: Sample 1
time	intentions
0	0
0.001	0
0.002	0
0.003	0
0.004	0
0.005	0
0.006	0
0.007	0
0.008	0
0.009	0
0.01	0
0.011	0
0.012	0
0.013	0
0.014	0
0.015	0
0.016	0
0.017	0
0.018	0
0.019	0
0.02	0
0.021	0
0.022	0
0.023	0
0.024	0
0.025	0
0.026	0
0.027	0
0.028	0
0.029	0
0.03	0
0.031	0
0.032	0
0.033	0
0.034	0
0.035	0
0.036	0
0.037	0
0.038	0
0.039	0
0.04	0
0.041	0
0.042	0
0.043	0
0.044	0
0.045	0
0.046	0
0.047	0
0.048	0
0.049	0
0.05	0
0.051	0
0.052	0
0.053	0
0.054	0
0.055	0
0.056	0
0.057	0
0.058	0
0.059	0
0.06	0
0.061	0
0.062	0
0.063	0
0.064	0
0.065	0
0.066	0
0.067	0
0.068	0
0.069	0
0.07	0
0.071	0
0.072	0
0.073	0
0.074	0
0.075	0
0.076	0
0.077	0
0.078	0
0.079	0
0.08	0
0.081	0
0.082	0
0.083	0
0.084	0
0.085	0
0.086	0
0.087	0
0.088	0
0.089	0
0.09	0
0.091	0
0.092	0
0.093	0
0.094	0
0.095	0
0.096	0
0.097	0
0.098	0
0.099	0
0.1	0
0.101	0
0.102	0
0.103	0
0.104	0
0.105	0
0.106	0
0.107	0
0.108	0
0.109	0
0.11	0
0.111	0
0.112	0
0.113	0
0.114	0
0.115	0
0.116	0
0.117	0
0.118	0
0.119	0
0.12	0
0.121	0
0.122	0
0.123	0
0.124	0
0.125	0
0.126	0
0.127	0
0.128	0
0.129	0
0.13	0
0.131	0
0.132	0
0.133	0
0.134	0
0.135	0
0.136	0
0.137	0
0.138	0
0.139	0
0.14	0
0.141	0
0.142	0
0.143	0
0.144	0
0.145	0
0.146	0
0.147	0
0.148	0
0.149	0
0.15	0
0.151	0
0.152	0
0.153	0
0.154	0
0.155	0
0.156	0
0.157	0
0.158	0
0.159	0
0.16	0
0.161	0
0.162	0
0.163	0
0.164	0
0.165	0
0.166	0
0.167	0
0.168	0
0.169	0
0.17	0
0.171	0
0.172	0
0.173	0
0.174	0
0.175	0
0.176	0
0.177	0
0.178	0
0.179	0
0.18	0
0.181	0
0.182	0
0.183	0
0.184	0
0.185	0
0.186	0
0.187	0
0.188	0
0.189	0
0.19	0
0.191	0
0.192	0
0.193	0
0.194	0
0.195	0
0.196	0
0.197	0
0.198	0
0.199	0
0.2	0
0.201	0
0.202	0
0.203	0
0.204	0
0.205	0
0.206	0
0.207	0
0.208	0
0.209	0
0.21	0
0.211	0
0.212	0
0.213	0
0.214	0
0.215	0
0.216	0
0.217	0
0.218	0
0.219	0
0.22	0
0.221	0
0.222	0
0.223	0
0.224	0
0.225	0
0.226	0
0.227	0
0.228	0
0.229	0
0.23	0
0.231	0
0.232	0
0.233	0
0.234	0
0.235	0
0.236	0
0.237	0
0.238	0
0.239	0
0.24	0
0.241	0
0.242	0
0.243	0
0.244	0
0.245	0
0.246	0
0.247	0
0.248	0
0.249	0
0.25	0
0.251	0
0.252	0
0.253	0
0.254	0
0.255	0
0.256	0
0.257	0
0.258	0
0.259	0
0.26	0
0.261	0
0.262	0
0.263	0
0.264	0
0.265	0
0.266	0
0.267	0
0.268	0
0.269	0
0.27	0
0.271	0
0.272	0
0.273	0
0.274	0
0.275	0
0.276	0
0.277	0
0.278	0
0.279	0
0.28	0
0.281	0
0.282	0
0.283	0
0.284	0
0.285	0
0.286	0
0.287	0
0.288	0
0.289	0
0.29	0
0.291	0
0.292	0
0.293	0
0.294	0
0.295	0
0.296	0
0.297	0
0.298	0
0.299	0
0.3	0
0.301	0
0.302	0
0.303	0
0.304	0
0.305	0
0.306	0
0.307	0
0.308	0
0.309	0
0.31	0
0.311	0
0.312	0
0.313	0
0.314	0
0.315	0
0.316	0
0.317	0
0.318	0
0.319	0
0.32	0
0.321	0
0.322	0
0.323	0
0.324	0
0.325	0
0.326	0
0.327	0
0.328	0
0.329	0
0.33	0
0.331	0
0.332	0
0.333	0
0.334	0
0.335	0
0.336	0
0.337	0
0.338	0
0.339	0
0.34	0
0.341	0
0.342	0
0.343	0
0.344	0
0.345	0
0.346	0
0.347	0
0.348	0
0.349	0
0.35	0
0.351	0
0.352	0
0.353	0
0.354	0
0.355	0
0.356	0
0.357	0
0.358	0
0.359	0
0.36	0
0.361	0
0.362	0
0.363	0
0.364	0
0.365	0
0.366	0
0.367	0
0.368	0
0.369	0
0.37	0
0.371	0
0.372	0
0.373	0
0.374	0
0.375	0
0.376	0
0.377	0
0.378	0
0.379	0
0.38	0
0.381	0
0.382	0
0.383	0
0.384	0
0.385	0
0.386	0
0.387	0
0.388	0
0.389	0
0.39	0
0.391	0
0.392	0
0.393	0
0.394	0
0.395	0
0.396	0
0.397	0
0.398	0
0.399	0
0.4	0
0.401	0
0.402	0
0.403	0
0.404	0
0.405	0
0.406	0
0.407	0
0.408	0
0.409	0
0.41	0
0.411	0
0.412	0
0.413	0
0.414	0
0.415	0
0.416	0
0.417	0
0.418	0
0.419	0
0.42	0
0.421	0
0.422	0
0.423	0
0.424	0
0.425	0
0.426	0
0.427	0
0.428	0
0.429	0
0.43	0
0.431	0
0.432	0
0.433	0
0.434	0
0.435	0
0.436	0
0.437	0
0.438	0
0.439	0
0.44	0
0.441	0
0.442	0
0.443	0
0.444	0
0.445	0
0.446	0
0.447	0
0.448	0
0.449	0
0.45	0
0.451	0
0.452	0
0.453	0
0.454	0
0.455	0
0.456	0
0.457	0
0.458	0
0.459	0
0.46	0
0.461	0
0.462	0
0.463	0
0.464	0
0.465	0
0.466	0
0.467	0
0.468	0
0.469	0
0.47	0
0.471	0
0.472	0
0.473	0
0.474	0
0.475	0
0.476	0
0.477	0
0.478	0
0.479	0
0.48	0
0.481	0
0.482	0
0.483	0
0.484	0
0.485	0
0.486	0
0.487	0
0.488	0
0.489	0
0.49	0
0.491	0
0.492	0
0.493	0
0.494	0
0.495	0
0.496	0
0.497	0
0.498	0
0.499	0
0.5	0
0.501	0
0.502	0
0.503	0
0.504	0
0.505	0
0.506	0
0.507	0
0.508	0
0.509	0
0.51	0
0.511	0
0.512	0
0.513	0
0.514	0
0.515	0
0.516	0
0.517	0
0.518	0
0.519	0
0.52	0
0.521	0
0.522	0
0.523	0
0.524	0
0.525	0
0.526	0
0.527	0
0.528	0
0.529	0
0.53	0
0.531	0
0.532	0
0.533	0
0.534	0
0.535	0
0.536	0
0.537	0
0.538	0
0.539	0
0.54	0
0.541	0
0.542	0
0.543	0
0.544	0
0.545	0
0.546	0
0.547	0
0.548	0
0.549	0
0.55	0
0.551	0
0.552	0
0.553	0
0.554	0
0.555	0
0.556	0
0.557	0
0.558	0
0.559	0
0.56	0
0.561	0
0.562	0
0.563	0
0.564	0
0.565	0
0.566	0
0.567	0
0.568	0
0.569	0
0.57	0
0.571	0
0.572	0
0.573	0
0.574	0
0.575	0
0.576	0
0.577	0
0.578	0
0.579	0
0.58	0
0.581	0
0.582	0
0.583	0
0.584	0
0.585	0
0.586	0
0.587	0
0.588	0
0.589	0
0.59	0
0.591	0
0.592	0
0.593	0
0.594	0
0.595	0
0.596	0
0.597	0
0.598	0
0.599	0
0.6	0
0.601	0
0.602	0
0.603	0
0.604	0
0.605	0
0.606	0
0.607	0
0.608	0
0.609	0
0.61	0
0.611	0
0.612	0
0.613	0
0.614	0
0.615	0
0.616	0
0.617	0
0.618	0
0.619	0
0.62	0
0.621	0
0.622	0
0.623	0
0.624	0
0.625	0
0.626	0
0.627	0
0.628	0
0.629	0
0.63	0
0.631	0
0.632	0
0.633	0
0.634	0
0.635	0
0.636	0
0.637	0
0.638	0
0.639	0
0.64	0
0.641	0
0.642	0
0.643	0
0.644	0
0.645	0
0.646	0
0.647	0
0.648	0
0.649	0
0.65	0
0.651	0
0.652	0
0.653	0
0.654	0
0.655	0
0.656	0
0.657	0
0.658	0
0.659	0
0.66	0
0.661	0
0.662	0
0.663	0
0.664	0
0.665	0
0.666	0
0.667	0
0.668	0
0.669	0
0.67	0
0.671	0
0.672	0
0.673	0
0.674	0
0.675	0
0.676	0
0.677	0
0.678	0
0.679	0
0.68	0
0.681	0
0.682	0
0.683	0
0.684	0
0.685	0
0.686	0
0.687	0
0.688	0
0.689	0
0.69	0
0.691	0
0.692	0
0.693	0
0.694	0
0.695	0
0.696	0
0.697	0
0.698	0
0.699	0
0.7	0
0.701	0
0.702	0
0.703	0
0.704	0
0.705	0
0.706	0
0.707	0
0.708	0
0.709	0
0.71	0
0.711	0
0.712	0
0.713	0
0.714	0
0.715	0
0.716	0
0.717	0
0.718	0
0.719	0
0.72	0
0.721	0
0.722	0
0.723	0
0.724	0
0.725	0
0.726	0
0.727	0
0.728	0
0.729	0
0.73	0
0.731	0
0.732	0
0.733	0
0.734	0
0.735	0
0.736	0
0.737	0
0.738	0
0.739	0
0.74	0
0.741	0
0.742	0
0.743	0
0.744	0
0.745	0
0.746	0
0.747	0
0.748	0
0.749	0
0.75	0
0.751	0
0.752	0
0.753	0
0.754	0
0.755	0
0.756	0
0.757	0
0.758	0
0.759	0
0.76	0
0.761	0
0.762	0
0.763	0
0.764	0
0.765	0
0.766	0
0.767	0
0.768	0
0.769	0
0.77	0
0.771	0
0.772	0
0.773	0
0.774	0
0.775	0
0.776	0
0.777	0
0.778	0
0.779	0
0.78	0
0.781	0
0.782	0
0.783	0
0.784	0
0.785	0
0.786	0
0.787	0
0.788	0
0.789	0
0.79	0
0.791	0
0.792	0
0.793	0
0.794	0
0.795	0
0.796	0
0.797	0
0.798	0
0.799	0
0.8	0
0.801	0
0.802	0
0.803	0
0.804	0
0.805	0
0.806	0
0.807	0
0.808	0
0.809	0
0.81	0
0.811	0
0.812	0
0.813	0
0.814	0
0.815	0
0.816	0
0.817	0
0.818	0
0.819	0
0.82	0
0.821	0
0.822	0
0.823	0
0.824	0
0.825	0
0.826	0
0.827	0
0.828	0
0.829	0
0.83	0
0.831	0
0.832	0
0.833	0
0.834	0
0.835	0
0.836	0
0.837	0
0.838	0
0.839	0
0.84	0
0.841	0
0.842	0
0.843	0
0.844	0
0.845	0
0.846	0
0.847	0
0.848	0
0.849	0
0.85	0
0.851	0
0.852	0
0.853	0
0.854	0
0.855	0
0.856	0
0.857	0
0.858	0
0.859	0
0.86	0
0.861	0
0.862	0
0.863	0
0.864	0
0.865	0
0.866	0
0.867	0
0.868	0
0.869	0
0.87	0
0.871	0
0.872	0
0.873	0
0.874	0
0.875	0
0.876	0
0.877	0
0.878	0
0.879	0
0.88	0
0.881	0
0.882	0
0.883	0
0.884	0
0.885	0
0.886	0
0.887	0
0.888	0
0.889	0
0.89	0
0.891	0
0.892	0
0.893	0
0.894	0
0.895	0
0.896	0
0.897	0
0.898	0
0.899	0
0.9	0
0.901	0
0.902	0
0.903	0
0.904	0
0.905	0
0.906	0
0.907	0
0.908	0
0.909	0
0.91	0
0.911	0
0.912	0
0.913	0
0.914	0
0.915	0
0.916	0
0.917	0
0.918	0
0.919	0
0.92	0
0.921	0
0.922	0
0.923	0
0.924	0
0.925	0
0.926	0
0.927	0
0.928	0
0.929	0
0.93	0
0.931	0
0.932	0
0.933	0
0.934	0
0.935	0
0.936	0
0.937	0
0.938	0
0.939	0
0.94	0
0.941	0
0.942	0
0.943	0
0.944	0
0.945	0
0.946	0
0.947	0
0.948	0
0.949	0
0.95	0
0.951	0
0.952	0
0.953	0
0.954	0
0.955	0
0.956	0
0.957	0
0.958	0
0.959	0
0.96	0
0.961	0
0.962	0
0.963	0
0.964	0
0.965	0
0.966	0
0.967	0
0.968	0
0.969	0
0.97	0
0.971	0
0.972	0
0.973	0
0.974	0
0.975	0
0.976	0
0.977	0
0.978	0
0.979	0
0.98	0
0.981	0
0.982	0
0.983	0
0.984	0
0.985	0
0.986	0
0.987	0
0.988	0
0.989	0
0.99	0
0.991	0
0.992	0
0.993	0
0.994	0
0.995	0
0.996	0
0.997	0
0.998	0
0.999	0
1	0
1.001	0
1.002	0
1.003	0
1.004	0
1.005	0
1.006	0
1.007	0
1.008	0
1.009	0
1.01	0
1.011	0
1.012	0
1.013	0
1.014	0
1.015	0
1.016	0
1.017	0
1.018	0
1.019	0
1.02	0
1.021	0
1.022	0
1.023	0
1.024	0
1.025	0
1.026	0
1.027	0
1.028	0
1.029	0
1.03	0
1.031	0
1.032	0
1.033	0
1.034	0
1.035	0
1.036	0
1.037	0
1.038	0
1.039	0
1.04	0
1.041	0
1.042	0
1.043	0
1.044	0
1.045	0
1.046	0
1.047	0
1.048	0
1.049	0
1.05	0
1.051	0
1.052	0
1.053	0
1.054	0
1.055	0
1.056	0
1.057	0
1.058	0
1.059	0
1.06	0
1.061	0
1.062	0
1.063	0
1.064	0
1.065	0
1.066	0
1.067	0
1.068	0
1.069	0
1.07	0
1.071	0
1.072	0
1.073	0
1.074	0
1.075	0
1.076	0
1.077	0
1.078	0
1.079	0
1.08	0
1.081	0
1.082	0
1.083	0
1.084	0
1.085	0
1.086	0
1.087	0
1.088	0
1.089	0
1.09	0
1.091	0
1.092	0
1.093	0
1.094	0
1.095	0
1.096	0
1.097	0
1.098	0
1.099	0
1.1	0
1.101	0
1.102	0
1.103	0
1.104	0
1.105	0
1.106	0
1.107	0
1.108	0
1.109	0
1.11	0
1.111	0
1.112	0
1.113	0
1.114	0
1.115	0
1.116	0
1.117	0
1.118	0
1.119	0
1.12	0
1.121	0
1.122	1
1.123	1
1.124	1
1.125	1
1.126	1
1.127	1
1.128	1
1.129	1
1.13	1
1.131	1
1.132	1
1.133	1
1.134	1
1.135	1
1.136	1
1.137	1
1.138	1
1.139	1
1.14	1
1.141	1
1.142	1
1.143	1
1.144	1
1.145	1
1.146	1
1.147	1
1.148	1
1.149	1
1.15	1
1.151	1
1.152	1
1.153	1
1.154	1
1.155	1
1.156	1
1.157	1
1.158	1
1.159	1
1.16	1
1.161	1
1.162	1
1.163	1
1.164	1
1.165	1
1.166	1
1.167	1
1.168	1
1.169	1
1.17	1
1.171	1
1.172	1
1.173	1
1.174	1
1.175	1
1.176	1
1.177	1
1.178	1
1.179	1
1.18	1
1.181	1
1.182	1
1.183	1
1.184	1
1.185	1
1.186	1
1.187	1
1.188	1
1.189	1
1.19	1
1.191	1
1.192	1
1.193	1
1.194	1
1.195	1
1.196	1
1.197	1
1.198	1
1.199	1
1.2	1
1.201	1
1.202	1
1.203	1
1.204	1
1.205	1
1.206	1
1.207	1
1.208	1
1.209	1
1.21	1
1.211	1
1.212	1
1.213	1
1.214	1
1.215	1
1.216	1
1.217	1
1.218	1
1.219	1
1.22	1
1.221	1
1.222	1
1.223	1
1.224	1
1.225	1
1.226	1
1.227	1
1.228	1
1.229	1
1.23	1
1.231	1
1.232	1
1.233	1
1.234	1
1.235	1
1.236	1
1.237	1
1.238	1
1.239	1
1.24	1
1.241	1
1.242	1
1.243	1
1.244	1
1.245	1
1.246	1
1.247	1
1.248	1
1.249	1
1.25	1
1.251	1
1.252	1
1.253	1
1.254	1
1.255	1
1.256	1
1.257	1
1.258	1
1.259	1
1.26	1
1.261	1
1.262	1
1.263	1
1.264	1
1.265	1
1.266	1
1.267	1
1.268	0
1.269	0
1.27	0
1.271	0
1.272	0
1.273	0
1.274	0
1.275	0
1.276	0
1.277	0
1.278	0
1.279	0
1.28	0
1.281	0
1.282	0
1.283	0
1.284	0
1.285	0
1.286	0
1.287	0
1.288	0
1.289	0
1.29	0
1.291	0
1.292	0
1.293	0
1.294	0
1.295	0
1.296	0
1.297	0
1.298	0
1.299	0
1.3	0
1.301	0
1.302	0
1.303	0
1.304	0
1.305	0
1.306	0
1.307	0
1.308	0
1.309	0
1.31	0
1.311	0
1.312	0
1.313	0
1.314	0
1.315	0
1.316	0
1.317	0
1.318	0
1.319	0
1.32	0
1.321	0
1.322	0
1.323	0
1.324	0
1.325	0
1.326	0
1.327	0
1.328	0
1.329	0
1.33	0
1.331	0
1.332	0
1.333	0
1.334	0
1.335	0
1.336	0
1.337	0
1.338	0
1.339	0
1.34	0
1.341	0
1.342	0
1.343	0
1.344	0
1.345	0
1.346	0
1.347	0
1.348	0
1.349	0
1.35	0
1.351	0
1.352	0
1.353	0
1.354	0
1.355	0
1.356	0
1.357	0
1.358	0
1.359	0
1.36	0
1.361	0
1.362	0
1.363	0
1.364	0
1.365	0
1.366	0
1.367	0
1.368	0
1.369	0
1.37	0
1.371	0
1.372	0
1.373	0
1.374	0
1.375	0
1.376	0
1.377	0
1.378	0
1.379	0
1.38	0
1.381	0
1.382	0
1.383	0
1.384	0
1.385	0
1.386	0
1.387	0
1.388	0
1.389	0
1.39	0
1.391	0
1.392	0
1.393	0
1.394	0
1.395	0
1.396	0
1.397	0
1.398	0
1.399	0
1.4	0
1.401	0
1.402	0
1.403	0
1.404	0
1.405	0
1.406	0
1.407	0
1.408	0
1.409	0
1.41	0
1.411	0
1.412	0
1.413	0
1.414	0
1.415	0
1.416	0
1.417	0
1.418	0
1.419	0
1.42	0
1.421	0
1.422	0
1.423	0
1.424	0
1.425	0
1.426	0
1.427	0
1.428	0
1.429	0
1.43	0
1.431	0
1.432	0
1.433	0
1.434	0
1.435	0
1.436	0
1.437	0
1.438	0
1.439	0
1.44	0
1.441	0
1.442	0
1.443	0
1.444	0
1.445	0
1.446	0
1.447	0
1.448	0
1.449	0
1.45	0
1.451	0
1.452	0
1.453	0
1.454	0
1.455	0
1.456	0
1.457	0
1.458	0
1.459	0
1.46	0
1.461	0
1.462	0
1.463	0
1.464	0
1.465	0
1.466	0
1.467	0
1.468	0
1.469	0
1.47	0
1.471	0
1.472	0
1.473	0
1.474	0
1.475	0
1.476	0
1.477	0
1.478	0
1.479	0
1.48	0
1.481	0
1.482	0
1.483	0
1.484	0
1.485	0
1.486	0
1.487	0
1.488	0
1.489	0
1.49	0
1.491	0
1.492	0
1.493	0
1.494	0
1.495	0
1.496	0
1.497	0
1.498	0
1.499	0
1.5	0
1.501	0
1.502	0
1.503	0
1.504	0
1.505	0
1.506	0
1.507	0
1.508	0
1.509	0
1.51	0
1.511	0
1.512	0
1.513	0
1.514	0
1.515	0
1.516	0
1.517	0
1.518	0
1.519	0
1.52	0
1.521	0
1.522	0
1.523	0
1.524	0
1.525	0
1.526	0
1.527	0
1.528	0
1.529	0
1.53	0
1.531	0
1.532	0
1.533	0
1.534	0
1.535	0
1.536	0
1.537	0
1.538	0
1.539	0
1.54	0
1.541	0
1.542	0
1.543	0
1.544	0
1.545	0
1.546	0
1.547	0
1.548	0
1.549	0
1.55	0
1.551	0
1.552	0
1.553	0
1.554	0
1.555	0
1.556	0
1.557	0
1.558	0
1.559	0
1.56	0
1.561	0
1.562	0
1.563	0
1.564	0
1.565	0
1.566	0
1.567	0
1.568	0
1.569	0
1.57	0
1.571	0
1.572	0
1.573	0
1.574	0
1.575	0
1.576	0
1.577	0
1.578	0
1.579	0
1.58	0
1.581	0
1.582	0
1.583	0
1.584	0
1.585	0
1.586	0
1.587	0
1.588	0
1.589	0
1.59	0
1.591	0
1.592	0
1.593	0
1.594	0
1.595	0
1.596	0
1.597	0
1.598	0
1.599	0
1.6	0
1.601	0
1.602	0
1.603	0
1.604	0
1.605	0
1.606	0
1.607	0
1.608	0
1.609	0
1.61	0
1.611	0
1.612	0
1.613	0
1.614	0
1.615	0
1.616	0
1.617	0
1.618	0
1.619	0
1.62	0
1.621	0
1.622	0
1.623	0
1.624	0
1.625	0
1.626	0
1.627	0
1.628	0
1.629	0
1.63	0
1.631	0
1.632	0
1.633	0
1.634	0
1.635	0
1.636	0
1.637	0
1.638	0
1.639	0
1.64	0
1.641	0
1.642	0
1.643	0
1.644	0
1.645	0
1.646	0
1.647	0
1.648	0
1.649	0
1.65	0
1.651	0
1.652	0
1.653	0
1.654	0
1.655	0
1.656	0
1.657	0
1.658	0
1.659	0
1.66	0
1.661	0
1.662	0
1.663	0
1.664	0
1.665	0
1.666	0
1.667	0
1.668	0
1.669	0
1.67	0
1.671	0
1.672	0
1.673	0
1.674	0
1.675	0
1.676	0
1.677	0
1.678	0
1.679	0
1.68	0
1.681	0
1.682	0
1.683	0
1.684	0
1.685	0
1.686	0
1.687	0
1.688	0
1.689	0
1.69	0
1.691	0
1.692	0
1.693	0
1.694	0
1.695	0
1.696	0
1.697	0
1.698	0
1.699	0
1.7	0
1.701	0
1.702	0
1.703	0
1.704	0
1.705	0
1.706	0
1.707	0
1.708	0
1.709	0
1.71	0
1.711	0
1.712	0
1.713	0
1.714	0
1.715	0
1.716	0
1.717	0
1.718	0
1.719	0
1.72	0
1.721	0
1.722	0
1.723	0
1.724	0
1.725	0
1.726	0
1.727	0
1.728	0
1.729	0
1.73	0
1.731	0
1.732	0
1.733	0
1.734	0
1.735	0
1.736	0
1.737	0
1.738	0
1.739	0
1.74	0
1.741	0
1.742	0
1.743	0
1.744	0
1.745	0
1.746	0
1.747	0
1.748	0
1.749	0
1.75	0
1.751	0
1.752	0
1.753	0
1.754	0
1.755	0
1.756	0
1.757	0
1.758	0
1.759	0
1.76	0
1.761	0
1.762	0
1.763	0
1.764	0
1.765	0
1.766	0
1.767	0
1.768	0
1.769	0
1.77	0
1.771	0
1.772	0
1.773	0
1.774	0
1.775	0
1.776	0
1.777	0
1.778	0
1.779	0
1.78	0
1.781	0
1.782	0
1.783	0
1.784	0
1.785	0
1.786	0
1.787	0
1.788	0
1.789	0
1.79	0
1.791	0
1.792	0
1.793	0
1.794	0
1.795	0
1.796	0
1.797	0
1.798	0
1.799	0
1.8	0
1.801	0
1.802	0
1.803	0
1.804	0
1.805	0
1.806	0
1.807	0
1.808	0
1.809	0
1.81	0
1.811	0
1.812	0
1.813	0
1.814	0
1.815	0
1.816	0
1.817	0
1.818	0
1.819	0
1.82	0
1.821	0
1.822	0
1.823	0
1.824	0
1.825	0
1.826	0
1.827	0
1.828	0
1.829	0
1.83	0
1.831	0
1.832	0
1.833	0
1.834	0
1.835	0
1.836	0
1.837	0
1.838	0
1.839	0
1.84	0
1.841	0
1.842	0
1.843	0
1.844	0
1.845	0
1.846	0
1.847	0
1.848	0
1.849	0
1.85	0
1.851	0
1.852	0
1.853	0
1.854	0
1.855	0
1.856	0
1.857	0
1.858	0
1.859	0
1.86	0
1.861	0
1.862	0
1.863	0
1.864	0
1.865	0
1.866	0
1.867	0
1.868	0
1.869	0
1.87	0
1.871	0
1.872	0
1.873	0
1.874	0
1.875	0
1.876	0
1.877	0
1.878	0
1.879	0
1.88	0
1.881	0
1.882	0
1.883	0
1.884	0
1.885	0
1.886	0
1.887	0
1.888	0
1.889	0
1.89	0
1.891	0
1.892	0
1.893	0
1.894	0
1.895	0
1.896	0
1.897	0
1.898	0
1.899	0
1.9	0
1.901	0
1.902	0
1.903	0
1.904	0
1.905	0
1.906	0
1.907	0
1.908	0
1.909	0
1.91	0
1.911	0
1.912	0
1.913	0
1.914	0
1.915	0
1.916	0
1.917	0
1.918	0
1.919	0
1.92	0
1.921	0
1.922	0
1.923	0
1.924	0
1.925	0
1.926	0
1.927	0
1.928	0
1.929	0
1.93	0
1.931	0
1.932	0
1.933	0
1.934	0
1.935	0
1.936	0
1.937	0
1.938	0
1.939	0
1.94	0
1.941	0
1.942	0
1.943	0
1.944	0
1.945	0
1.946	0
1.947	0
1.948	0
1.949	0
1.95	0
1.951	0
1.952	0
1.953	0
1.954	0
1.955	0
1.956	0
1.957	0
1.958	0
1.959	0
1.96	0
1.961	0
1.962	0
1.963	0
1.964	0
1.965	0
1.966	0
1.967	0
1.968	0
1.969	0
1.97	0
1.971	0
1.972	0
1.973	0
1.974	0
1.975	0
1.976	0
1.977	0
1.978	0
1.979	0
1.98	0
1.981	0
1.982	0
1.983	0
1.984	0
1.985	0
1.986	0
1.987	0
1.988	0
1.989	0
1.99	0
1.991	0
1.992	0
1.993	0
1.994	0
1.995	0
1.996	0
1.997	0
1.998	0
[truncated: 4,002 more rows]

## Sheet: Sample 2
time	intentions
0	0
0.001	0
0.002	0
0.003	0
0.004	0
0.005	0
0.006	0
0.007	0
0.008	0
0.009	0
0.01	0
0.011	0
0.012	0
0.013	0
0.014	0
0.015	0
0.016	0
0.017	0
0.018	0
0.019	0
0.02	0
0.021	0
0.022	0
0.023	0
0.024	0
0.025	0
0.026	0
0.027	0
0.028	0
0.029	0
0.03	0
0.031	0
0.032	0
0.033	0
0.034	0
0.035	0
0.036	0
0.037	0
0.038	0
0.039	0
0.04	0
0.041	0
0.042	0
0.043	0
0.044	0
0.045	0
0.046	0
0.047	0
0.048	0
0.049	0
0.05	0
0.051	0
0.052	0
0.053	0
0.054	0
0.055	0
0.056	0
0.057	0
0.058	0
0.059	0
0.06	0
0.061	0
0.062	0
0.063	0
0.064	0
0.065	0
0.066	0
0.067	0
0.068	0
0.069	0
0.07	0
0.071	0
0.072	0
0.073	0
0.074	0
0.075	0
0.076	0
0.077	0
0.078	0
0.079	0
0.08	0
0.081	0
0.082	0
0.083	0
0.084	0
0.085	0
0.086	0
0.087	0
0.088	0
0.089	0
0.09	0
0.091	0
0.092	0
0.093	0
0.094	0
0.095	0
0.096	0
0.097	0
0.098	0
0.099	0
0.1	0
0.101	0
0.102	0
0.103	0
0.104	0
0.105	0
0.106	0
0.107	0
0.108	0
0.109	0
0.11	0
0.111	0
0.112	0
0.113	0
0.114	0
0.115	0
0.116	0
0.117	0
0.118	0
0.119	0
0.12	0
0.121	0
0.122	0
0.123	0
0.124	0
0.125	0
0.126	0
0.127	0
0.128	0
0.129	0
0.13	0
0.131	0
0.132	0
0.133	0
0.134	0
0.135	0
0.136	0
0.137	0
0.138	0
0.139	0
0.14	0
0.141	0
0.142	0
0.143	0
0.144	0
0.145	0
0.146	0
0.147	0
0.148	0
0.149	0
0.15	0
0.151	0
0.152	0
0.153	0
0.154	0
0.155	0
0.156	0
0.157	0
0.158	0
0.159	0
0.16	0
0.161	0
0.162	0
0.163	0
0.164	0
0.165	0
0.166	0
0.167	0
0.168	0
0.169	0
0.17	0
0.171	0
0.172	0
0.173	0
0.174	0
0.175	0
0.176	0
0.177	0
0.178	0
0.179	0
0.18	0
0.181	0
0.182	0
0.183	0
0.184	0
0.185	0
0.186	0
0.187	0
0.188	0
0.189	0
0.19	0
0.191	0
0.192	0
0.193	0
0.194	0
0.195	0
0.196	0
0.197	0
0.198	0
0.199	0
0.2	0
0.201	0
0.202	0
0.203	0
0.204	0
0.205	0
0.206	0
0.207	0
0.208	0
0.209	0
0.21	0
0.211	0
0.212	0
0.213	0
0.214	0
0.215	0
0.216	0
0.217	0
0.218	0
0.219	0
0.22	0
0.221	1
0.222	1
0.223	1
0.224	1
0.225	1
0.226	1
0.227	1
0.228	1
0.229	1
0.23	1
0.231	1
0.232	1
0.233	1
0.234	1
0.235	1
0.236	1
0.237	1
0.238	1
0.239	1
0.24	1
0.241	1
0.242	1
0.243	1
0.244	1
0.245	1
0.246	1
0.247	1
0.248	1
0.249	1
0.25	1
0.251	1
0.252	1
0.253	1
0.254	1
0.255	1
0.256	1
0.257	1
0.258	1
0.259	1
0.26	1
0.261	1
0.262	1
0.263	1
0.264	1
0.265	1
0.266	2
0.267	2
0.268	2
0.269	2
0.27	2
0.271	3
0.272	3
0.273	3
0.274	3
0.275	3
0.276	3
0.277	3
0.278	3
0.279	3
0.28	3
0.281	3
0.282	3
0.283	3
0.284	3
0.285	3
0.286	3
0.287	3
0.288	3
0.289	3
0.29	3
0.291	3
0.292	3
0.293	3
0.294	3
0.295	3
0.296	3
0.297	3
0.298	3
0.299	3
0.3	3
0.301	3
0.302	3
0.303	3
0.304	0
0.305	0
0.306	0
0.307	0
0.308	0
0.309	0
0.31	0
0.311	0
0.312	0
0.313	0
0.314	0
0.315	0
0.316	0
0.317	0
0.318	0
0.319	0
0.32	0
0.321	0
0.322	0
0.323	0
0.324	0
0.325	0
0.326	0
0.327	0
0.328	0
0.329	0
0.33	0
0.331	0
0.332	0
0.333	0
0.334	0
0.335	0
0.336	0
0.337	0
0.338	0
0.339	0
0.34	0
0.341	0
0.342	0
0.343	0
0.344	0
0.345	0
0.346	0
0.347	0
0.348	0
0.349	0
0.35	0
0.351	0
0.352	0
0.353	0
0.354	0
0.355	0
0.356	0
0.357	0
0.358	0
0.359	0
0.36	0
0.361	0
0.362	0
0.363	0
0.364	0
0.365	0
0.366	0
0.367	0
0.368	0
0.369	0
0.37	0
0.371	0
0.372	0
0.373	0
0.374	0
0.375	0
0.376	0
0.377	0
0.378	0
0.379	0
0.38	0
0.381	0
0.382	0
0.383	0
0.384	0
0.385	0
0.386	0
0.387	0
0.388	0
0.389	0
0.39	0
0.391	0
0.392	0
0.393	0
0.394	0
0.395	0
0.396	0
0.397	0
0.398	0
0.399	0
0.4	0
0.401	0
0.402	0
0.403	0
0.404	0
0.405	0
0.406	0
0.407	0
0.408	0
0.409	0
0.41	0
0.411	0
0.412	0
0.413	0
0.414	0
0.415	0
0.416	0
0.417	0
0.418	0
0.419	0
0.42	0
0.421	0
0.422	0
0.423	0
0.424	0
0.425	0
0.426	0
0.427	0
0.428	0
0.429	0
0.43	0
0.431	0
0.432	0
0.433	0
0.434	0
0.435	0
0.436	0
0.437	0
0.438	0
0.439	0
0.44	0
0.441	0
0.442	0
0.443	0
0.444	0
0.445	0
0.446	0
0.447	0
0.448	0
0.449	0
0.45	0
0.451	0
0.452	0
0.453	0
0.454	0
0.455	0
0.456	0
0.457	0
0.458	0
0.459	0
0.46	0
0.461	0
0.462	0
0.463	0
0.464	0
0.465	0
0.466	0
0.467	0
0.468	0
0.469	0
0.47	0
0.471	0
0.472	0
0.473	0
0.474	0
0.475	0
0.476	0
0.477	0
0.478	0
0.479	0
0.48	0
0.481	0
0.482	0
0.483	0
0.484	0
0.485	0
0.486	0
0.487	0
0.488	0
0.489	0
0.49	0
0.491	0
0.492	0
0.493	0
0.494	0
0.495	0
0.496	0
0.497	0
0.498	0
0.499	0
0.5	0
0.501	0
0.502	0
0.503	0
0.504	0
0.505	0
0.506	0
0.507	0
0.508	0
0.509	0
0.51	0
0.511	0
0.512	0
0.513	0
0.514	0
0.515	0
0.516	0
0.517	0
0.518	0
0.519	0
0.52	0
0.521	0
0.522	0
0.523	0
0.524	0
0.525	0
0.526	0
0.527	0
0.528	0
0.529	0
0.53	0
0.531	0
0.532	0
0.533	0
0.534	0
0.535	0
0.536	0
0.537	0
0.538	0
0.539	0
0.54	0
0.541	0
0.542	0
0.543	0
0.544	0
0.545	0
0.546	0
0.547	0
0.548	0
0.549	0
0.55	0
0.551	0
0.552	0
0.553	0
0.554	0
0.555	0
0.556	0
0.557	0
0.558	0
0.559	0
0.56	0
0.561	0
0.562	0
0.563	0
0.564	0
0.565	0
0.566	0
0.567	0
0.568	0
0.569	0
0.57	0
0.571	0
0.572	0
0.573	0
0.574	0
0.575	0
0.576	0
0.577	0
0.578	0
0.579	0
0.58	0
0.581	0
0.582	0
0.583	0
0.584	0
0.585	0
0.586	0
0.587	0
0.588	0
0.589	0
0.59	0
0.591	0
0.592	0
0.593	0
0.594	0
0.595	0
0.596	0
0.597	0
0.598	0
0.599	0
0.6	0
0.601	0
0.602	0
0.603	0
0.604	0
0.605	0
0.606	0
0.607	0
0.608	0
0.609	0
0.61	0
0.611	0
0.612	0
0.613	0
0.614	0
0.615	0
0.616	0
0.617	0
0.618	0
0.619	0
0.62	0
0.621	0
0.622	0
0.623	0
0.624	0
0.625	0
0.626	0
0.627	0
0.628	0
0.629	0
0.63	0
0.631	0
0.632	0
0.633	0
0.634	0
0.635	0
0.636	0
0.637	0
0.638	0
0.639	0
0.64	0
0.641	0
0.642	0
0.643	0
0.644	0
0.645	0
0.646	0
0.647	0
0.648	0
0.649	0
0.65	0
0.651	0
0.652	0
0.653	0
0.654	0
0.655	0
0.656	0
0.657	0
0.658	0
0.659	0
0.66	0
0.661	0
0.662	0
0.663	0
0.664	0
0.665	0
0.666	0
0.667	0
0.668	0
0.669	0
0.67	0
0.671	0
0.672	0
0.673	0
0.674	0
0.675	0
0.676	0
0.677	0
0.678	0
0.679	0
0.68	0
0.681	0
0.682	0
0.683	0
0.684	0
0.685	0
0.686	0
0.687	0
0.688	0
0.689	0
0.69	0
0.691	0
0.692	0
0.693	0
0.694	0
0.695	0
0.696	0
0.697	0
0.698	0
0.699	0
0.7	0
0.701	0
0.702	0
0.703	0
0.704	0
0.705	0
0.706	0
0.707	0
0.708	0
0.709	0
0.71	0
0.711	0
0.712	0
0.713	0
0.714	0
0.715	0
0.716	0
0.717	0
0.718	0
0.719	0
0.72	0
0.721	0
0.722	0
0.723	0
0.724	0
0.725	0
0.726	0
0.727	0
0.728	0
0.729	0
0.73	0
0.731	0
0.732	0
0.733	0
0.734	0
0.735	0
0.736	0
0.737	0
0.738	0
0.739	0
0.74	0
0.741	0
0.742	0
0.743	0
0.744	0
0.745	0
0.746	0
0.747	0
0.748	0
0.749	0
0.75	0
0.751	0
0.752	0
0.753	0
0.754	0
0.755	0
0.756	0
0.757	0
0.758	0
0.759	0
0.76	0
0.761	0
0.762	0
0.763	0
0.764	0
0.765	0
0.766	0
0.767	0
0.768	0
0.769	0
0.77	0
0.771	0
0.772	0
0.773	0
0.774	0
0.775	0
0.776	0
0.777	0
0.778	0
0.779	0
0.78	0
0.781	0
0.782	0
0.783	0
0.784	0
0.785	0
0.786	0
0.787	0
0.788	0
0.789	0
0.79	0
0.791	0
0.792	0
0.793	0
0.794	0
0.795	0
0.796	0
0.797	0
0.798	0
0.799	0
0.8	0
0.801	0
0.802	0
0.803	0
0.804	0
0.805	0
0.806	0
0.807	0
0.808	0
0.809	0
0.81	0
0.811	0
0.812	0
0.813	0
0.814	0
0.815	0
0.816	0
0.817	0
0.818	0
0.819	0
0.82	0
0.821	0
0.822	0
0.823	0
0.824	0
0.825	0
0.826	0
0.827	0
0.828	0
0.829	0
0.83	0
0.831	0
0.832	0
0.833	0
0.834	0
0.835	0
0.836	0
0.837	0
0.838	0
0.839	0
0.84	0
0.841	0
0.842	0
0.843	0
0.844	0
0.845	0
0.846	0
0.847	0
0.848	0
0.849	0
0.85	0
0.851	0
0.852	0
0.853	0
0.854	0
0.855	0
0.856	0
0.857	0
0.858	0
0.859	0
0.86	0
0.861	0
0.862	0
0.863	0
0.864	0
0.865	0
0.866	0
0.867	0
0.868	0
0.869	0
0.87	0
0.871	0
0.872	0
0.873	0
0.874	0
0.875	0
0.876	0
0.877	0
0.878	0
0.879	0
0.88	0
0.881	0
0.882	0
0.883	0
0.884	0
0.885	0
0.886	0
0.887	0
0.888	0
0.889	0
0.89	0
0.891	0
0.892	0
0.893	0
0.894	0
0.895	0
0.896	0
0.897	0
0.898	0
0.899	0
0.9	0
0.901	0
0.902	0
0.903	0
0.904	0
0.905	0
0.906	0
0.907	0
0.908	0
0.909	0
0.91	0
0.911	0
0.912	0
0.913	0
0.914	0
0.915	0
0.916	0
0.917	0
0.918	0
0.919	0
0.92	0
0.921	0
0.922	0
0.923	0
0.924	0
0.925	0
0.926	0
0.927	0
0.928	0
0.929	0
0.93	0
0.931	0
0.932	0
0.933	0
0.934	0
0.935	0
0.936	0
0.937	0
0.938	0
0.939	0
0.94	0
0.941	0
0.942	0
0.943	0
0.944	0
0.945	0
0.946	0
0.947	0
0.948	0
0.949	0
0.95	0
0.951	0
0.952	0
0.953	0
0.954	0
0.955	0
0.956	0
0.957	0
0.958	0
0.959	0
0.96	0
0.961	0
0.962	0
0.963	0
0.964	0
0.965	0
0.966	0
0.967	0
0.968	0
0.969	0
0.97	0
0.971	0
0.972	0
0.973	0
0.974	0
0.975	0
0.976	0
0.977	0
0.978	0
0.979	0
0.98	0
0.981	0
0.982	0
0.983	0
0.984	0
0.985	0
0.986	0
0.987	0
0.988	0
0.989	0
0.99	0
0.991	0
0.992	0
0.993	0
0.994	0
0.995	0
0.996	0
0.997	0
0.998	0
0.999	0
1	0
1.001	0
1.002	0
1.003	0
1.004	0
1.005	0
1.006	0
1.007	0
1.008	0
1.009	0
1.01	0
1.011	0
1.012	0
1.013	0
1.014	0
1.015	0
1.016	0
1.017	0
1.018	0
1.019	0
1.02	0
1.021	0
1.022	0
1.023	0
1.024	0
1.025	0
1.026	0
1.027	0
1.028	0
1.029	0
1.03	0
1.031	0
1.032	0
1.033	0
1.034	0
1.035	0
1.036	0
1.037	0
1.038	0
1.039	0
1.04	0
1.041	0
1.042	0
1.043	0
1.044	0
1.045	0
1.046	0
1.047	0
1.048	0
1.049	0
1.05	0
1.051	0
1.052	0
1.053	0
1.054	0
1.055	0
1.056	0
1.057	0
1.058	0
1.059	0
1.06	0
1.061	0
1.062	0
1.063	0
1.064	0
1.065	4
1.066	4
1.067	4
1.068	4
1.069	4
1.07	4
1.071	4
1.072	4
1.073	4
1.074	4
1.075	4
1.076	4
1.077	4
1.078	4
1.079	4
1.08	4
1.081	4
1.082	4
1.083	4
1.084	4
1.085	4
1.086	4
1.087	4
1.088	4
1.089	4
1.09	4
1.091	4
1.092	4
1.093	4
1.094	4
1.095	4
1.096	4
1.097	4
1.098	4
1.099	4
1.1	4
1.101	4
1.102	4
1.103	4
1.104	4
1.105	4
1.106	4
1.107	4
1.108	4
1.109	4
1.11	4
1.111	4
1.112	4
1.113	4
1.114	4
1.115	4
1.116	4
1.117	4
1.118	4
1.119	4
1.12	4
1.121	4
1.122	4
1.123	4
1.124	4
1.125	4
1.126	4
1.127	4
1.128	4
1.129	4
1.13	4
1.131	4
1.132	4
1.133	4
1.134	4
1.135	4
1.136	4
1.137	4
1.138	4
1.139	4
1.14	4
1.141	4
1.142	4
1.143	4
1.144	4
1.145	4
1.146	4
1.147	4
1.148	4
1.149	4
1.15	4
1.151	4
1.152	4
1.153	4
1.154	4
1.155	4
1.156	4
1.157	4
1.158	4
1.159	4
1.16	4
1.161	4
1.162	4
1.163	4
1.164	4
1.165	4
1.166	4
1.167	4
1.168	4
1.169	4
1.17	4
1.171	4
1.172	4
1.173	4
1.174	4
1.175	4
1.176	4
1.177	4
1.178	4
1.179	4
1.18	4
1.181	4
1.182	4
1.183	4
1.184	4
1.185	4
1.186	4
1.187	4
1.188	4
1.189	4
1.19	4
1.191	4
1.192	4
1.193	4
1.194	4
1.195	4
1.196	4
1.197	4
1.198	4
1.199	4
1.2	4
1.201	4
1.202	4
1.203	4
1.204	4
1.205	4
1.206	4
1.207	4
1.208	4
1.209	4
1.21	4
1.211	4
1.212	4
1.213	4
1.214	4
1.215	4
1.216	4
1.217	4
1.218	4
1.219	4
1.22	4
1.221	4
1.222	4
1.223	4
1.224	4
1.225	4
1.226	4
1.227	4
1.228	4
1.229	4
1.23	4
1.231	4
1.232	4
1.233	4
1.234	4
1.235	4
1.236	4
1.237	4
1.238	4
1.239	4
1.24	4
1.241	4
1.242	4
1.243	4
1.244	4
1.245	4
1.246	4
1.247	4
1.248	4
1.249	4
1.25	4
1.251	4
1.252	4
1.253	4
1.254	4
1.255	4
1.256	4
1.257	4
1.258	4
1.259	4
1.26	4
1.261	4
1.262	4
1.263	4
1.264	4
1.265	4
1.266	4
1.267	4
1.268	4
1.269	4
1.27	4
1.271	4
1.272	4
1.273	4
1.274	4
1.275	4
1.276	4
1.277	4
1.278	4
1.279	4
1.28	4
1.281	4
1.282	4
1.283	4
1.284	4
1.285	4
1.286	4
1.287	4
1.288	4
1.289	4
1.29	4
1.291	4
1.292	4
1.293	4
1.294	4
1.295	4
1.296	4
1.297	4
1.298	4
1.299	4
1.3	4
1.301	4
1.302	4
1.303	4
1.304	4
1.305	4
1.306	4
1.307	4
1.308	4
1.309	4
1.31	4
1.311	4
1.312	4
1.313	4
1.314	4
1.315	4
1.316	4
1.317	4
1.318	4
1.319	4
1.32	4
1.321	4
1.322	4
1.323	4
1.324	4
1.325	4
1.326	4
1.327	4
1.328	4
1.329	4
1.33	4
1.331	4
1.332	4
1.333	4
1.334	4
1.335	4
1.336	4
1.337	4
1.338	5
1.339	5
1.34	5
1.341	5
1.342	5
1.343	5
1.344	5
1.345	5
1.346	5
1.347	5
1.348	5
1.349	5
1.35	5
1.351	5
1.352	5
1.353	5
1.354	5
1.355	5
1.356	5
1.357	5
1.358	5
1.359	5
1.36	5
1.361	5
1.362	5
1.363	5
1.364	5
1.365	5
1.366	5
1.367	5
1.368	5
1.369	5
1.37	5
1.371	5
1.372	5
1.373	5
1.374	5
1.375	5
1.376	5
1.377	5
1.378	5
1.379	5
1.38	5
1.381	5
1.382	5
1.383	5
1.384	5
1.385	5
1.386	5
1.387	5
1.388	5
1.389	5
1.39	5
1.391	5
1.392	5
1.393	5
1.394	5
1.395	5
1.396	5
1.397	5
1.398	5
1.399	5
1.4	5
1.401	5
1.402	5
1.403	5
1.404	5
1.405	5
1.406	5
1.407	5
1.408	5
1.409	5
1.41	5
1.411	5
1.412	5
1.413	5
1.414	5
1.415	5
1.416	5
1.417	5
1.418	5
1.419	5
1.42	5
1.421	5
1.422	5
1.423	5
1.424	5
1.425	5
1.426	5
1.427	5
1.428	5
1.429	5
1.43	5
1.431	5
1.432	5
1.433	5
1.434	5
1.435	5
1.436	5
1.437	5
1.438	5
1.439	5
1.44	5
1.441	5
1.442	5
1.443	5
1.444	5
1.445	5
1.446	5
1.447	5
1.448	5
1.449	5
1.45	5
1.451	5
1.452	5
1.453	5
1.454	5
1.455	5
1.456	5
1.457	5
1.458	5
1.459	5
1.46	5
1.461	5
1.462	5
1.463	5
1.464	5
1.465	5
1.466	5
1.467	5
1.468	5
1.469	5
1.47	5
1.471	5
1.472	5
1.473	5
1.474	5
1.475	5
1.476	5
1.477	5
1.478	5
1.479	5
1.48	5
1.481	5
1.482	5
1.483	5
1.484	5
1.485	5
1.486	5
1.487	5
1.488	5
1.489	5
1.49	5
1.491	5
1.492	5
1.493	5
1.494	5
1.495	5
1.496	5
1.497	5
1.498	5
1.499	5
1.5	5
1.501	6
1.502	6
1.503	6
1.504	6
1.505	6
1.506	6
1.507	6
1.508	6
1.509	6
1.51	6
1.511	6
1.512	6
1.513	6
1.514	6
1.515	6
1.516	6
1.517	6
1.518	6
1.519	6
1.52	6
1.521	6
1.522	6
1.523	6
1.524	6
1.525	6
1.526	6
1.527	6
1.528	6
1.529	6
1.53	6
1.531	6
1.532	6
1.533	6
1.534	6
1.535	6
1.536	6
1.537	6
1.538	6
1.539	6
1.54	6
1.541	6
1.542	6
1.543	6
1.544	6
1.545	6
1.546	6
1.547	6
1.548	6
1.549	6
1.55	6
1.551	6
1.552	6
1.553	6
1.554	6
1.555	6
1.556	6
1.557	6
1.558	6
1.559	6
1.56	6
1.561	6
1.562	6
1.563	6
1.564	6
1.565	6
1.566	6
1.567	6
1.568	6
1.569	6
1.57	6
1.571	6
1.572	6
1.573	6
1.574	6
1.575	6
1.576	6
1.577	6
1.578	6
1.579	6
1.58	6
1.581	6
1.582	6
1.583	6
1.584	6
1.585	6
1.586	6
1.587	6
1.588	6
1.589	6
1.59	6
1.591	6
1.592	6
1.593	6
1.594	6
1.595	6
1.596	6
1.597	6
1.598	6
1.599	6
1.6	6
1.601	6
1.602	6
1.603	6
1.604	6
1.605	6
1.606	6
1.607	6
1.608	6
1.609	6
1.61	6
1.611	6
1.612	6
1.613	6
1.614	6
1.615	6
1.616	6
1.617	6
1.618	6
1.619	6
1.62	6
1.621	6
1.622	6
1.623	6
1.624	6
1.625	6
1.626	6
1.627	6
1.628	6
1.629	6
1.63	6
1.631	6
1.632	6
1.633	6
1.634	6
1.635	6
1.636	6
1.637	6
1.638	6
1.639	6
1.64	6
1.641	6
1.642	6
1.643	6
1.644	6
1.645	6
1.646	6
1.647	6
1.648	6
1.649	6
1.65	6
1.651	6
1.652	6
1.653	6
1.654	6
1.655	6
1.656	6
1.657	6
1.658	6
1.659	6
1.66	6
1.661	6
1.662	6
1.663	6
1.664	6
1.665	6
1.666	6
1.667	6
1.668	6
1.669	6
1.67	6
1.671	6
1.672	6
1.673	6
1.674	6
1.675	6
1.676	6
1.677	6
1.678	6
1.679	6
1.68	6
1.681	6
1.682	6
1.683	6
1.684	6
1.685	6
1.686	6
1.687	6
1.688	6
1.689	6
1.69	6
1.691	6
1.692	6
1.693	6
1.694	6
1.695	6
1.696	6
1.697	6
1.698	6
1.699	6
1.7	6
1.701	6
1.702	6
1.703	6
1.704	6
1.705	6
1.706	6
1.707	6
1.708	6
1.709	6
1.71	6
1.711	6
1.712	6
1.713	6
1.714	6
1.715	6
1.716	6
1.717	6
1.718	6
1.719	6
1.72	6
1.721	6
1.722	6
1.723	6
1.724	6
1.725	6
1.726	6
1.727	6
1.728	6
1.729	6
1.73	6
1.731	6
1.732	6
1.733	6
1.734	6
1.735	6
1.736	6
1.737	6
1.738	6
1.739	6
1.74	6
1.741	6
1.742	6
1.743	6
1.744	6
1.745	6
1.746	6
1.747	6
1.748	6
1.749	6
1.75	6
1.751	6
1.752	6
1.753	6
1.754	6
1.755	6
1.756	6
1.757	6
1.758	6
1.759	6
1.76	6
1.761	6
1.762	6
1.763	6
1.764	6
1.765	6
1.766	6
1.767	6
1.768	6
1.769	6
1.77	6
1.771	6
1.772	6
1.773	6
1.774	6
1.775	6
1.776	6
1.777	6
1.778	6
1.779	6
1.78	6
1.781	6
1.782	6
1.783	6
1.784	6
1.785	6
1.786	6
1.787	6
1.788	6
1.789	6
1.79	6
1.791	6
1.792	6
1.793	6
1.794	6
1.795	6
1.796	6
1.797	6
1.798	6
1.799	6
1.8	6
1.801	6
1.802	6
1.803	6
1.804	6
1.805	6
1.806	6
1.807	6
1.808	6
1.809	6
1.81	6
1.811	6
1.812	6
1.813	6
1.814	6
1.815	6
1.816	6
1.817	6
1.818	6
1.819	6
1.82	6
1.821	6
1.822	6
1.823	6
1.824	6
1.825	6
1.826	6
1.827	6
1.828	6
1.829	6
1.83	6
1.831	6
1.832	6
1.833	6
1.834	6
1.835	6
1.836	6
1.837	6
1.838	6
1.839	6
1.84	6
1.841	6
1.842	6
1.843	6
1.844	6
1.845	6
1.846	6
1.847	6
1.848	6
1.849	6
1.85	6
1.851	6
1.852	6
1.853	6
1.854	6
1.855	6
1.856	6
1.857	6
1.858	6
1.859	6
1.86	6
1.861	6
1.862	6
1.863	6
1.864	6
1.865	6
1.866	6
1.867	6
1.868	6
1.869	6
1.87	6
1.871	6
1.872	6
1.873	6
1.874	6
1.875	6
1.876	6
1.877	6
1.878	6
1.879	6
1.88	6
1.881	6
1.882	6
1.883	6
1.884	6
1.885	6
1.886	6
1.887	6
1.888	6
1.889	6
1.89	6
1.891	6
1.892	6
1.893	6
1.894	6
1.895	6
1.896	6
1.897	6
1.898	6
1.899	6
1.9	6
1.901	6
1.902	6
1.903	6
1.904	6
1.905	6
1.906	6
1.907	6
1.908	6
1.909	6
1.91	6
1.911	6
1.912	6
1.913	6
1.914	6
1.915	6
1.916	6
1.917	6
1.918	6
1.919	6
1.92	6
1.921	6
1.922	6
1.923	6
1.924	6
1.925	6
1.926	6
1.927	6
1.928	6
1.929	6
1.93	6
1.931	6
1.932	6
1.933	6
1.934	6
1.935	6
1.936	6
1.937	6
1.938	6
1.939	6
1.94	6
1.941	6
1.942	6
1.943	6
1.944	6
1.945	6
1.946	6
1.947	6
1.948	6
1.949	6
1.95	6
1.951	6
1.952	6
1.953	6
1.954	6
1.955	6
1.956	6
1.957	6
1.958	6
1.959	6
1.96	6
1.961	6
1.962	6
1.963	6
1.964	6
1.965	6
1.966	6
1.967	6
1.968	6
1.969	6
1.97	6
1.971	6
1.972	6
1.973	6
1.974	6
1.975	6
1.976	6
1.977	6
1.978	6
1.979	6
1.98	6
1.981	6
1.982	6
1.983	6
1.984	6
1.985	6
1.986	6
1.987	6
1.988	6
1.989	6
1.99	6
1.991	6
1.992	6
1.993	6
1.994	6
1.995	6
1.996	6
1.997	6
1.998	6
[truncated: 3,002 more rows]

## Sheet: Sample 3
time	intentions
0	0
0.001	0
0.002	0
0.003	0
0.004	0
0.005	0
0.006	0
0.007	0
0.008	0
0.009	0
0.01	0
0.011	0
0.012	0
0.013	0
0.014	0
0.015	0
0.016	0
0.017	0
0.018	0
0.019	0
0.02	0
0.021	0
0.022	0
0.023	0
0.024	0
0.025	0
0.026	0
0.027	0
0.028	0
0.029	0
0.03	0
0.031	0
0.032	0
0.033	0
0.034	0
0.035	0
0.036	0
0.037	0
0.038	0
0.039	0
0.04	0
0.041	0
0.042	0
0.043	0
0.044	0
0.045	0
0.046	0
0.047	0
0.048	0
0.049	0
0.05	0
0.051	0
0.052	0
0.053	0
0.054	0
0.055	0
0.056	0
0.057	0
0.058	0
0.059	0
0.06	0
0.061	0
0.062	0
0.063	0
0.064	0
0.065	0
0.066	0
0.067	0
0.068	0
0.069	0
0.07	0
0.071	0
0.072	0
0.073	0
0.074	0
0.075	0
0.076	0
0.077	0
0.078	0
0.079	0
0.08	0
0.081	0
0.082	0
0.083	0
0.084	0
0.085	0
0.086	0
0.087	0
0.088	0
0.089	0
0.09	0
0.091	0
0.092	0
0.093	0
0.094	0
0.095	0
0.096	0
0.097	0
0.098	0
0.099	0
0.1	0
0.101	0
0.102	0
0.103	0
0.104	0
0.105	0
0.106	0
0.107	0
0.108	0
0.109	0
0.11	0
0.111	0
0.112	0
0.113	0
0.114	0
0.115	0
0.116	0
0.117	0
0.118	0
0.119	0
0.12	0
0.121	0
0.122	0
0.123	0
0.124	0
0.125	0
0.126	0
0.127	0
0.128	0
0.129	0
0.13	0
0.131	0
0.132	0
0.133	0
0.134	0
0.135	0
0.136	0
0.137	0
0.138	0
0.139	0
0.14	0
0.141	0
0.142	0
0.143	0
0.144	0
0.145	0
0.146	0
0.147	0
0.148	0
0.149	0
0.15	0
0.151	0
0.152	0
0.153	0
0.154	0
0.155	0
0.156	0
0.157	0
0.158	0
0.159	0
0.16	0
0.161	0
0.162	0
0.163	0
0.164	0
0.165	0
0.166	0
0.167	0
0.168	0
0.169	0
0.17	0
0.171	0
0.172	0
0.173	0
0.174	0
0.175	0
0.176	0
0.177	0
0.178	0
0.179	0
0.18	0
0.181	0
0.182	0
0.183	0
0.184	0
0.185	0
0.186	0
0.187	0
0.188	0
0.189	0
0.19	0
0.191	0
0.192	0
0.193	0
0.194	0
0.195	0
0.196	0
0.197	0
0.198	0
0.199	0
0.2	0
0.201	0
0.202	0
0.203	0
0.204	0
0.205	0
0.206	0
0.207	0
0.208	0
0.209	0
0.21	0
0.211	0
0.212	0
0.213	0
0.214	0
0.215	0
0.216	0
0.217	0
0.218	0
0.219	0
0.22	0
0.221	0
0.222	0
0.223	0
0.224	0
0.225	0
0.226	0
0.227	0
0.228	0
0.229	0
0.23	0
0.231	0
0.232	0
0.233	0
0.234	0
0.235	0
0.236	0
0.237	0
0.238	0
0.239	0
0.24	0
0.241	0
0.242	0
0.243	0
0.244	0
0.245	0
0.246	0
0.247	0
0.248	0
0.249	0
0.25	0
0.251	0
0.252	0
0.253	0
0.254	0
0.255	0
0.256	0
0.257	0
0.258	0
0.259	0
0.26	0
0.261	0
0.262	0
0.263	0
0.264	0
0.265	0
0.266	0
0.267	0
0.268	0
0.269	0
0.27	0
0.271	0
0.272	0
0.273	0
0.274	0
0.275	0
0.276	0
0.277	0
0.278	0
0.279	0
0.28	0
0.281	0
0.282	0
0.283	0
0.284	0
0.285	0
0.286	0
0.287	0
0.288	0
0.289	0
0.29	0
0.291	0
0.292	0
0.293	0
0.294	0
0.295	0
0.296	0
0.297	0
0.298	0
0.299	0
0.3	0
0.301	0
0.302	0
0.303	0
0.304	0
0.305	0
0.306	0
0.307	0
0.308	0
0.309	0
0.31	0
0.311	0
0.312	0
0.313	0
0.314	0
0.315	0
0.316	0
0.317	0
0.318	0
0.319	0
0.32	0
0.321	0
0.322	0
0.323	0
0.324	0
0.325	1
0.326	1
0.327	1
0.328	1
0.329	1
0.33	1
0.331	1
0.332	1
0.333	1
0.334	1
0.335	1
0.336	1
0.337	1
0.338	1
0.339	1
0.34	1
0.341	1
0.342	1
0.343	1
0.344	1
0.345	1
0.346	1
0.347	1
0.348	1
0.349	1
0.35	1
0.351	1
0.352	1
0.353	1
0.354	2
0.355	2
0.356	2
0.357	2
0.358	2
0.359	2
0.36	2
0.361	2
0.362	2
0.363	2
0.364	2
0.365	2
0.366	2
0.367	2
0.368	2
0.369	2
0.37	2
0.371	2
0.372	2
0.373	2
0.374	2
0.375	2
0.376	2
0.377	2
0.378	2
0.379	3
0.38	3
0.381	3
0.382	3
0.383	3
0.384	3
0.385	3
0.386	3
0.387	3
0.388	3
0.389	3
0.39	3
0.391	3
0.392	3
0.393	3
0.394	3
0.395	3
0.396	3
0.397	0
0.398	0
0.399	0
0.4	0
0.401	0
0.402	0
0.403	0
0.404	0
0.405	0
0.406	0
0.407	0
0.408	0
0.409	0
0.41	0
0.411	0
0.412	0
0.413	0
0.414	0
0.415	0
0.416	0
0.417	0
0.418	0
0.419	0
0.42	0
0.421	0
0.422	0
0.423	0
0.424	0
0.425	0
0.426	0
0.427	0
0.428	0
0.429	0
0.43	0
0.431	0
0.432	0
0.433	0
0.434	0
0.435	0
0.436	0
0.437	0
0.438	0
0.439	0
0.44	0
0.441	0
0.442	0
0.443	0
0.444	0
0.445	0
0.446	0
0.447	0
0.448	0
0.449	0
0.45	0
0.451	0
0.452	0
0.453	0
0.454	0
0.455	0
0.456	0
0.457	0
0.458	0
0.459	0
0.46	0
0.461	0
0.462	0
0.463	0
0.464	0
0.465	0
0.466	0
0.467	0
0.468	0
0.469	0
0.47	0
0.471	0
0.472	0
0.473	0
0.474	0
0.475	0
0.476	0
0.477	0
0.478	0
0.479	0
0.48	0
0.481	0
0.482	0
0.483	0
0.484	0
0.485	0
0.486	0
0.487	0
0.488	0
0.489	0
0.49	0
0.491	0
0.492	0
0.493	0
0.494	0
0.495	0
0.496	0
0.497	0
0.498	0
0.499	0
0.5	0
0.501	0
0.502	0
0.503	0
0.504	0
0.505	0
0.506	0
0.507	0
0.508	0
0.509	0
0.51	0
0.511	0
0.512	0
0.513	0
0.514	0
0.515	0
0.516	0
0.517	0
0.518	0
0.519	0
0.52	0
0.521	0
0.522	0
0.523	0
0.524	0
0.525	0
0.526	0
0.527	0
0.528	0
0.529	0
0.53	0
0.531	0
0.532	0
0.533	0
0.534	0
0.535	0
0.536	0
0.537	0
0.538	0
0.539	0
0.54	0
0.541	0
0.542	0
0.543	0
0.544	0
0.545	0
0.546	0
0.547	0
0.548	0
0.549	0
0.55	0
0.551	0
0.552	0
0.553	0
0.554	0
0.555	0
0.556	0
0.557	0
0.558	0
0.559	0
0.56	0
0.561	0
0.562	0
0.563	0
0.564	0
0.565	0
0.566	0
0.567	0
0.568	0
0.569	0
0.57	0
0.571	0
0.572	0
0.573	0
0.574	0
0.575	0
0.576	0
0.577	0
0.578	0
0.579	0
0.58	0
0.581	0
0.582	0
0.583	0
0.584	0
0.585	0
0.586	0
0.587	0
0.588	0
0.589	0
0.59	0
0.591	0
0.592	0
0.593	0
0.594	0
0.595	0
0.596	0
0.597	0
0.598	0
0.599	0
0.6	0
0.601	0
0.602	0
0.603	0
0.604	0
0.605	0
0.606	0
0.607	0
0.608	0
0.609	0
0.61	0
0.611	0
0.612	0
0.613	0
0.614	0
0.615	4
0.616	4
0.617	4
0.618	4
0.619	4
0.62	4
0.621	4
0.622	5
0.623	5
0.624	5
0.625	5
0.626	5
0.627	5
0.628	5
0.629	5
0.63	5
0.631	5
0.632	5
0.633	6
0.634	6
0.635	6
0.636	6
0.637	6
0.638	6
0.639	6
0.64	6
0.641	6
0.642	6
0.643	6
0.644	6
0.645	6
0.646	6
0.647	6
0.648	6
0.649	6
0.65	6
0.651	6
0.652	6
0.653	6
0.654	6
0.655	6
0.656	6
0.657	6
0.658	6
0.659	6
0.66	6
0.661	6
0.662	6
0.663	6
0.664	6
0.665	6
0.666	6
0.667	6
0.668	6
0.669	6
0.67	6
0.671	6
0.672	6
0.673	6
0.674	6
0.675	6
0.676	6
0.677	6
0.678	6
0.679	6
0.68	6
0.681	6
0.682	6
0.683	6
0.684	6
0.685	6
0.686	6
0.687	6
0.688	6
0.689	6
0.69	6
0.691	6
0.692	6
0.693	6
0.694	6
0.695	6
0.696	6
0.697	6
0.698	6
0.699	6
0.7	6
0.701	6
0.702	6
0.703	6
0.704	6
0.705	6
0.706	6
0.707	6
0.708	6
0.709	6
0.71	6
0.711	6
0.712	6
0.713	6
0.714	6
0.715	6
0.716	6
0.717	6
0.718	6
0.719	6
0.72	6
0.721	6
0.722	6
0.723	6
0.724	6
0.725	6
0.726	6
0.727	6
0.728	6
0.729	6
0.73	6
0.731	6
0.732	6
0.733	6
0.734	6
0.735	6
0.736	6
0.737	6
0.738	6
0.739	6
0.74	6
0.741	6
0.742	6
0.743	6
0.744	6
0.745	6
0.746	6
0.747	6
0.748	6
0.749	6
0.75	6
0.751	6
0.752	6
0.753	6
0.754	6
0.755	6
0.756	6
0.757	6
0.758	6
0.759	6
0.76	6
0.761	6
0.762	6
0.763	6
0.764	6
0.765	6
0.766	6
0.767	6
0.768	6
0.769	6
0.77	6
0.771	6
0.772	6
0.773	6
0.774	6
0.775	6
0.776	6
0.777	6
0.778	6
0.779	6
0.78	6
0.781	6
0.782	6
0.783	6
0.784	6
0.785	6
0.786	6
0.787	6
0.788	6
0.789	6
0.79	6
0.791	6
0.792	6
0.793	6
0.794	6
0.795	6
0.796	6
0.797	6
0.798	6
0.799	6
0.8	6
0.801	6
0.802	6
0.803	6
0.804	6
0.805	6
0.806	6
0.807	6
0.808	6
0.809	6
0.81	6
0.811	6
0.812	6
0.813	6
0.814	6
0.815	6
0.816	6
0.817	6
0.818	6
0.819	6
0.82	6
0.821	6
0.822	6
0.823	6
0.824	6
0.825	6
0.826	6
0.827	6
0.828	6
0.829	6
0.83	6
0.831	6
0.832	6
0.833	6
0.834	6
0.835	6
0.836	6
0.837	6
0.838	6
0.839	6
0.84	6
0.841	6
0.842	6
0.843	6
0.844	6
0.845	6
0.846	6
0.847	6
0.848	6
0.849	6
0.85	6
0.851	6
0.852	6
0.853	6
0.854	6
0.855	6
0.856	6
0.857	6
0.858	6
0.859	6
0.86	6
0.861	6
0.862	6
0.863	6
0.864	6
0.865	6
0.866	6
0.867	6
0.868	6
0.869	6
0.87	6
0.871	6
0.872	6
0.873	6
0.874	6
0.875	6
0.876	6
0.877	6
0.878	6
0.879	6
0.88	6
0.881	6
0.882	6
0.883	6
0.884	6
0.885	6
0.886	6
0.887	6
0.888	6
0.889	6
0.89	6
0.891	6
0.892	6
0.893	6
0.894	6
0.895	6
0.896	6
0.897	6
0.898	6
0.899	6
0.9	6
0.901	6
0.902	6
0.903	6
0.904	6
0.905	6
0.906	6
0.907	6
0.908	6
0.909	6
0.91	6
0.911	6
0.912	6
0.913	6
0.914	6
0.915	6
0.916	6
0.917	6
0.918	6
0.919	6
0.92	6
0.921	6
0.922	6
0.923	6
0.924	6
0.925	6
0.926	6
0.927	6
0.928	6
0.929	6
0.93	6
0.931	6
0.932	6
0.933	6
0.934	6
0.935	6
0.936	6
0.937	6
0.938	6
0.939	6
0.94	6
0.941	6
0.942	6
0.943	6
0.944	6
0.945	6
0.946	6
0.947	6
0.948	6
0.949	6
0.95	6
0.951	6
0.952	6
0.953	6
0.954	6
0.955	6
0.956	6
0.957	6
0.958	6
0.959	6
0.96	6
0.961	6
0.962	6
0.963	6
0.964	6
0.965	6
0.966	6
0.967	6
0.968	6
0.969	6
0.97	6
0.971	6
0.972	6
0.973	6
0.974	6
0.975	6
0.976	6
0.977	6
0.978	6
0.979	6
0.98	6
0.981	6
0.982	6
0.983	6
0.984	6
0.985	6
0.986	6
0.987	6
0.988	6
0.989	6
0.99	6
0.991	6
0.992	6
0.993	6
0.994	6
0.995	6
0.996	6
0.997	6
0.998	6
0.999	6
1	6
1.001	6
1.002	6
1.003	6
1.004	6
1.005	6
1.006	6
1.007	6
1.008	6
1.009	6
1.01	6
1.011	6
1.012	6
1.013	6
1.014	6
1.015	6
1.016	6
1.017	6
1.018	6
1.019	6
1.02	6
1.021	6
1.022	6
1.023	6
1.024	6
1.025	6
1.026	6
1.027	6
1.028	6
1.029	6
1.03	6
1.031	6
1.032	6
1.033	6
1.034	6
1.035	6
1.036	6
1.037	6
1.038	6
1.039	6
1.04	6
1.041	6
1.042	6
1.043	6
1.044	6
1.045	6
1.046	6
1.047	6
1.048	6
1.049	6
1.05	6
1.051	6
1.052	6
1.053	6
1.054	6
1.055	6
1.056	6
1.057	6
1.058	6
1.059	6
1.06	6
1.061	6
1.062	6
1.063	6
1.064	6
1.065	6
1.066	6
1.067	6
1.068	6
1.069	6
1.07	6
1.071	6
1.072	6
1.073	6
1.074	6
1.075	6
1.076	6
1.077	6
1.078	6
1.079	6
1.08	6
1.081	6
1.082	6
1.083	6
1.084	6
1.085	6
1.086	6
1.087	6
1.088	6
1.089	6
1.09	6
1.091	6
1.092	6
1.093	6
1.094	6
1.095	6
1.096	6
1.097	6
1.098	6
1.099	6
1.1	6
1.101	6
1.102	6
1.103	6
1.104	6
1.105	6
1.106	6
1.107	6
1.108	6
1.109	6
1.11	6
1.111	6
1.112	6
1.113	6
1.114	6
1.115	6
1.116	6
1.117	6
1.118	6
1.119	6
1.12	6
1.121	6
1.122	6
1.123	6
1.124	6
1.125	6
1.126	6
1.127	6
1.128	6
1.129	6
1.13	6
1.131	6
1.132	6
1.133	6
1.134	6
1.135	6
1.136	6
1.137	6
1.138	6
1.139	6
1.14	6
1.141	6
1.142	6
1.143	6
1.144	6
1.145	6
1.146	6
1.147	6
1.148	6
1.149	6
1.15	6
1.151	6
1.152	6
1.153	6
1.154	6
1.155	6
1.156	6
1.157	6
1.158	6
1.159	6
1.16	6
1.161	6
1.162	6
1.163	6
1.164	6
1.165	6
1.166	6
1.167	6
1.168	6
1.169	6
1.17	6
1.171	6
1.172	6
1.173	6
1.174	6
1.175	6
1.176	6
1.177	6
1.178	6
1.179	6
1.18	6
1.181	6
1.182	6
1.183	6
1.184	6
1.185	6
1.186	6
1.187	6
1.188	6
1.189	6
1.19	6
1.191	6
1.192	6
1.193	6
1.194	6
1.195	6
1.196	6
1.197	6
1.198	6
1.199	6
1.2	6
1.201	6
1.202	6
1.203	6
1.204	6
1.205	6
1.206	6
1.207	6
1.208	6
1.209	6
1.21	6
1.211	6
1.212	6
1.213	6
1.214	6
1.215	6
1.216	6
1.217	6
1.218	6
1.219	6
1.22	6
1.221	6
1.222	6
1.223	6
1.224	6
1.225	6
1.226	6
1.227	6
1.228	6
1.229	6
1.23	6
1.231	6
1.232	6
1.233	6
1.234	6
1.235	6
1.236	6
1.237	6
1.238	6
1.239	6
1.24	6
1.241	6
1.242	6
1.243	6
1.244	6
1.245	6
1.246	6
1.247	6
1.248	6
1.249	6
1.25	6
1.251	6
1.252	6
1.253	6
1.254	6
1.255	6
1.256	6
1.257	6
1.258	6
1.259	6
1.26	6
1.261	6
1.262	6
1.263	6
1.264	6
1.265	6
1.266	6
1.267	6
1.268	6
1.269	6
1.27	6
1.271	6
1.272	6
1.273	6
1.274	6
1.275	6
1.276	6
1.277	6
1.278	6
1.279	6
1.28	6
1.281	6
1.282	6
1.283	6
1.284	6
1.285	6
1.286	6
1.287	6
1.288	6
1.289	6
1.29	6
1.291	6
1.292	6
1.293	6
1.294	6
1.295	6
1.296	6
1.297	6
1.298	6
1.299	6
1.3	6
1.301	6
1.302	6
1.303	6
1.304	6
1.305	6
1.306	6
1.307	6
1.308	6
1.309	6
1.31	6
1.311	6
1.312	6
1.313	6
1.314	6
1.315	6
1.316	6
1.317	6
1.318	6
1.319	6
1.32	6
1.321	6
1.322	6
1.323	6
1.324	6
1.325	6
1.326	6
1.327	6
1.328	6
1.329	6
1.33	6
1.331	6
1.332	6
1.333	6
1.334	6
1.335	6
1.336	6
1.337	6
1.338	6
1.339	6
1.34	6
1.341	6
1.342	6
1.343	6
1.344	6
1.345	6
1.346	6
1.347	6
1.348	6
1.349	6
1.35	6
1.351	6
1.352	6
1.353	6
1.354	6
1.355	6
1.356	6
1.357	6
1.358	6
1.359	6
1.36	6
1.361	6
1.362	6
1.363	6
1.364	6
1.365	6
1.366	6
1.367	6
1.368	6
1.369	6
1.37	6
1.371	6
1.372	6
1.373	6
1.374	6
1.375	6
1.376	6
1.377	6
1.378	6
1.379	6
1.38	6
1.381	6
1.382	6
1.383	6
1.384	6
1.385	6
1.386	6
1.387	6
1.388	6
1.389	6
1.39	6
1.391	6
1.392	6
1.393	6
1.394	6
1.395	6
1.396	6
1.397	6
1.398	6
1.399	6
1.4	6
1.401	6
1.402	6
1.403	6
1.404	6
1.405	6
1.406	6
1.407	6
1.408	6
1.409	6
1.41	6
1.411	6
1.412	6
1.413	6
1.414	6
1.415	6
1.416	6
1.417	6
1.418	6
1.419	6
1.42	6
1.421	6
1.422	6
1.423	6
1.424	6
1.425	6
1.426	6
1.427	6
1.428	6
1.429	6
1.43	6
1.431	6
1.432	6
1.433	6
1.434	6
1.435	6
1.436	6
1.437	6
1.438	6
1.439	6
1.44	6
1.441	6
1.442	6
1.443	6
1.444	6
1.445	6
1.446	6
1.447	6
1.448	6
1.449	6
1.45	6
1.451	6
1.452	6
1.453	6
1.454	6
1.455	6
1.456	6
1.457	6
1.458	6
1.459	6
1.46	6
1.461	6
1.462	6
1.463	6
1.464	6
1.465	6
1.466	6
1.467	6
1.468	6
1.469	6
1.47	6
1.471	6
1.472	6
1.473	6
1.474	6
1.475	6
1.476	6
1.477	6
1.478	6
1.479	6
1.48	6
1.481	6
1.482	6
1.483	6
1.484	6
1.485	6
1.486	6
1.487	6
1.488	6
1.489	6
1.49	6
1.491	6
1.492	6
1.493	6
1.494	6
1.495	6
1.496	6
1.497	6
1.498	6
1.499	6
1.5	6
1.501	6
1.502	6
1.503	6
1.504	6
1.505	6
1.506	6
1.507	6
1.508	6
1.509	6
1.51	6
1.511	6
1.512	6
1.513	6
1.514	6
1.515	6
1.516	6
1.517	6
1.518	6
1.519	6
1.52	6
1.521	6
1.522	6
1.523	6
1.524	6
1.525	6
1.526	6
1.527	6
1.528	6
1.529	6
1.53	6
1.531	6
1.532	6
1.533	6
1.534	6
1.535	6
1.536	6
1.537	6
1.538	6
1.539	6
1.54	6
1.541	6
1.542	6
1.543	6
1.544	6
1.545	6
1.546	6
1.547	6
1.548	6
1.549	6
1.55	6
1.551	6
1.552	6
1.553	6
1.554	6
1.555	6
1.556	6
1.557	6
1.558	6
1.559	6
1.56	6
1.561	6
1.562	6
1.563	6
1.564	6
1.565	6
1.566	6
1.567	6
1.568	6
1.569	6
1.57	6
1.571	6
1.572	6
1.573	6
1.574	6
1.575	6
1.576	6
1.577	6
1.578	6
1.579	6
1.58	6
1.581	6
1.582	6
1.583	6
1.584	6
1.585	6
1.586	6
1.587	6
1.588	6
1.589	6
1.59	6
1.591	6
1.592	6
1.593	6
1.594	6
1.595	6
1.596	6
1.597	6
1.598	6
1.599	6
1.6	6
1.601	6
1.602	6
1.603	6
1.604	6
1.605	6
1.606	6
1.607	6
1.608	6
1.609	6
1.61	6
1.611	6
1.612	6
1.613	6
1.614	6
1.615	6
1.616	6
1.617	6
1.618	6
1.619	6
1.62	6
1.621	6
1.622	6
1.623	6
1.624	6
1.625	6
1.626	6
1.627	6
1.628	6
1.629	6
1.63	6
1.631	6
1.632	6
1.633	6
1.634	6
1.635	6
1.636	6
1.637	6
1.638	6
1.639	6
1.64	6
1.641	6
1.642	6
1.643	6
1.644	6
1.645	6
1.646	6
1.647	6
1.648	6
1.649	6
1.65	6
1.651	6
1.652	6
1.653	6
1.654	6
1.655	6
1.656	6
1.657	6
1.658	6
1.659	6
1.66	6
1.661	6
1.662	6
1.663	6
1.664	6
1.665	6
1.666	6
1.667	6
1.668	6
1.669	6
1.67	6
1.671	6
1.672	6
1.673	6
1.674	6
1.675	6
1.676	6
1.677	6
1.678	6
1.679	6
1.68	6
1.681	6
1.682	6
1.683	6
1.684	6
1.685	6
1.686	6
1.687	6
1.688	6
1.689	6
1.69	6
1.691	6
1.692	6
1.693	6
1.694	6
1.695	6
1.696	6
1.697	6
1.698	6
1.699	6
1.7	6
1.701	6
1.702	6
1.703	6
1.704	6
1.705	6
1.706	6
1.707	6
1.708	6
1.709	6
1.71	6
1.711	6
1.712	6
1.713	6
1.714	6
1.715	6
1.716	6
1.717	6
1.718	6
1.719	6
1.72	6
1.721	6
1.722	6
1.723	6
1.724	6
1.725	6
1.726	6
1.727	6
1.728	6
1.729	6
1.73	6
1.731	6
1.732	6
1.733	6
1.734	6
1.735	6
1.736	6
1.737	6
1.738	6
1.739	6
1.74	6
1.741	6
1.742	6
1.743	6
1.744	6
1.745	6
1.746	6
1.747	6
1.748	6
1.749	6
1.75	6
1.751	6
1.752	6
1.753	6
1.754	6
1.755	6
1.756	6
1.757	6
1.758	6
1.759	6
1.76	6
1.761	6
1.762	6
1.763	6
1.764	6
1.765	6
1.766	6
1.767	6
1.768	6
1.769	6
1.77	6
1.771	6
1.772	6
1.773	6
1.774	6
1.775	6
1.776	6
1.777	6
1.778	6
1.779	6
1.78	6
1.781	6
1.782	6
1.783	6
1.784	6
1.785	6
1.786	6
1.787	6
1.788	6
1.789	6
1.79	6
1.791	6
1.792	6
1.793	6
1.794	6
1.795	6
1.796	6
1.797	6
1.798	6
1.799	6
1.8	6
1.801	6
1.802	6
1.803	6
1.804	6
1.805	6
1.806	6
1.807	6
1.808	6
1.809	6
1.81	6
1.811	6
1.812	6
1.813	6
1.814	6
1.815	6
1.816	6
1.817	6
1.818	6
1.819	6
1.82	6
1.821	6
1.822	6
1.823	6
1.824	6
1.825	6
1.826	6
1.827	6
1.828	6
1.829	6
1.83	6
1.831	6
1.832	6
1.833	6
1.834	6
1.835	6
1.836	6
1.837	6
1.838	6
1.839	6
1.84	6
1.841	6
1.842	6
1.843	6
1.844	6
1.845	6
1.846	6
1.847	6
1.848	6
1.849	6
1.85	6
1.851	6
1.852	6
1.853	6
1.854	6
1.855	6
1.856	6
1.857	6
1.858	6
1.859	6
1.86	6
1.861	6
1.862	6
1.863	6
1.864	6
1.865	6
1.866	6
1.867	6
1.868	6
1.869	6
1.87	6
1.871	6
1.872	6
1.873	6
1.874	6
1.875	6
1.876	6
1.877	6
1.878	6
1.879	6
1.88	6
1.881	6
1.882	6
1.883	6
1.884	6
1.885	6
1.886	6
1.887	6
1.888	6
1.889	6
1.89	6
1.891	6
1.892	6
1.893	6
1.894	6
1.895	6
1.896	6
1.897	6
1.898	6
1.899	6
1.9	6
1.901	6
1.902	6
1.903	6
1.904	6
1.905	6
1.906	6
1.907	6
1.908	6
1.909	6
1.91	6
1.911	6
1.912	6
1.913	6
1.914	6
1.915	6
1.916	6
1.917	6
1.918	6
1.919	6
1.92	6
1.921	6
1.922	6
1.923	6
1.924	6
1.925	6
1.926	6
1.927	6
1.928	6
1.929	6
1.93	6
1.931	6
1.932	6
1.933	6
1.934	6
1.935	6
1.936	6
1.937	6
1.938	6
1.939	6
1.94	6
1.941	6
1.942	6
1.943	6
1.944	6
1.945	6
1.946	6
1.947	6
1.948	6
1.949	6
1.95	6
1.951	6
1.952	6
1.953	6
1.954	6
1.955	6
1.956	6
1.957	6
1.958	6
1.959	6
1.96	6
1.961	6
1.962	6
1.963	6
1.964	6
1.965	6
1.966	6
1.967	6
1.968	6
1.969	6
1.97	6
1.971	6
1.972	6
1.973	6
1.974	6
1.975	6
1.976	6
1.977	6
1.978	6
1.979	6
1.98	6
1.981	6
1.982	6
1.983	6
1.984	6
1.985	6
1.986	6
1.987	6
1.988	6
1.989	6
1.99	6
1.991	6
1.992	6
1.993	6
1.994	6
1.995	6
1.996	6
1.997	6
1.998	6
[truncated: 252 more rows]
