# Supplementary material for: Clamping force control of electro–mechanical brakes based on driver intentions
Source: PLoS One. 2020 Sep 24;15(9):e0239608. doi: 10.1371/journal.pone.0239608 (PMC7514108; doi:10.1371/journal.pone.0239608)
Supplement: S1 File — (ZIP) [file pone.0239608.s002.zip › Supporting Information/S2_Simulation results/Fig 14_Simulation results of clamping force response performance.xlsx]

## Sheet: Clamping force
time	PI	nonlinear PI
0	0	0
0.0001	0	0
0.0002	0	0
0.0003	0	0
0.0004	0	0
0.0005	0	0
0.0006	0	0
0.0007	0	0
0.0008	0	0
0.0009	0	0
0.001	0	0
0.0011	0	0
0.0012	0	0
0.0013	0	0
0.0014	0	0
0.0015	0	0
0.0016	0	0
0.0017	0	0
0.0018	0	0
0.0019	0	0
0.002	0	0
0.0021	0	0
0.0022	0	0
0.0023	0	0
0.0024	0	0
0.0025	0	0
0.0026	0	0
0.0027	0	0
0.0028	0	0
0.0029	0	0
0.003	0	0
0.0031	0	0
0.0032	0	0
0.0033	0	0
0.0034	0	0
0.0035	0	0
0.0036	0	0
0.0037	0	0
0.0038	0	0
0.0039	0	0
0.004	0	0
0.0041	0	0
0.0042	0	0
0.0043	0	0
0.0044	0	0
0.0045	0	0
0.0046	0	0
0.0047	0	0
0.0048	0	0
0.0049	0	0
0.005	0	0
0.0051	0	0
0.0052	0	0
0.0053	0	0
0.0054	0	0
0.0055	0	0
0.0056	0	0
0.0057	0	0
0.0058	0	0
0.0059	0	0
0.006	0	0
0.0061	0	0
0.0062	0	0
0.0063	0	0
0.0064	0	0
0.0065	0	0
0.0066	0	0
0.0067	0	0
0.0068	0	0
0.0069	0	0
0.007	0	0
0.0071	0	0
0.0072	0	0
0.0073	0	0
0.0074	0	0
0.0075	0	0
0.0076	0	0
0.0077	0	0
0.0078	0	0
0.0079	0	0
0.008	0	0
0.0081	0	0
0.0082	0	0
0.0083	0	0
0.0084	0	0
0.0085	0	0
0.0086	0	0
0.0087	0	0
0.0088	0	0
0.0089	0	0
0.009	0	0
0.0091	0	0
0.0092	0	0
0.0093	0	0
0.0094	0	0
0.0095	0	0
0.0096	0	0
0.0097	0	0
0.0098	0	0
0.0099	0	0
0.01	0	0
0.0101	0	0
0.0102	0	0
0.0103	0	0
0.0104	0	0
0.0105	0	0
0.0106	0	0
0.0107	0	0
0.0108	0	0
0.0109	0	0
0.011	0	0
0.0111	0	0
0.0112	0	0
0.0113	0	0
0.0114	0	0
0.0115	0	0
0.0116	0	0
0.0117	0	0
0.0118	0	0
0.0119	0	0
0.012	0	0
0.0121	0	0
0.0122	0	0
0.0123	0	0
0.0124	0	0
0.0125	0	0
0.0126	0	0
0.0127	0	0
0.0128	0	0
0.0129	0	0
0.013	0	0
0.0131	0	0
0.0132	0	0
0.0133	0	0
0.0134	0	0
0.0135	0	0
0.0136	0	0
0.0137	0	0
0.0138	0	0
0.0139	0	0
0.014	0	0
0.0141	0	0
0.0142	0	0
0.0143	0	0
0.0144	0	0
0.0145	0	0
0.0146	0	0
0.0147	0	0
0.0148	0	0
0.0149	0	0
0.015	0	0
0.0151	0	0
0.0152	0	0
0.0153	0	0
0.0154	0	0
0.0155	0	0
0.0156	0	0
0.0157	0	0
0.0158	0	0
0.0159	0	0
0.016	0	0
0.0161	0	0
0.0162	0	0
0.0163	0	0
0.0164	0	0
0.0165	0	0
0.0166	0	0
0.0167	0	0
0.0168	0	0
0.0169	0	0
0.017	0	0
0.0171	0	0
0.0172	0	0
0.0173	0	0
0.0174	0	0
0.0175	0	0
0.0176	0	0
0.0177	0	0
0.0178	0	0
0.0179	0	0
0.018	0	0
0.0181	0	0
0.0182	0	0
0.0183	0	0
0.0184	0	0
0.0185	0	0
0.0186	0	0
0.0187	0	0
0.0188	0	0
0.0189	0	0
0.019	0	0
0.0191	0	0
0.0192	0	0
0.0193	0	0
0.0194	0	0
0.0195	0	0
0.0196	0	0
0.0197	0	0
0.0198	0	0
0.0199	0	0
0.02	0	0
0.0201	0	0
0.0202	0	0
0.0203	0	0
0.0204	0	0
0.0205	0	0
0.0206	0	0
0.0207	0	0
0.0208	0	0
0.0209	0	0
0.021	0	0
0.0211	0	0
0.0212	0	0
0.0213	0	0
0.0214	0	0
0.0215	0	0
0.0216	0	0
0.0217	0	0
0.0218	0	0
0.0219	0	0
0.022	0	0
0.0221	0	0
0.0222	0	0
0.0223	0	0
0.0224	0	0
0.0225	0	0
0.0226	0	0
0.0227	0	0
0.0228	0	0
0.0229	0	0
0.023	0	0
0.0231	0	0
0.0232	0	0
0.0233	0	0
0.0234	0	0
0.0235	0	0
0.0236	0	0
0.0237	0	0
0.0238	0	0
0.0239	0	0
0.024	0	0
0.0241	0	0
0.0242	0	0
0.0243	0	0
0.0244	0	0
0.0245	0	0
0.0246	0	0
0.0247	0	0
0.0248	0	0
0.0249	0	0
0.025	0	0
0.0251	0	0
0.0252	0	0
0.0253	0	0
0.0254	0	0
0.0255	0	0
0.0256	0	0
0.0257	0	0
0.0258	0	0
0.0259	0	0
0.026	0	0
0.0261	0	0
0.0262	0	0
0.0263	0	0
0.0264	0	0
0.0265	0	0
0.0266	0	0
0.0267	0	0
0.0268	0	0
0.0269	0	0
0.027	0	0
0.0271	0	0
0.0272	0	0
0.0273	0	0
0.0274	0	0
0.0275	0	0
0.0276	0	0
0.0277	0	0
0.0278	0	0
0.0279	0	0
0.028	0	0
0.0281	0	0
0.0282	0	0
0.0283	0	0
0.0284	0	0
0.0285	0	0
0.0286	0	0
0.0287	0	0
0.0288	0	0
0.0289	0	0
0.029	0	0
0.0291	0	0
0.0292	0	0
0.0293	0	0
0.0294	0	0
0.0295	0	0
0.0296	0	0
0.0297	0	0
0.0298	0	0
0.0299	0	0
0.03	0	0
0.0301	0	0
0.0302	0	0
0.0303	0	0
0.0304	0	0
0.0305	0	0
0.0306	0	0
0.0307	0	0
0.0308	0	0
0.0309	0	0
0.031	0	0
0.0311	0	0
0.0312	0	0
0.0313	0	0
0.0314	0	0
0.0315	0	0
0.0316	0	0
0.0317	0	0
0.0318	0	0
0.0319	0	0
0.032	0	0
0.0321	0	0
0.0322	0	0
0.0323	0	0
0.0324	0	0
0.0325	0	0
0.0326	0	0
0.0327	0	0
0.0328	0	0
0.0329	0	0
0.033	0	0
0.0331	0	0
0.0332	0	0
0.0333	0	0
0.0334	0	0
0.0335	0	0
0.0336	0	0
0.0337	0	0
0.0338	0	0
0.0339	0	0
0.034	0	0
0.0341	0	0
0.0342	0	0
0.0343	0	0
0.0344	0	0
0.0345	0	0
0.0346	0	0
0.0347	0	0
0.0348	0	0
0.0349	0	0
0.035	0	0
0.0351	0	0
0.0352	0	0
0.0353	0	0
0.0354	0	0
0.0355	0	0
0.0356	0	0
0.0357	0	0
0.0358	0	0
0.0359	0	0
0.036	0	0
0.0361	0	0
0.0362	0	0
0.0363	0	0
0.0364	0	0
0.0365	0	0
0.0366	0	0
0.0367	0	0
0.0368	0	0
0.0369	0	0
0.037	0	0
0.0371	0	0
0.0372	0	0
0.0373	0	0
0.0374	0	0
0.0375	0	0
0.0376	0	0
0.0377	0	0
0.0378	0	0
0.0379	0	0
0.038	0	0
0.0381	0	0
0.0382	0	0
0.0383	0	0
0.0384	0	0
0.0385	0	0
0.0386	0	0
0.0387	0	0
0.0388	0	0
0.0389	0	0
0.039	0	0
0.0391	0	0
0.0392	0	0
0.0393	0	0
0.0394	0	0
0.0395	0	0
0.0396	0	0
0.0397	0	0
0.0398	0	0
0.0399	0	0
0.04	0	0
0.0401	0	0
0.0402	0	0
0.0403	0	0
0.0404	0	0
0.0405	0	0
0.0406	0	0
0.0407	0	0
0.0408	0	0
0.0409	0	0
0.041	0	0
0.0411	0	0
0.0412	0	0
0.0413	0	0
0.0414	0	0
0.0415	0	0
0.0416	0	0
0.0417	0	0
0.0418	0	0
0.0419	0	0
0.042	0	0
0.0421	0	0
0.0422	0	0
0.0423	0	0
0.0424	0	0
0.0425	0	0
0.0426	0	0
0.0427	0	0
0.0428	0	0
0.0429	0	0
0.043	0	0
0.0431	0	0
0.0432	0	0
0.0433	0	0
0.0434	0	0
0.0435	0	0
0.0436	0	0
0.0437	0	0
0.0438	0	0
0.0439	0	0
0.044	0	0
0.0441	0	0
0.0442	0	0
0.0443	0	0
0.0444	0	0
0.0445	0	0
0.0446	0	0
0.0447	0	0
0.0448	0	0
0.0449	0	0
0.045	0	0
0.0451	0	0
0.0452	0	0
0.0453	0	0
0.0454	0	0
0.0455	0	0
0.0456	0	0
0.0457	0	0
0.0458	0	0
0.0459	0	0
0.046	0	0
0.0461	0	0
0.0462	0	0
0.0463	0	0
0.0464	0	0
0.0465	0	0
0.0466	0	0
0.0467	0	0
0.0468	0	0
0.0469	0	0
0.047	0	0
0.0471	0	0
0.0472	0	0
0.0473	0	0
0.0474	0	0
0.0475	0	0
0.0476	0	0
0.0477	0	0
0.0478	0	0
0.0479	0	0
0.048	0	0
0.0481	0	0
0.0482	0	0
0.0483	0	0
0.0484	0	0
0.0485	0	0
0.0486	0	0
0.0487	0	0
0.0488	0	0
0.0489	0	0
0.049	0	0
0.0491	0	0
0.0492	0	0
0.0493	0	0
0.0494	0	0
0.0495	0	0
0.0496	0	0
0.0497	0	0
0.0498	0	0
0.0499	0	0
0.05	0	0
0.0501	0	0
0.0502	0	0
0.0503	0	0
0.0504	0	0
0.0505	0	0
0.0506	0	0
0.0507	0	0
0.0508	0	0
0.0509	0	0
0.051	0	0
0.0511	0	0
0.0512	0	0
0.0513	0	0
0.0514	0	0
0.0515	0	0
0.0516	0	0
0.0517	0	0
0.0518	0	0
0.0519	0	0
0.052	0	0
0.0521	0	0
0.0522	0	0
0.0523	0	0
0.0524	0	0
0.0525	0	0
0.0526	0	0
0.0527	0	0
0.0528	0	0
0.0529	0	0
0.053	0	0
0.0531	0	0
0.0532	0	0
0.0533	0	0
0.0534	0	0
0.0535	0	0
0.0536	0	0
0.0537	0	0
0.0538	0	0
0.0539	0	0
0.054	0	0
0.0541	0	0
0.0542	0	0
0.0543	0	0
0.0544	0	0
0.0545	0	0
0.0546	0	0
0.0547	0	0
0.0548	0	0
0.0549	0	0
0.055	0	0
0.0551	0	0
0.0552	0	0
0.0553	0	0
0.0554	0	0
0.0555	0	0
0.0556	0	0
0.0557	0	0
0.0558	0	0
0.0559	0	0
0.056	0	0
0.0561	0	0
0.0562	0	0
0.0563	0	0
0.0564	0	0
0.0565	0	0
0.0566	0	0
0.0567	0	0
0.0568	0	0
0.0569	0	0
0.057	0	0
0.0571	0	0
0.0572	0	0
0.0573	0	0
0.0574	0	0
0.0575	0	0
0.0576	0	0
0.0577	0	0
0.0578	0	0
0.0579	0	0
0.058	0	0
0.0581	0	0
0.0582	0	0
0.0583	0	0
0.0584	0	0
0.0585	0	0
0.0586	0	0
0.0587	0	0
0.0588	0	0
0.0589	0	0
0.059	0	0
0.0591	0	0
0.0592	0	0
0.0593	0	0
0.0594	0	0
0.0595	0	0
0.0596	0	0
0.0597	0	0
0.0598	0	0
0.0599	0	0
0.06	0	0
0.0601	0	0
0.0602	0	0
0.0603	0	0
0.0604	0	0
0.0605	0	0
0.0606	0	0
0.0607	0	0
0.0608	0	0
0.0609	0	0
0.061	0	0
0.0611	0	0
0.0612	0	0
0.0613	0	0
0.0614	0	0
0.0615	0	0
0.0616	0	0
0.0617	0	0
0.0618	0	0
0.0619	0	0
0.062	0	0
0.0621	0	0
0.0622	0	0
0.0623	0	0
0.0624	0	0
0.0625	0	0
0.0626	0	0
0.0627	0	0
0.0628	0	0
0.0629	0	0
0.063	0	0
0.0631	0	0
0.0632	0	0
0.0633	0	0
0.0634	0	0
0.0635	0	0
0.0636	0	0
0.0637	0	0
0.0638	0	0
0.0639	0	0
0.064	0	0
0.0641	0	0
0.0642	0	0
0.0643	0	0
0.0644	0	0
0.0645	0	0
0.0646	0	0
0.0647	0	0
0.0648	0	0
0.0649	0	0
0.065	0	0
0.0651	0	0
0.0652	0	0
0.0653	0	0
0.0654	0	0
0.0655	0	0
0.0656	0	0
0.0657	0	0
0.0658	0	0
0.0659	0	0
0.066	0	0
0.0661	0	0
0.0662	0	0
0.0663	0	0
0.0664	0	0
0.0665	0	0
0.0666	0	0
0.0667	0	0
0.0668	0	0
0.0669	0	0
0.067	0	0
0.0671	0	0
0.0672	0	0
0.0673	0	0
0.0674	0	0
0.0675	0	0
0.0676	0	0
0.0677	0	0
0.0678	0	0
0.0679	0	0
0.068	0	0
0.0681	0	0
0.0682	0	0
0.0683	0	0
0.0684	0	0
0.0685	0	0
0.0686	0	0
0.0687	0	0
0.0688	0	0
0.0689	0	0
0.069	0	0
0.0691	0	0
0.0692	0	0
0.0693	0	0
0.0694	0	0
0.0695	0	0
0.0696	0	0
0.0697	0	0
0.0698	0	0
0.0699	0	0
0.07	0	0
0.0701	0	0
0.0702	0	0
0.0703	0	0
0.0704	0	0
0.0705	0	0
0.0706	0	0
0.0707	0	0
0.0708	0	0
0.0709	0	0
0.071	0	0
0.0711	0	0
0.0712	0	0
0.0713	0	0
0.0714	0	0
0.0715	0	0
0.0716	0	0
0.0717	0	0
0.0718	0	0
0.0719	0	0
0.072	0	0
0.0721	0	0
0.0722	0	0
0.0723	0	0
0.0724	0	0
0.0725	0	0
0.0726	0	0
0.0727	0	0
0.0728	0	0
0.0729	0	0
0.073	0	0
0.0731	0	0
0.0732	0	0
0.0733	0	0
0.0734	0	0
0.0735	0	0
0.0736	0	0
0.0737	0	0
0.0738	0	0
0.0739	0	0
0.074	0	0
0.0741	0	0
0.0742	0	0
0.0743	0	0
0.0744	0	0
0.0745	0	0
0.0746	0	0
0.0747	0	0
0.0748	0	0
0.0749	0	0
0.075	0	0
0.0751	0	0
0.0752	0	0
0.0753	0	0
0.0754	0	0
0.0755	0	0
0.0756	0	0
0.0757	0	0
0.0758	0	0
0.0759	0	0
0.076	0	0
0.0761	0	0
0.0762	0	0
0.0763	0	0
0.0764	0	0
0.0765	0	0
0.0766	0	0
0.0767	0	0
0.0768	0	0
0.0769	0	0
0.077	0	0
0.0771	0	0
0.0772	0	0
0.0773	0	0
0.0774	0	0
0.0775	0	0
0.0776	0	0
0.0777	0	0
0.0778	0	0
0.0779	0	0
0.078	0	0
0.0781	0	0
0.0782	0	0
0.0783	0	0
0.0784	0	0
0.0785	0	0
0.0786	0	0
0.0787	0	0
0.0788	0	0
0.0789	0	0
0.079	0	0
0.0791	0	0
0.0792	0	0
0.0793	0	0
0.0794	0	0
0.0795	0	0
0.0796	0	0
0.0797	0	0
0.0798	0	0
0.0799	0	0
0.08	0	0
0.0801	0	0
0.0802	0	0
0.0803	0	0
0.0804	0	0
0.0805	0	0
0.0806	0	0
0.0807	0	0
0.0808	0	0
0.0809	0	0
0.081	0	0
0.0811	0	0
0.0812	0	0
0.0813	0	0
0.0814	0	0
0.0815	0	0
0.0816	0	0
0.0817	0	0
0.0818	0	0
0.0819	0	0
0.082	0	0
0.0821	0	0
0.0822	0	0
0.0823	0	0
0.0824	0	0
0.0825	0	0
0.0826	0	0
0.0827	0	0
0.0828	0	0
0.0829	0	0
0.083	0	0
0.0831	0	0
0.0832	0	0
0.0833	0	0
0.0834	0	0
0.0835	0	0
0.0836	0	0
0.0837	0	0
0.0838	0	0
0.0839	0	0
0.084	0	0
0.0841	0	0
0.0842	0	0
0.0843	0	0
0.0844	0	0
0.0845	0	0
0.0846	0	0
0.0847	0	0
0.0848	0	0
0.0849	0	0
0.085	0	0
0.0851	0	0
0.0852	0	0
0.0853	0	0
0.0854	0	0
0.0855	0	0
0.0856	0	0
0.0857	0	0
0.0858	0	0
0.0859	0	0
0.086	0	0
0.0861	0	0
0.0862	0	0
0.0863	0	0
0.0864	0	0
0.0865	0	0
0.0866	0	0
0.0867	0	0
0.0868	0	0
0.0869	0	0
0.087	0	0
0.0871	0	0
0.0872	0	0
0.0873	0	0
0.0874	0	0
0.0875	0	0
0.0876	0	0
0.0877	0	0
0.0878	0	0
0.0879	0	0
0.088	0	0
0.0881	0	0
0.0882	0	0
0.0883	0	0
0.0884	0	0
0.0885	0	0
0.0886	0	0
0.0887	0	0
0.0888	0	0
0.0889	0	0
0.089	0	0
0.0891	0	0
0.0892	0	0
0.0893	0	0
0.0894	0	0
0.0895	0	0
0.0896	0	0
0.0897	0	0
0.0898	0	0
0.0899	0	0
0.09	0	0
0.0901	0	0
0.0902	0	0
0.0903	0	0
0.0904	0	0
0.0905	0	0
0.0906	0	0
0.0907	0	0
0.0908	0	0
0.0909	0	0
0.091	0	0
0.0911	0	0
0.0912	0	0
0.0913	0	0
0.0914	0	0
0.0915	0	0
0.0916	0	0
0.0917	0	0
0.0918	0	0
0.0919	0	0
0.092	0	0
0.0921	0	0
0.0922	0	0
0.0923	0	0
0.0924	0	0
0.0925	0	0
0.0926	0	0
0.0927	0	0
0.0928	0	0
0.0929	0	0
0.093	0	0
0.0931	0	0
0.0932	0	0
0.0933	0	0
0.0934	0	0
0.0935	0	0
0.0936	0	0
0.0937	0	0
0.0938	0	0
0.0939	0	0
0.094	0	0
0.0941	0	0
0.0942	0	0
0.0943	0	0
0.0944	0	0
0.0945	0	0
0.0946	0	0
0.0947	0	0
0.0948	0	0
0.0949	0	0
0.095	0	0
0.0951	0	0
0.0952	0	0
0.0953	0	0
0.0954	0	0
0.0955	0	0
0.0956	0	0
0.0957	0	0
0.0958	0	0
0.0959	0	0
0.096	0	0
0.0961	0	0
0.0962	0	0
0.0963	0	0
0.0964	0	0
0.0965	0	0
0.0966	0	0
0.0967	0	0
0.0968	0	0
0.0969	0	0
0.097	0	0
0.0971	0	0
0.0972	0	0
0.0973	0	0
0.0974	0	0
0.0975	0	0
0.0976	0	0
0.0977	0	0
0.0978	0	0
0.0979	0	0
0.098	0	0
0.0981	0	0
0.0982	0	0
0.0983	0	0
0.0984	0	0
0.0985	0	0
0.0986	0	0
0.0987	0	0
0.0988	0	0
0.0989	0	0
0.099	0	0
0.0991	0	0
0.0992	0	0
0.0993	0	0
0.0994	0	0
0.0995	0	0
0.0996	0	0
0.0997	0	0
0.0998	0	0
0.0999	0	0
0.1	0	0
0.1001	0	0
0.1002	0	0
0.1003	0	0
0.1004	0	0
0.1005	0	0
0.1006	0	0
0.1007	0	0
0.1008	0	0
0.1009	0	0
0.101	0	0
0.1011	0	0
0.1012	0	0
0.1013	0	0
0.1014	0	0
0.1015	0	0
0.1016	0	0
0.1017	0	0
0.1018	0	0
0.1019	0	0
0.102	0	0
0.1021	0	0
0.1022	0	0
0.1023	0	0
0.1024	0	0
0.1025	0	0
0.1026	0	0
0.1027	0	0
0.1028	0	0
0.1029	0	0
0.103	0	0
0.1031	0	0
0.1032	0	0
0.1033	0	0
0.1034	0	0
0.1035	0	0
0.1036	0	0
0.1037	0	0
0.1038	0	0
0.1039	0	0
0.104	0	0
0.1041	0	0
0.1042	0	0
0.1043	0	0
0.1044	0	0
0.1045	0	0
0.1046	0	0
0.1047	0	0
0.1048	0	0
0.1049	0	0
0.105	0	0
0.1051	0	0
0.1052	0	0
0.1053	0	0
0.1054	0	0
0.1055	0	0
0.1056	0	0
0.1057	0	0
0.1058	0	0
0.1059	0	0
0.106	0	0
0.1061	0	0
0.1062	0	0
0.1063	0	0
0.1064	0	0
0.1065	0	0
0.1066	0	0
0.1067	0	0
0.1068	0	0
0.1069	0	0
0.107	0	0
0.1071	0	0
0.1072	0	0
0.1073	0	0
0.1074	0	0
0.1075	0	0
0.1076	0	0
0.1077	0	0
0.1078	0	0
0.1079	0	0
0.108	0	0
0.1081	0	0
0.1082	0	0
0.1083	0	0
0.1084	0	0
0.1085	0	0
0.1086	0	0
0.1087	0	0
0.1088	0	0
0.1089	0	0
0.109	0	0
0.1091	0	0
0.1092	0	0
0.1093	0	0
0.1094	0	0
0.1095	0	0
0.1096	0	0
0.1097	0	0
0.1098	0	0
0.1099	0	0
0.11	0	0
0.1101	0	0
0.1102	0	0
0.1103	0	0
0.1104	0	0
0.1105	0	0
0.1106	0	0
0.1107	0	0
0.1108	0	0
0.1109	0	0
0.111	0	0
0.1111	0	0
0.1112	0	0
0.1113	0	0
0.1114	0	0
0.1115	0	0
0.1116	0	0
0.1117	0	0
0.1118	0	0
0.1119	0	0
0.112	0	0
0.1121	0	0
0.1122	0	0
0.1123	0	0
0.1124	0	0
0.1125	0	0
0.1126	0	0
0.1127	0	0
0.1128	0	0
0.1129	0	0
0.113	0	0
0.1131	0	0
0.1132	0	0
0.1133	0	0
0.1134	0	0
0.1135	0	0
0.1136	0	0
0.1137	0	0
0.1138	0	0
0.1139	0	0
0.114	0	0
0.1141	0	0
0.1142	0	0
0.1143	0	0
0.1144	0	0
0.1145	0	0
0.1146	0	0
0.1147	0	0
0.1148	0	0
0.1149	0	0
0.115	0	0
0.1151	0	0
0.1152	0	0
0.1153	0	0
0.1154	0	0
0.1155	0	0
0.1156	0	0
0.1157	0	0
0.1158	0	0
0.1159	0	0
0.116	0	0
0.1161	0	0
0.1162	0	0
0.1163	0	0
0.1164	0	0
0.1165	0	0
0.1166	0	0
0.1167	0	0
0.1168	0	0
0.1169	0	0
0.117	0	0
0.1171	0	0
0.1172	0	0
0.1173	0	0
0.1174	0	0
0.1175	0	0
0.1176	0	0
0.1177	0	0
0.1178	0	0
0.1179	0	0
0.118	0	0
0.1181	0	0
0.1182	0	0
0.1183	0	0
0.1184	0	0
0.1185	0	0
0.1186	0	0
0.1187	0	0
0.1188	0	0
0.1189	0	0
0.119	0	0
0.1191	0	0
0.1192	0	0
0.1193	0	0
0.1194	0	0
0.1195	0	0
0.1196	0	0
0.1197	0	0
0.1198	0	0
0.1199	0	0
0.12	0	0
0.1201	0	0
0.1202	0	0
0.1203	0	0
0.1204	0	0
0.1205	0	0
0.1206	0	0
0.1207	0	0
0.1208	0	0
0.1209	0	0
0.121	0	0
0.1211	0	0
0.1212	0	0
0.1213	0	0
0.1214	0	0
0.1215	0	0
0.1216	0	0
0.1217	0	0
0.1218	0	0
0.1219	0	0
0.122	0	0
0.1221	0	0
0.1222	0	0
0.1223	0	0
0.1224	0	0
0.1225	0	0
0.1226	0	0
0.1227	0	0
0.1228	0	0
0.1229	0	0
0.123	0	0
0.1231	0	0
0.1232	0	0
0.1233	0	0
0.1234	0	0
0.1235	0	0
0.1236	0	0
0.1237	0	0
0.1238	0	0
0.1239	0	0
0.124	0	0
0.1241	0	0
0.1242	0	0
0.1243	0	0
0.1244	0	0
0.1245	0	0
0.1246	0	0
0.1247	0	0
0.1248	0	0
0.1249	0	0
0.125	0	0
0.1251	0	0
0.1252	0	0
0.1253	0	0
0.1254	0	0
0.1255	0	0
0.1256	0	0
0.1257	0	0
0.1258	0	0
0.1259	0	0
0.126	0	0
0.1261	0	0
0.1262	0	0
0.1263	0	0
0.1264	0	0
0.1265	0	0
0.1266	0	0
0.1267	0	0
0.1268	0	0
0.1269	0	0
0.127	0	0
0.1271	0	0
0.1272	0	0
0.1273	0	0
0.1274	0	0
0.1275	0	0
0.1276	0	0
0.1277	0	0
0.1278	0	0
0.1279	0	0
0.128	0	0
0.1281	0	0
0.1282	0	0
0.1283	0	0
0.1284	0	0
0.1285	0	0
0.1286	0	0
0.1287	0	0
0.1288	0	0
0.1289	0	0
0.129	0	0
0.1291	0	0
0.1292	0	0
0.1293	0	0
0.1294	0	0
0.1295	0	0
0.1296	0	0
0.1297	0	0
0.1298	0	0
0.1299	0	0
0.13	0	0
0.1301	0	0
0.1302	0	0
0.1303	0	0
0.1304	0	0
0.1305	0	0
0.1306	0	0
0.1307	0	0
0.1308	0	0
0.1309	0	0
0.131	0	0
0.1311	0	0
0.1312	0	0
0.1313	0	0
0.1314	0	0
0.1315	0	0
0.1316	0	0
0.1317	0	0
0.1318	0	0
0.1319	0	0
0.132	0	0
0.1321	0	0
0.1322	0	0
0.1323	0	0
0.1324	0	0
0.1325	0	0
0.1326	0	0
0.1327	0	0
0.1328	0	0
0.1329	0	0
0.133	0	0
0.1331	0	0
0.1332	0	0
0.1333	0	0
0.1334	0	0
0.1335	0	0
0.1336	0	0
0.1337	0	0
0.1338	0	0
0.1339	0	0
0.134	0	0
0.1341	0	0
0.1342	0	0
0.1343	0	0
0.1344	0	0
0.1345	0	0
0.1346	0	0
0.1347	0	0
0.1348	0	0
0.1349	0	0
0.135	0	0
0.1351	0	0
0.1352	0	0
0.1353	0	0
0.1354	0	0
0.1355	0	0
0.1356	0	0
0.1357	0	0
0.1358	0	0
0.1359	0	0
0.136	0	0
0.1361	0	0
0.1362	0	0
0.1363	0	0
0.1364	0	0
0.1365	0	0
0.1366	0	0
0.1367	0	0
0.1368	0	0
0.1369	0	0
0.137	0	0
0.1371	0	0
0.1372	0	0
0.1373	0	0
0.1374	0	0
0.1375	0	0
0.1376	0	0
0.1377	0	0
0.1378	0	0
0.1379	0	0
0.138	0	0
0.1381	0	0
0.1382	0	0
0.1383	0	0
0.1384	0	0
0.1385	0	0
0.1386	0	0
0.1387	0	0
0.1388	0	0
0.1389	0	0
0.139	0	0
0.1391	0	0
0.1392	0	0
0.1393	0	0
0.1394	0	0
0.1395	0	0
0.1396	0	0
0.1397	0	0
0.1398	0	0
0.1399	0	0
0.14	0	0
0.1401	0	0
0.1402	0	0
0.1403	0	0
0.1404	0	0
0.1405	0	0
0.1406	0	0
0.1407	0	0
0.1408	0	0
0.1409	0	0
0.141	0	0
0.1411	0	0
0.1412	0	0
0.1413	0	0
0.1414	0	0
0.1415	0	0
0.1416	0	0
0.1417	0	0
0.1418	0	0
0.1419	0	0
0.142	0	0
0.1421	0	0
0.1422	0	0
0.1423	0	0
0.1424	0	0
0.1425	0	0
0.1426	0	0
0.1427	0	0
0.1428	0	0
0.1429	0	0
0.143	0	0
0.1431	0	0
0.1432	0	0
0.1433	0	0
0.1434	0	0
0.1435	0	0
0.1436	0	0
0.1437	0	0
0.1438	0	0
0.1439	0	0
0.144	0	0
0.1441	0	0
0.1442	0	0
0.1443	0	0
0.1444	0	0
0.1445	0	0
0.1446	0	0
0.1447	0	0
0.1448	0	0
0.1449	0	0
0.145	0	0
0.1451	0	0
0.1452	0	0
0.1453	0	0
0.1454	0	0
0.1455	0	0
0.1456	0	0
0.1457	0	0
0.1458	0	0
0.1459	0	0
0.146	0	0
0.1461	0	0
0.1462	0	0
0.1463	0	0
0.1464	0	0
0.1465	0	0
0.1466	0	0
0.1467	0	0
0.1468	0	0
0.1469	0	0
0.147	0	0
0.1471	0	0
0.1472	0	0
0.1473	0	0
0.1474	0	0
0.1475	0	0
0.1476	0	0
0.1477	0	0
0.1478	0	0
0.1479	0	0
0.148	0	0
0.1481	0	0
0.1482	0	0
0.1483	0	0
0.1484	0	0
0.1485	0	0
0.1486	0	0
0.1487	0	0
0.1488	0	0
0.1489	0	0
0.149	0	0
0.1491	0	0
0.1492	0	0
0.1493	0	0
0.1494	0	0
0.1495	0	0
0.1496	0	0
0.1497	0	0
0.1498	0	0
0.1499	0	0
0.15	0	0
0.1501	0	0
0.1502	0	0
0.1503	0	0
0.1504	0	0
0.1505	0	0
0.1506	0	0
0.1507	0	0
0.1508	0	0
0.1509	0	0
0.151	0	0
0.1511	0	0
0.1512	0	0
0.1513	0	0
0.1514	0	0
0.1515	0	0
0.1516	0	0
0.1517	0	0
0.1518	0	0
0.1519	0	0
0.152	0	0
0.1521	0	0
0.1522	0	0
0.1523	0	0
0.1524	0	0
0.1525	0	0
0.1526	0	0
0.1527	0	0
0.1528	0	0
0.1529	0	0
0.153	0	0
0.1531	0	0
0.1532	0	0
0.1533	0	0
0.1534	0	0
0.1535	0	0
0.1536	0	0
0.1537	0	0
0.1538	0	0
0.1539	0	0
0.154	0	0
0.1541	0	0
0.1542	0	0
0.1543	0	0
0.1544	0	0
0.1545	0	0
0.1546	0	0
0.1547	0	0
0.1548	0	0
0.1549	0	0
0.155	0	0
0.1551	0	0
0.1552	0	0
0.1553	0	0
0.1554	0	0
0.1555	0	0
0.1556	0	0
0.1557	0	0
0.1558	0	0
0.1559	0	0
0.156	0	0
0.1561	0	0
0.1562	0	0
0.1563	0	0
0.1564	0	0
0.1565	0	0
0.1566	0	0
0.1567	0	0
0.1568	0	0
0.1569	0	0
0.157	0	0
0.1571	0	0
0.1572	0	0
0.1573	0	0
0.1574	0	0
0.1575	0	0
0.1576	0	0
0.1577	0	0
0.1578	0	0
0.1579	0	0
0.158	0	0
0.1581	0	0
0.1582	0	0
0.1583	0	0
0.1584	0	0
0.1585	0	0
0.1586	0	0
0.1587	0	0
0.1588	0	0
0.1589	0	0
0.159	0	0
0.1591	0	0
0.1592	0	0
0.1593	0	0
0.1594	0	0
0.1595	0	0
0.1596	0	0
0.1597	0	0
0.1598	0	0
0.1599	0	0
0.16	0	0
0.1601	0	0
0.1602	0	0
0.1603	0	0
0.1604	0	0
0.1605	0	0
0.1606	0	0
0.1607	0	0
0.1608	0	0
0.1609	0	0
0.161	0	0
0.1611	0	0
0.1612	0	0
0.1613	0	0
0.1614	0	0
0.1615	0	0
0.1616	0	0
0.1617	0	0
0.1618	0	0
0.1619	0	0
0.162	0	0
0.1621	0	0
0.1622	0	0
0.1623	0	0
0.1624	0	0
0.1625	0	0
0.1626	0	0
0.1627	0	0
0.1628	0	0
0.1629	0	0
0.163	0	0
0.1631	0	0
0.1632	0	0
0.1633	0	0
0.1634	0	0
0.1635	0	0
0.1636	0	0
0.1637	0	0
0.1638	0	0
0.1639	0	0
0.164	0	0
0.1641	0	0
0.1642	0	0
0.1643	0	0
0.1644	0	0
0.1645	0	0
0.1646	0	0
0.1647	0	0
0.1648	0	0
0.1649	0	0
0.165	0	0
0.1651	0	0
0.1652	0	0
0.1653	0	0
0.1654	0	0
0.1655	0	0
0.1656	0	0
0.1657	0	0
0.1658	0	0
0.1659	0	0
0.166	0	0
0.1661	0	0
0.1662	0	0
0.1663	0	0
0.1664	0	0
0.1665	0	0
0.1666	0	0
0.1667	0	0
0.1668	0	0
0.1669	0	0
0.167	0	0
0.1671	0	0
0.1672	0	0
0.1673	0	0
0.1674	0	0
0.1675	0	0
0.1676	0	0
0.1677	0	0
0.1678	0	0
0.1679	0	0
0.168	0	0
0.1681	0	0
0.1682	0	0
0.1683	0	0
0.1684	0	0
0.1685	0	0
0.1686	0	0
0.1687	0	0
0.1688	0	0
0.1689	0	0
0.169	0	0
0.1691	0	0
0.1692	0	0
0.1693	0	0
0.1694	0	0
0.1695	0	0
0.1696	0	0
0.1697	0	0
0.1698	0	0
0.1699	0	0
0.17	0	0
0.1701	0	0
0.1702	0	0
0.1703	0	0
0.1704	0	0
0.1705	0	0
0.1706	0	0
0.1707	0	0
0.1708	0	0
0.1709	0	0
0.171	0	0
0.1711	0	0
0.1712	0	0
0.1713	0	0
0.1714	0	0
0.1715	0	0
0.1716	0	0
0.1717	0	0
0.1718	0	0
0.1719	0	0
0.172	0	0
0.1721	0	0
0.1722	0	0
0.1723	0	0
0.1724	0	0
0.1725	0	0
0.1726	0	0
0.1727	0	0
0.1728	0	0
0.1729	0	0
0.173	0	0
0.1731	0	0
0.1732	0	0
0.1733	0	0
0.1734	0	0
0.1735	0	0
0.1736	0	0
0.1737	0	0
0.1738	0	0
0.1739	0	0
0.174	0	0
0.1741	0	0
0.1742	0	0
0.1743	0	0
0.1744	0	0
0.1745	0	0
0.1746	0	0
0.1747	0	0
0.1748	0	0
0.1749	0	0
0.175	0	0
0.1751	0	0
0.1752	0	0
0.1753	0	0
0.1754	0	0
0.1755	0	0
0.1756	0	0
0.1757	0	0
0.1758	0	0
0.1759	0	0
0.176	0	0
0.1761	0	0
0.1762	0	0
0.1763	0	0
0.1764	0	0
0.1765	0	0
0.1766	0	0
0.1767	0	0
0.1768	0	0
0.1769	0	0
0.177	0	0
0.1771	0	0
0.1772	0	0
0.1773	0	0
0.1774	0	0
0.1775	0	0
0.1776	0	0
0.1777	0	0
0.1778	0	0
0.1779	0	0
0.178	0	0
0.1781	0	0
0.1782	0	0
0.1783	0	0
0.1784	0	0
0.1785	0	0
0.1786	0	0
0.1787	0	0
0.1788	0	0
0.1789	0	0
0.179	0	0
0.1791	0	0
0.1792	0	0
0.1793	0	0
0.1794	0	0
0.1795	0	0
0.1796	0	0
0.1797	0	0
0.1798	0	0
0.1799	0	0
0.18	0	0
0.1801	0	0
0.1802	0	0
0.1803	0	0
0.1804	0	0
0.1805	0	0
0.1806	0	0
0.1807	0	0
0.1808	0	0
0.1809	0	0
0.181	0	0
0.1811	0	0
0.1812	0	0
0.1813	0	0
0.1814	0	0
0.1815	0	0
0.1816	0	0
0.1817	0	0
0.1818	0	0
0.1819	0	0
0.182	0	0
0.1821	0	0
0.1822	0	0
0.1823	0	0
0.1824	0	0
0.1825	0	0
0.1826	0	0
0.1827	0	0
0.1828	0	0
0.1829	0	0
0.183	0	0
0.1831	0	0
0.1832	0	0
0.1833	0	0
0.1834	0	0
0.1835	0	0
0.1836	0	0
0.1837	0	0
0.1838	0	0
0.1839	0	0
0.184	0	0
0.1841	0	0
0.1842	0	0
0.1843	0	0
0.1844	0	0
0.1845	0	0
0.1846	0	0
0.1847	0	0
0.1848	0	0
0.1849	0	0
0.185	0	0
0.1851	0	0
0.1852	0	0
0.1853	0	0
0.1854	0	0
0.1855	0	0
0.1856	0	0
0.1857	0	0
0.1858	0	0
0.1859	0	0
0.186	0	0
0.1861	0	0
0.1862	0	0
0.1863	0	0
0.1864	0	0
0.1865	0	0
0.1866	0	0
0.1867	0	0
0.1868	0	0
0.1869	0	0
0.187	0	0
0.1871	0	0
0.1872	0	0
0.1873	0	0
0.1874	0	0
0.1875	0	0
0.1876	0	0
0.1877	0	0
0.1878	0	0
0.1879	0	0
0.188	0	0
0.1881	0	0
0.1882	0	0
0.1883	0	0
0.1884	0	0
0.1885	0	0
0.1886	0	0
0.1887	0	0
0.1888	0	0
0.1889	0	0
0.189	0	0
0.1891	0	0
0.1892	0	0
0.1893	0	0
0.1894	0	0
0.1895	0	0
0.1896	0	0
0.1897	0	0
0.1898	0	0
0.1899	0	0
0.19	0	0
0.1901	0	0
0.1902	0	0
0.1903	0	0
0.1904	0	0
0.1905	0	0
0.1906	0	0
0.1907	0	0
0.1908	0	0
0.1909	0	0
0.191	0	0
0.1911	0	0
0.1912	0	0
0.1913	0	0
0.1914	0	0
0.1915	0	0
0.1916	0	0
0.1917	0	0
0.1918	0	0
0.1919	0	0
0.192	0	0
0.1921	0	0
0.1922	0	0
0.1923	0	0
0.1924	0	0
0.1925	0	0
0.1926	0	0
0.1927	0	0
0.1928	0	0
0.1929	0	0
0.193	0	0
0.1931	0	0
0.1932	0	0
0.1933	0	0
0.1934	0	0
0.1935	0	0
0.1936	0	0
0.1937	0	0
0.1938	0	0
0.1939	0	0
0.194	0	0
0.1941	0	0
0.1942	0	0
0.1943	0	0
0.1944	0	0
0.1945	0	0
0.1946	0	0
0.1947	0	0
0.1948	0	0
0.1949	0	0
0.195	0	0
0.1951	0	0
0.1952	0	0
0.1953	0	0
0.1954	0	0
0.1955	0	0
0.1956	0	0
0.1957	0	0
0.1958	0	0
0.1959	0	0
0.196	0	0
0.1961	0	0
0.1962	0	0
0.1963	0	0
0.1964	0	0
0.1965	0	0
0.1966	0	0
0.1967	0	0
0.1968	0	0
0.1969	0	0
0.197	0	0
0.1971	0	0
0.1972	0	0
0.1973	0	0
0.1974	0	0
0.1975	0	0
0.1976	0	0
0.1977	0	0
0.1978	0	0
0.1979	0	0
0.198	0	0
0.1981	0	0
0.1982	0	0
0.1983	0	0
0.1984	0	0
0.1985	0	0
0.1986	0	0
0.1987	0	0
0.1988	0	0
0.1989	0	0
0.199	0	0
0.1991	0	0
0.1992	0	0
0.1993	0	0
0.1994	0	0
0.1995	0	0
0.1996	0	0
0.1997	0	0
0.1998	0	0
[truncated: 18,002 more rows]

## Sheet: Motor current
time	a phase	b phase	c phase
0	0	0	0
0.0001	-0.17252	3e-05	-0.05621
0.0002	0.00321	0.00408	-0.07834
0.0003	-0.17832	0.18137	-0.13598
0.0004	0.00203	0.35866	-0.17933
0.0005	-0.17732	0.53595	-0.53697
0.0006	0.00302	1.41825	-1.24093
0.0007	-0.17633	0.89154	-0.71322
0.0008	0.00401	1.06574	-1.06777
0.0009	-0.17535	1.41825	-1.24093
0.001	0.00498	1.58937	-1.59239
0.0011	-0.17438	1.93879	-1.76246
0.0012	0.00594	2.10683	-2.11083
0.0013	-0.17342	2.45316	-2.27781
0.0014	0.00689	2.6181	-2.62308
0.0015	-0.17248	2.96133	-2.78695
0.0016	0.00784	3.12318	-3.12912
0.0017	-0.17154	3.46332	-3.2899
0.0018	0.00877	3.62207	-3.62896
0.0019	-0.17061	3.9591	-3.78663
0.002	0.00969	4.11475	-4.12258
0.0021	-0.1697	4.44869	-4.27714
0.0022	0.0106	4.60123	-4.60999
0.0023	-0.16879	4.93206	-4.76144
0.0024	0.0115	5.08149	-5.09118
0.0025	-0.16789	5.40922	-5.23952
0.0026	0.0124	5.55555	-5.56615
0.0027	-0.167	5.88017	-5.71138
0.0028	0.01329	6.02339	-6.03489
0.0029	-0.16611	6.3449	-6.17701
0.003	0.01417	6.48501	-6.49742
0.0031	-0.16523	6.80342	-6.63642
0.0032	0.01506	6.94043	-6.95372
0.0033	-0.16435	7.25572	-7.08961
0.0034	0.01593	7.38962	-7.4038
0.0035	-0.16347	7.70181	-7.53659
0.0036	0.01681	7.83261	-7.84766
0.0037	-0.16259	8.1417	-7.97735
0.0038	0.01769	8.26939	-8.28532
0.0039	-0.16171	8.57537	-8.4119
0.004	0.01858	8.69996	-8.71677
0.0041	-0.16082	9.00284	-8.84025
0.0042	0.01947	9.12433	-9.14202
0.0043	-0.15992	9.42411	-9.2624
0.0044	0.02038	9.5425	-9.56108
0.0045	-0.15901	9.83919	-9.67837
0.0046	0.0213	9.95449	-9.97396
0.0047	-0.15808	10.2481	-10.0882
0.0048	0.02224	10.3603	-10.3807
0.0049	-0.15712	10.6508	-10.4918
0.005	0.02321	10.7599	-10.7812
0.0051	-0.15614	11.0473	-10.8893
0.0052	0.02421	11.1533	-11.1756
0.0053	-0.15512	11.4377	-11.2806
0.0054	0.02525	11.5406	-11.5639
0.0055	-0.15405	11.8219	-11.6658
0.0056	0.02634	11.9218	-11.946
0.0057	-0.15294	12.1999	-12.0448
0.0058	0.02748	12.2968	-12.322
0.0059	-0.15178	12.5719	-12.4178
0.006	0.02868	12.6656	-12.692
0.0061	-0.15054	12.9377	-12.7847
0.0062	0.02995	13.0283	-13.0558
0.0063	-0.14923	13.2973	-13.1456
0.0064	0.0313	13.3849	-13.4136
0.0065	-0.14783	13.6509	-13.5003
0.0066	0.03275	13.7355	-13.7654
0.0067	-0.14633	13.9983	-13.8491
0.0068	0.0343	14.0799	-14.1112
0.0069	-0.14473	14.3397	-14.1919
0.007	0.03597	14.4182	-14.4509
0.0071	-0.14299	14.675	-14.5287
0.0072	0.03777	14.7505	-14.7848
0.0073	-0.14112	15.0042	-14.8595
0.0074	0.03971	15.0767	-15.1126
0.0075	-0.1391	15.3274	-15.1844
0.0076	0.04182	15.3968	-15.4346
0.0077	-0.13691	15.6446	-15.5034
0.0078	0.0441	15.7109	-15.7506
0.0079	-0.13453	15.9557	-15.8166
0.008	0.04658	16.019	-16.0608
0.0081	-0.13194	16.2608	-16.1238
0.0082	0.04928	16.3211	-16.3652
0.0083	-0.12913	16.5598	-16.4253
0.0084	0.05221	16.6172	-16.6638
0.0085	-0.12607	16.8529	-16.721
0.0086	0.0554	16.9073	-16.9566
0.0087	-0.12274	17.1401	-17.011
0.0088	0.05887	17.1915	-17.2437
0.0089	-0.11912	17.4212	-17.2952
0.009	0.06265	17.4697	-17.5251
0.0091	-0.11519	17.6964	-17.5737
0.0092	0.06675	17.7419	-17.8008
0.0093	-0.11091	17.9657	-17.8466
0.0094	0.07121	18.0082	-18.0709
0.0095	-0.10627	18.2291	-18.1139
0.0096	0.07605	18.2686	-18.3354
0.0097	-0.10122	18.4865	-18.3756
0.0098	0.0813	18.5231	-18.5943
0.0099	-0.09576	18.7381	-18.6318
0.01	0.08699	18.7717	-18.8478
0.0101	-0.08983	18.9837	-18.8825
0.0102	0.09316	19.0144	-19.0957
0.0103	-0.08341	19.2235	-19.1278
0.0104	0.09983	19.2513	-19.3383
0.0105	-0.07648	19.4575	-19.3676
0.0106	0.10705	19.4823	-19.5755
0.0107	-0.24831	19.6855	-19.6021
0.0108	-0.06348	19.7075	-19.8073
0.0109	0.12048	19.9078	-19.8313
0.011	-0.23443	19.9268	-20.0339
0.0111	-0.04913	19.9449	-19.6966
0.0112	0.31463	19.962	-19.8986
0.0113	0.13853	19.9782	-20.0987
0.0114	-0.03637	19.9935	-19.7591
0.0115	0.14859	20.0079	-19.9587
0.0116	-0.02595	19.6626	-19.9773
0.0117	0.15939	19.8565	-19.995
0.0118	-0.01477	20.0484	-20.012
0.0119	0.17096	19.521	-19.6696
0.012	-0.18213	19.7132	-19.6872
0.0121	0.00503	19.724	-19.8834
0.0122	-0.16729	19.9133	-19.8985
0.0123	0.19962	19.9213	-20.0922
0.0124	0.02671	19.9283	-19.7462
0.0125	-0.14495	19.9345	-19.9396
0.0126	0.22264	20.1191	-19.9518
0.0127	0.05043	19.7638	-19.9634
0.0128	-0.29986	19.9476	-19.9743
0.0129	-0.10986	20.1295	-19.9845
0.013	0.07937	19.7714	-19.9941
0.0131	-0.27018	19.9525	-20.0029
0.0132	-0.07942	19.9524	-19.6525
0.0133	0.11057	19.9513	-19.8415
0.0134	-0.23818	19.9494	-20.0288
0.0135	-0.04662	19.9466	-19.6764
0.0136	0.1442	19.9429	-19.8635
0.0137	-0.20371	19.9383	-20.0489
0.0138	-0.01129	19.9328	-19.6946
0.0139	0.18041	19.9264	-19.8798
0.014	-0.16661	19.9192	-20.0634
0.0141	0.02672	19.911	-19.7073
0.0142	-0.13933	19.902	-19.8908
0.0143	0.23397	19.8922	-20.0726
0.0144	0.06755	19.8814	-19.7148
0.0145	-0.09751	19.8698	-19.8965
0.0146	0.09746	20.0366	-19.8973
0.0147	-0.24625	19.6635	-19.8975
0.0148	-0.04958	19.8296	-19.8972
0.0149	0.14643	19.9938	-19.8963
0.015	-0.19622	19.9768	-20.0743
0.0151	0.00154	19.959	-19.7127
0.0152	-0.16003	19.9402	-19.8907
0.0153	0.21781	19.9206	-20.0671
0.0154	0.05599	19.9002	-19.704
0.0155	-0.10442	19.8789	-19.8804
0.0156	0.09526	20.036	-19.876
0.0157	-0.24368	19.6533	-19.8711
0.0158	-0.04217	19.8098	-19.8658
0.0159	0.15873	19.9644	-19.86
0.016	-0.17897	19.9378	-20.033
0.0161	0.0238	19.9103	-19.6666
0.0162	-0.13269	19.882	-19.8398
0.0163	0.07095	19.8528	-20.0116
0.0164	-0.08465	19.8228	-19.6439
0.0165	0.29921	19.792	-19.8158
0.0166	0.1435	19.9396	-19.8069
0.0167	-0.01072	19.9061	-19.977
0.0168	0.19523	20.051	-19.9663
0.0169	-0.13737	19.656	-19.9553
0.017	0.07056	19.8003	-19.9438
0.0171	-0.08071	19.9427	-19.932
0.0172	0.12821	19.9039	-20.0992
0.0173	-0.20139	19.8643	-19.7269
0.0174	0.00956	19.8239	-19.8944
0.0175	-0.13866	19.9619	-19.8812
0.0176	0.07332	19.9187	-20.0469
0.0177	-0.07385	19.8748	-19.6734
0.0178	0.31853	19.8299	-19.8395
0.0179	0.17142	19.9636	-19.825
0.018	0.02588	19.9161	-19.9895
0.0181	-0.11807	20.0472	-19.9733
0.0182	0.27756	19.6383	-19.9569
0.0183	0.13371	19.7687	-19.9401
0.0184	-0.00853	19.8972	-19.9231
0.0185	0.2095	20.0239	-19.9059
0.0186	-0.1109	19.6108	-19.8883
0.0187	0.10933	19.7369	-19.8706
0.0188	-0.02952	19.8611	-19.8526
0.0189	0.19193	19.8041	-20.0136
0.019	0.0543	19.7464	-19.6355
0.0191	-0.08168	19.6878	-19.7971
0.0192	0.14266	19.8077	-19.7782
0.0193	-0.17138	19.7465	-19.9384
0.0194	0.05526	19.8638	-19.9181
0.0195	-0.07714	19.9792	-19.8976
0.0196	0.1508	19.9135	-20.0562
0.0197	0.01972	19.847	-19.6756
0.0198	-0.10967	19.7796	-19.8349
0.0199	0.30064	19.8908	-19.8137
0.02	0.17159	19.8209	-19.9717
0.0201	0.04426	19.9294	-19.9491
0.0202	-0.08135	20.0361	-19.9264
0.0203	0.15343	19.603	-19.9036
0.0204	0.02923	19.7091	-19.8807
0.0205	-0.09322	19.8134	-19.8577
0.0206	0.32407	19.9159	-19.8346
0.0207	0.20205	19.8372	-19.9907
0.0208	0.0818	19.9371	-19.9663
0.0209	-0.03668	20.0351	-19.9419
0.021	0.20527	19.5933	-19.9174
0.0211	0.0883	19.6908	-19.8928
0.0212	-0.02688	19.7864	-19.8682
0.0213	0.2184	19.8802	-19.8435
0.0214	-0.07455	19.7929	-19.9982
0.0215	0.17332	19.8841	-19.9724
0.0216	0.0623	19.9735	-19.9466
0.0217	-0.0469	19.8817	-20.1001
0.0218	0.2044	19.7891	-19.7146
0.0219	0.09682	19.6958	-19.8691
0.022	-0.00892	19.781	-19.8433
0.0221	0.24587	19.8644	-19.8175
0.0222	-0.03753	19.7666	-19.971
0.0223	0.21995	19.8474	-19.9442
0.0224	0.11859	19.9264	-19.9175
0.0225	0.01911	19.8242	-20.0701
0.0226	-0.07849	19.7213	-19.6837
0.0227	0.18446	19.6176	-19.8375
0.0228	0.0886	19.6924	-19.811
0.0229	-0.00536	19.7654	-19.7845
0.023	0.26126	19.8366	-19.7581
0.0231	-0.01024	19.7267	-19.9111
0.0232	0.2592	19.7953	-19.8839
0.0233	0.16985	19.8622	-19.8568
0.0234	0.08244	19.7479	-20.0091
0.0235	-0.1826	19.6328	-19.6226
0.0236	-0.44517	19.517	-19.7762
0.0237	-0.70529	19.5797	-19.7495
0.0238	-0.96295	19.6406	-19.7231
0.0239	-1.21818	19.5209	-19.3383
0.024	-1.47099	19.4014	-18.9562
0.0241	-1.72139	19.2821	-18.5769
0.0242	-1.96939	19.1631	-18.2002
0.0243	-2.215	19.0444	-17.8262
0.0244	-2.45823	18.9259	-17.4549
0.0245	-2.69911	18.8077	-17.0863
0.0246	-2.93762	18.6899	-16.7205
0.0247	-3.1738	18.5724	-16.3574
0.0248	-3.40765	18.4552	-15.9969
0.0249	-3.63917	18.3383	-15.6392
0.025	-3.86839	18.2219	-15.2842
0.0251	-4.09532	18.1058	-14.932
0.0252	-4.31995	17.9901	-14.5825
0.0253	-4.54231	17.8748	-14.2357
0.0254	-4.76241	17.76	-13.8916
0.0255	-4.98025	17.6456	-13.5503
0.0256	-5.19585	17.5316	-13.2117
0.0257	-5.40922	17.4181	-12.8758
0.0258	-5.62036	17.3051	-12.5427
0.0259	-5.82929	17.1925	-12.2123
0.026	-6.03601	17.0805	-11.8846
0.0261	-6.24055	16.9689	-11.5597
0.0262	-6.4429	16.8579	-11.2375
0.0263	-6.64307	16.7474	-10.9181
0.0264	-6.84109	16.6374	-10.6014
0.0265	-7.03694	16.5279	-10.2874
0.0266	-7.23066	16.4191	-9.97616
0.0267	-7.42224	16.3107	-9.66766
0.0268	-7.61169	16.203	-9.36189
0.0269	-7.79902	16.0958	-9.05885
0.027	-7.98425	15.9892	-8.75855
0.0271	-8.16737	15.8832	-8.46098
0.0272	-8.34841	15.7778	-8.16613
0.0273	-8.52736	15.673	-7.87401
0.0274	-8.70424	15.5689	-7.58461
0.0275	-8.87906	15.4653	-7.29794
0.0276	-9.05181	15.3624	-7.01399
0.0277	-9.22252	15.2601	-6.73275
0.0278	-9.39119	15.1585	-6.45424
0.0279	-9.55782	15.0575	-6.17843
0.028	-9.72243	14.9572	-5.90534
0.0281	-9.88502	14.8575	-5.63496
0.0282	-10.0456	14.7585	-5.36728
0.0283	-10.2042	14.6601	-5.1023
0.0284	-10.3608	14.5625	-4.84003
0.0285	-10.5153	14.4655	-4.58045
0.0286	-10.668	14.3692	-4.32357
0.0287	-10.8186	14.2736	-4.06938
0.0288	-10.9673	14.1786	-3.81788
0.0289	-11.114	14.0844	-3.56907
0.029	-11.2587	13.9909	-3.32294
0.0291	-11.4015	13.8981	-3.07949
0.0292	-11.5424	13.806	-2.83871
0.0293	-11.6813	13.7146	-2.60061
0.0294	-11.8183	13.6239	-2.36517
0.0295	-11.9534	13.5339	-2.13241
0.0296	-12.0866	13.4447	-1.9023
0.0297	-12.2178	13.3562	-1.67486
0.0298	-12.3471	13.2684	-1.45007
0.0299	-12.4746	13.1813	-1.22794
0.03	-12.6001	13.095	-1.00846
0.0301	-12.7238	13.0094	-0.79162
0.0302	-12.6662	12.9246	-0.57743
0.0303	-12.7871	12.8405	-0.36587
0.0304	-12.7268	12.7571	-0.15696
0.0305	-12.8449	12.6744	0.04933
0.0306	-12.7819	12.7719	-0.10569
0.0307	-12.8973	12.6897	0.09738
0.0308	-12.8315	12.7876	-0.06086
0.0309	-12.7649	12.706	0.13897
0.031	-12.8767	12.8044	-0.02251
0.0311	-12.8073	12.7232	0.17409
0.0312	-12.9164	12.8221	0.00937
0.0313	-12.8443	12.9208	-0.15596
0.0314	-12.9507	12.8399	0.03677
0.0315	-12.8758	12.9391	-0.13184
0.0316	-12.9795	12.8588	0.05761
0.0317	-12.9019	12.9586	-0.11428
0.0318	-13.0028	12.8788	0.07188
0.0319	-12.9225	12.9791	-0.10331
0.032	-13.0208	12.8999	0.07954
0.0321	-12.9378	13.0008	-0.09895
0.0322	-13.0333	12.9222	0.08058
0.0323	-12.9476	13.0238	-0.10123
0.0324	-13.0404	12.9458	0.07497
0.0325	-12.952	13.048	-0.11018
0.0326	-13.0421	12.9706	0.06269
0.0327	-12.951	13.0734	-0.1258
0.0328	-13.0384	12.9967	0.04371
0.0329	-13.1239	13.1001	-0.14815
0.033	-13.0283	13.0241	0.018
0.0331	-13.1112	13.1282	-0.17723
0.0332	-13.0128	13.0528	-0.01446
0.0333	-13.093	12.9783	0.1456
0.0334	-12.992	13.084	-0.05573
0.0335	-13.0695	13.0102	0.10094
0.0336	-13.1451	13.1166	-0.10378
0.0337	-13.0396	13.0435	0.04948
0.0338	-13.1126	13.1506	-0.15864
0.0339	-13.0044	13.0783	-0.00879
0.034	-13.0748	13.0068	0.13833
0.0341	-13.1433	13.1156	-0.07595
0.0342	-13.0306	13.0449	0.06775
0.0343	-13.0964	13.1544	-0.14996
0.0344	-12.9811	13.0845	-0.0097
0.0345	-13.0443	13.0154	0.12781
0.0346	-13.1057	13.1267	-0.09608
0.0347	-12.9859	13.0584	0.03799
0.0348	-13.0446	13.1705	-0.18936
0.0349	-13.1015	13.1031	-0.05875
0.035	-12.9773	13.0366	0.0691
0.0351	-13.0316	13.1503	-0.16446
0.0352	-13.084	13.0847	-0.04008
0.0353	-12.9554	13.02	0.08154
0.0354	-13.0052	13.1356	-0.15826
0.0355	-13.0533	13.0717	-0.04012
0.0356	-12.9202	13.0088	0.07526
0.0357	-12.9657	13.1262	-0.1708
0.0358	-13.0093	13.0641	-0.05891
0.0359	-12.8718	13.0031	0.05021
0.036	-12.9129	13.1223	-0.20211
0.0361	-12.9521	13.0621	-0.09649
0.0362	-12.9896	13.003	0.00635
0.0363	-12.8459	13.1241	-0.25225
0.0364	-12.8808	13.0658	-0.15291
0.0365	-12.9139	13.0085	-0.05636
0.0366	-12.9453	12.9522	0.03741
0.0367	-12.7955	13.0762	-0.23025
0.0368	-12.8242	13.0208	-0.13999
0.0369	-12.8512	12.9665	-0.05252
0.037	-12.8765	12.9131	0.03218
0.0371	-12.8999	13.04	-0.24457
0.0372	-12.7422	12.9876	-0.16339
0.0373	-12.7632	12.9362	-0.085
0.0374	-12.7823	12.8859	-0.0094
0.0375	-12.7997	12.8365	0.06343
0.0376	-12.8153	12.9674	-0.2252
0.0377	-12.6499	12.9191	-0.15589
0.0378	-12.663	12.8717	-0.08938
0.0379	-12.6744	12.8254	-0.02564
0.038	-12.684	12.78	0.03531
0.0381	-12.6919	12.9151	-0.26519
0.0382	-12.6981	12.8708	-0.20776
0.0383	-12.7025	12.8275	-0.15312
0.0384	-12.5258	12.7853	-0.10126
0.0385	-12.5278	12.7441	-0.05219
0.0386	-12.5282	12.704	-0.00589
0.0387	-12.3495	12.6649	0.03763
0.0388	-12.1723	12.8061	-0.2803
0.0389	-11.9968	12.7681	-0.2403
0.039	-11.8228	12.7312	-0.20297
0.0391	-11.6504	12.3377	0.01185
0.0392	-11.4797	11.9483	0.22401
0.0393	-11.3107	11.5632	0.43354
0.0394	-11.1432	11.1823	0.64044
0.0395	-10.9774	10.8057	0.84475
0.0396	-10.8133	10.4333	1.04646
0.0397	-10.6509	10.065	1.2456
0.0398	-10.4901	9.70104	1.44218
0.0399	-10.331	9.34122	1.63621
0.04	-10.1735	8.98559	1.82772
0.0401	-10.0178	8.63415	2.01671
0.0402	-9.86376	8.28688	2.20319
0.0403	-9.71141	7.94378	2.38719
0.0404	-9.56075	7.60483	2.56872
0.0405	-9.4118	7.27002	2.74778
0.0406	-9.26455	6.93935	2.92441
0.0407	-9.119	6.61281	3.0986
0.0408	-8.97515	6.29039	3.27037
0.0409	-8.83302	5.97206	3.43974
0.041	-8.69259	5.65783	3.60671
0.0411	-8.55386	5.34768	3.77131
0.0412	-8.41685	5.04161	3.93355
0.0413	-8.28154	4.73958	4.09343
0.0414	-8.14793	4.44161	4.25098
0.0415	-8.01603	4.14767	4.4062
0.0416	-7.88583	3.85774	4.5591
0.0417	-7.75733	3.57183	4.70971
0.0418	-7.63054	3.28991	4.85802
0.0419	-7.50543	3.01197	5.00406
0.042	-7.38203	2.738	5.14783
0.0421	-7.26031	2.46798	5.28935
0.0422	-7.14028	2.20191	5.42863
0.0423	-7.02194	1.93976	5.56568
0.0424	-6.90527	1.68152	5.7005
0.0425	-6.79029	1.42719	5.83312
0.0426	-6.67697	1.17673	5.96355
0.0427	-6.56533	0.93015	6.09178
0.0428	-6.63469	0.68743	6.21784
0.0429	-6.52535	0.44855	6.34174
0.043	-6.597	0.2135	6.46348
0.0431	-6.48995	-0.01774	6.58307
0.0432	-6.56389	0.11349	6.52119
0.0433	-6.63845	-0.1122	6.63754
0.0434	-6.53432	0.02456	6.57243
0.0435	-6.61116	-0.19561	6.68556
0.0436	-6.50928	-0.05335	6.61724
0.0437	-6.58839	0.09062	6.54784
0.0438	-6.66811	-0.12237	6.65668
0.0439	-6.56911	0.02706	6.5841
0.044	-6.65108	-0.18048	6.68977
0.0441	-6.55432	-0.02563	6.61402
0.0442	-6.63853	0.1309	6.53721
0.0443	-6.54401	-0.06956	6.63867
0.0444	-6.63045	0.09236	6.55872
0.0445	-6.53816	-0.10273	6.65706
0.0446	-6.62681	0.06454	6.57399
0.0447	-6.53673	-0.12521	6.66923
0.0448	-6.62759	0.04738	6.58307
0.0449	-6.53971	-0.13706	6.67522
0.045	-6.63277	0.04082	6.58599
0.0451	-6.54709	-0.13834	6.67507
0.0452	-6.64233	0.0448	6.58279
0.0453	-6.55883	-0.12912	6.66884
0.0454	-6.65625	0.05925	6.57352
0.0455	-6.57492	-0.10946	6.65654
0.0456	-6.67451	0.08412	6.55822
0.0457	-6.59534	-0.07941	6.63823
0.0458	-6.51776	0.11934	6.53692
0.0459	-6.6211	-0.03903	6.61395
0.046	-6.54566	0.16485	6.50966
0.0461	-6.65113	0.0116	6.58374
0.0462	-6.57782	-0.13807	6.65583
0.0463	-6.50609	0.07449	6.54661
0.0464	-6.61527	-0.07012	6.61577
0.0465	-6.54565	0.14749	6.50364
0.0466	-6.65693	0.00793	6.56989
0.0467	-6.58942	-0.1281	6.63419
0.0468	-6.52347	0.09806	6.51721
0.0469	-6.63841	-0.03298	6.57863
0.047	-6.57455	0.19815	6.45878
0.0471	-6.51224	0.07207	6.51735
0.0472	-6.63081	-0.05053	6.574
0.0473	-6.57057	0.18903	6.44938
0.0474	-6.51187	0.07135	6.5032
0.0475	-6.63405	-0.04287	6.55511
0.0476	-6.5774	0.20503	6.42578
0.0477	-6.52229	0.09567	6.4749
0.0478	-6.46871	-0.01025	6.52212
0.0479	-6.59599	0.24592	6.38813
0.048	-6.54443	0.1448	6.4326
0.0481	-6.49439	0.0471	6.4752
0.0482	-6.44587	-0.04721	6.51592
0.0483	-6.5782	0.22055	6.37544
0.0484	-6.53168	0.13098	6.41345
0.0485	-6.48666	0.04478	6.44961
0.0486	-6.44315	-0.03805	6.48392
0.0487	-6.40114	0.24114	6.33706
0.0488	-6.53995	0.16297	6.36871
0.0489	-6.4999	0.08813	6.39853
0.049	-6.46134	0.01663	6.42653
0.0491	-6.42427	-0.05156	6.4527
0.0492	-6.38868	0.24222	6.29773
0.0493	-6.35456	0.17859	6.32131
0.0494	-6.50125	0.11826	6.34309
0.0495	-6.46906	0.0612	6.36307
0.0496	-6.43833	0.00742	6.38126
0.0497	-6.40907	-0.0431	6.39767
0.0498	-6.38127	0.26828	6.23297
0.0499	-6.35492	0.2222	6.24685
0.05	-6.33003	0.17935	6.25898
0.0501	-6.30658	0.13973	6.26934
0.0502	-6.28457	0.10331	6.27796
0.0503	-6.44334	0.0701	6.28483
0.0504	-6.42321	0.04007	6.28996
0.0505	-6.04691	0.01323	6.29335
0.0506	-5.67554	-0.01045	6.29503
0.0507	-5.30908	0.32769	6.11565
0.0508	-4.9475	0.30824	6.11496
0.0509	-4.59081	0.11155	5.93536
0.051	-4.23897	-0.08245	5.75799
0.0511	-3.89197	-0.27377	5.58285
0.0512	-3.5498	-0.46244	5.40994
0.0513	-3.21243	-0.64846	5.23927
0.0514	-2.87984	-0.83186	5.07083
0.0515	-2.55201	-1.01265	4.90463
0.0516	-2.22893	-1.19086	4.74066
0.0517	-1.91057	-1.36649	4.57892
0.0518	-1.59692	-1.53957	4.4194
0.0519	-1.28795	-1.7101	4.26212
0.052	-0.98364	-1.87812	4.10705
0.0521	-0.68398	-2.04363	3.9542
0.0522	-0.38893	-2.20665	3.80357
0.0523	-0.09848	-2.3672	3.65515
0.0524	0.18739	-2.52528	3.50893
0.0525	0.11005	-2.68093	3.36491
0.0526	0.03021	-2.83415	3.22308
0.0527	-0.05211	-2.98496	3.08344
0.0528	0.22176	-3.13337	2.94598
0.0529	0.13248	-3.10007	2.99002
0.053	0.04076	-3.06542	3.03521
0.0531	-0.05339	-3.02942	3.08153
0.0532	0.20872	-3.17141	2.94965
0.0533	0.10772	-3.13172	2.99924
0.0534	0.00434	-3.09071	3.04995
0.0535	-0.10141	-3.04838	3.10177
0.0536	0.14915	-3.18407	2.97536
0.0537	0.03666	-3.13811	3.0304
0.0538	-0.07815	-3.09086	3.08653
0.0539	0.16338	-3.04232	3.14373
0.054	0.04191	-3.17184	3.02269
0.0541	-0.08185	-3.11973	3.08306
0.0542	0.15079	-3.06635	3.1445
0.0543	0.02047	-3.19105	3.02767
0.0544	-0.1121	-3.13414	3.09223
0.0545	0.11177	-3.076	3.15784
0.0546	-0.02729	-3.19595	3.04516
0.0547	0.19012	-3.13432	3.11385
0.0548	0.04464	-3.07147	3.18357
0.0549	-0.10302	-3.18674	3.07498
0.055	0.10584	-3.12045	3.14774
0.0551	-0.04816	-3.2323	3.04218
0.0552	0.15438	-3.16261	3.11797
0.0553	-0.00591	-3.09173	3.19475
0.0554	0.19038	-3.19901	3.09317
0.0555	0.02386	-3.12477	3.17293
0.0556	-0.14472	-3.22871	3.07433
0.0557	0.04331	-3.15113	3.15704
0.0558	-0.13142	-3.25175	3.06138
0.0559	0.05048	-3.17088	3.14701
0.056	-0.13034	-3.08888	3.23359
0.0561	0.0455	-3.18509	3.14178
0.0562	-0.14135	-3.09983	3.23125
0.0563	0.02848	-3.19279	3.14231
0.0564	-0.16435	-3.1043	3.23464
0.0565	-0.000463007	-3.19406	3.14855
0.0566	0.15945	-3.10237	3.24372
0.0567	-0.04326	-3.18894	3.16046
0.0568	0.11079	-3.09408	3.25843
0.0569	-0.09774	-3.1775	3.17796
0.057	0.05051	-3.25884	3.09939
0.0571	-0.1638	-3.15878	3.20204
0.0572	-0.02128	-3.23702	3.12622
0.0573	0.11735	-3.13387	3.23161
0.0574	-0.10653	-3.20903	3.15852
0.0575	0.02645	-3.10283	3.26662
0.0576	-0.20306	-3.17495	3.19623
0.0577	-0.07568	-3.24504	3.12769
0.0578	0.0479	-3.13379	3.24033
0.0579	-0.19098	-3.2009	3.17444
0.058	-0.07291	-3.08666	3.28973
0.0581	0.04139	-3.1508	3.22648
0.0582	-0.20671	-3.21295	3.16505
0.0583	-0.09783	-3.09379	3.28477
0.0584	0.00734	-3.15302	3.22593
0.0585	-0.24986	-3.21029	3.16889
0.0586	-0.15003	-3.08627	3.29298
0.0587	-0.05388	-3.14067	3.2385
0.0588	0.03862	-3.19313	3.18579
0.0589	-0.23119	-3.06433	3.31419
0.059	-0.14391	-3.11396	3.26399
0.0591	-0.06024	-3.16168	3.21556
0.0592	0.01983	-3.2075	3.16888
0.0593	-0.26234	-3.07208	3.30327
0.0594	-0.18737	-3.11513	3.25904
0.0595	-0.11595	-3.1563	3.21654
0.0596	-0.04807	-3.1956	3.17577
0.0597	0.01629	-3.0537	3.31604
0.0598	-0.28152	-3.0903	3.27767
0.0599	-0.22212	-3.12505	3.241
0.06	-0.16619	-3.15796	3.20603
0.0601	-0.11372	-3.18903	3.17274
0.0602	-0.0647	-3.03895	3.32047
0.0603	-0.01911	-3.0674	3.28952
0.0604	0.02306	-3.09405	3.26024
0.0605	-0.29683	-3.11889	3.23261
0.0606	-0.25939	-3.14195	3.20665
0.0607	-0.22533	-3.16321	3.18232
0.0608	-0.19462	-3.1827	3.15964
0.0609	-0.16726	-3.02109	3.31791
0.061	-0.14322	-3.03807	3.29746
0.0611	-0.12249	-3.05331	3.27863
0.0612	-0.10506	-3.06679	3.26141
0.0613	-0.0909	-3.07855	3.2458
0.0614	-0.07978	-3.08857	3.23179
0.0615	0.1088	-3.09688	3.21937
0.0616	0.2947	-3.10347	3.20853
0.0617	0.47792	-3.10836	3.19926
0.0618	0.65851	-3.11201	3.19179
0.0619	0.83646	-2.93738	2.82858
0.062	1.0118	-2.76522	2.47053
0.0621	1.18455	-2.59553	2.1176
0.0622	1.35472	-2.4283	1.76979
0.0623	1.52234	-2.26352	1.42707
0.0624	1.68742	-2.1012	1.0894
0.0625	1.67064	-1.94132	0.75678
0.0626	1.65238	-1.78389	0.42916
0.0627	1.63263	-1.62888	0.10654
0.0628	1.61141	-1.47631	-0.21111
0.0629	1.58872	-1.50548	-0.16516
0.063	1.74391	-1.53604	-0.11634
0.0631	1.7173	-1.56798	-0.06465
0.0632	1.68924	-1.60128	-0.01013
0.0633	1.65976	-1.63595	0.04722
0.0634	1.62886	-1.49263	-0.25128
0.0635	1.77588	-1.53101	-0.18628
0.0636	1.74113	-1.57073	-0.11852
0.0637	1.705	-1.61177	-0.048
0.0638	1.66748	-1.65412	0.02526
0.0639	1.62857	-1.51846	-0.25742
0.064	1.76763	-1.56444	-0.17669
0.0641	1.72497	-1.61172	-0.09328
0.0642	1.68097	-1.66028	-0.00719
0.0643	1.81494	-1.71012	0.08154
0.0644	1.76723	-1.58188	-0.18575
0.0645	1.7182	-1.63526	-0.08971
0.0646	1.66785	-1.68989	0.00892
0.0647	1.79551	-1.56642	-0.24852
0.0648	1.74153	-1.62455	-0.14269
0.0649	1.68625	-1.68389	-0.03431
0.065	1.80902	-1.74444	0.0766
0.0651	1.75015	-1.62688	-0.16864
0.0652	1.69003	-1.69086	-0.05067
0.0653	1.80797	-1.75603	0.06978
0.0654	1.74431	-1.64305	-0.16597
0.0655	1.85875	-1.7116	-0.03856
0.0656	1.79159	-1.78131	0.09128
0.0657	1.72322	-1.67284	-0.13513
0.0658	1.83296	-1.74588	0.00157
0.0659	1.76114	-1.64072	-0.21803
0.066	1.86746	-1.71705	-0.07455
0.0661	1.79224	-1.79449	0.07127
0.0662	1.71583	-1.69372	-0.13925
0.0663	1.81759	-1.7744	0.01326
0.0664	1.73782	-1.67685	-0.19061
0.0665	1.83623	-1.76075	-0.03149
0.0666	1.75314	-1.84572	0.12988
0.0667	1.84825	-1.75243	-0.06516
0.0668	1.76187	-1.84055	0.10273
0.0669	1.85371	-1.7504	-0.08583
0.067	1.76407	-1.84166	0.08851
0.0671	1.85267	-1.75461	-0.09364
0.0672	1.75982	-1.84895	0.08708
0.0673	1.84521	-1.76499	-0.08872
0.0674	1.74917	-1.86238	0.09831
0.0675	1.8314	-1.78145	-0.07122
0.0676	1.91154	-1.88187	0.12206
0.0677	1.81028	-1.80395	-0.04126
0.0678	1.8873	-1.90736	0.15819
0.0679	1.78294	-1.83241	0.00101
0.068	1.85689	-1.75945	-0.15209
0.0681	1.74946	-1.86779	0.05752
0.0682	1.82036	-1.79775	-0.08956
0.0683	1.88924	-1.909	0.12605
0.0684	1.77677	-1.84184	-0.01505
0.0685	1.84265	-1.95597	0.2065
0.0686	1.90654	-1.89167	0.07131
0.0687	1.7891	-1.8293	-0.05994
0.0688	1.85004	-1.94819	0.17142
0.0689	1.90902	-1.88862	0.04597
0.069	1.78669	-1.83097	-0.07557
0.0691	1.84278	-1.95453	0.16543
0.0692	1.89691	-1.89963	0.04959
0.0693	1.76978	-1.84661	-0.06241
0.0694	1.82108	-1.97478	0.18809
0.0695	1.87046	-1.92447	0.08169
0.0696	1.91794	-1.876	-0.02091
0.0697	1.78418	-2.00871	0.23893
0.0698	1.82888	-1.96291	0.14182
0.0699	1.8717	-1.91893	0.04846
0.07	1.91265	-1.87677	-0.04116
0.0701	1.7724	-2.01576	0.23158
0.0702	1.81065	-1.97619	0.14731
0.0703	1.84705	-1.93842	0.06672
0.0704	1.88161	-1.90243	-0.01021
0.0705	1.91434	-2.04756	0.27516
0.0706	1.94525	-2.0141	0.20345
0.0707	1.79501	-1.9824	0.13536
0.0708	1.82333	-1.95246	0.07086
0.0709	1.84985	-1.92427	0.00993
0.071	1.87459	-1.8978	-0.04745
0.0711	1.89755	-2.0524	0.25738
0.0712	1.91874	-2.02836	0.20503
0.0713	1.93817	-2.00603	0.15618
0.0714	1.77651	-1.98541	0.11082
0.0715	1.79347	-1.96648	0.06893
0.0716	1.8087	-1.94924	0.0305
0.0717	1.82221	-1.93367	-0.00449
0.0718	1.834	-2.09911	0.32259
0.0719	1.84409	-2.08585	0.29237
0.072	1.85247	-2.07425	0.26554
0.0721	1.85933	-2.0643	0.24209
0.0722	1.68763	-2.05598	0.22198
0.0723	1.51848	-2.0493	0.20522
0.0724	1.35188	-2.04424	0.19177
0.0725	1.18781	-2.04087	0.18154
0.0726	1.02628	-1.68167	-0.00597
0.0727	0.86727	-1.32769	-0.19079
0.0728	0.89012	-0.97893	-0.37294
0.0729	0.91444	-0.63536	-0.55246
0.073	0.76091	-0.29694	-0.72934
0.0731	0.78921	0.03635	-0.90362
0.0732	0.81896	0.00587	-0.89598
0.0733	0.85016	-0.02766	-0.88678
0.0734	0.88279	0.29446	-1.05538
0.0735	0.91685	0.25287	-1.04208
0.0736	0.95233	0.20831	-1.02727
0.0737	0.98922	0.16078	-1.01094
0.0738	0.84817	0.11032	-0.99311
0.0739	0.88887	0.05693	-0.97378
0.074	0.93095	0.0006363	-0.95297
0.0741	0.9744	-0.05855	-0.93067
0.0742	1.01921	0.23807	-1.08624
0.0743	0.88604	0.17112	-1.05999
0.0744	0.93457	0.10134	-1.03229
0.0745	0.98444	0.02875	-1.00315
0.0746	1.03562	-0.04663	-0.97258
0.0747	0.90879	0.23388	-1.11992
0.0748	0.96362	0.15091	-1.08549
0.0749	1.01975	0.06522	-1.04965
0.075	1.07716	-0.0232	-1.01242
0.0751	0.95651	0.24435	-1.15314
0.0752	1.01749	0.1485	-1.11212
0.0753	1.07973	0.05	-1.06974
0.0754	0.96389	-0.05115	-1.026
0.0755	1.02964	0.20373	-1.16024
0.0756	1.09662	0.0953	-1.11279
0.0757	0.98549	-0.01573	-1.064
0.0758	1.05592	0.22934	-1.19323
0.0759	1.12756	0.11115	-1.14078
0.076	1.02106	-0.00958	-1.08704
0.0761	1.0961	0.22584	-1.21133
0.0762	1.17232	0.09806	-1.15398
0.0763	1.07037	-0.0322	-1.09536
0.0764	1.14993	0.19373	-1.2148
0.0765	1.05131	0.05652	-1.15262
0.0766	1.13419	-0.08312	-1.0892
0.0767	1.21819	0.1335	-1.20387
0.0768	1.12398	-0.01299	-1.13694
0.0769	1.21124	0.19682	-1.24813
0.077	1.12027	0.04357	-1.17776
0.0771	1.21075	-0.11201	-1.10617
0.0772	1.12298	0.08875	-1.21273
0.0773	1.21664	-0.0735	-1.13774
0.0774	1.13203	0.12063	-1.2409
0.0775	1.22884	-0.0482	-1.16254
0.0776	1.14736	0.13938	-1.26236
0.0777	1.24728	-0.03597	-1.18066
0.0778	1.16889	0.14513	-1.27716
0.0779	1.27188	-0.03667	-1.19217
0.078	1.19655	0.13803	-1.28539
0.0781	1.30258	-0.05013	-1.19715
0.0782	1.23027	0.11824	-1.28713
0.0783	1.3393	-0.07623	-1.19565
0.0784	1.26997	0.08588	-1.28243
0.0785	1.20264	-0.11481	-1.18776
0.0786	1.31662	0.0411	-1.27137
0.0787	1.25222	-0.16575	-1.17355
0.0788	1.36911	-0.01596	-1.25401
0.0789	1.30761	0.12977	-1.33241
0.079	1.24805	-0.0872	-1.22942
0.0791	1.36976	0.05252	-1.30474
0.0792	1.31304	-0.17043	-1.19869
0.0793	1.25824	-0.03665	-1.27096
0.0794	1.38468	0.09317	-1.34121
0.0795	1.33266	-0.13964	-1.23012
0.0796	1.28254	-0.01566	-1.29738
0.0797	1.41364	0.10441	-1.36265
0.0798	1.36625	-0.13808	-1.2466
0.0799	1.32073	-0.02374	-1.30893
0.08	1.4564	0.08675	-1.36929
0.0801	1.41356	-0.16527	-1.24836
0.0802	1.37256	-0.06041	-1.30585
0.0803	1.3334	0.04066	-1.36139
0.0804	1.47538	-0.22074	-1.23566
0.0805	1.43883	-0.12519	-1.28837
0.0806	1.40408	-0.03339	-1.33917
0.0807	1.37112	0.05467	-1.38807
0.0808	1.51929	-0.21965	-1.25573
0.0809	1.48887	-0.13696	-1.30187
0.081	1.46023	-0.05795	-1.34613
0.0811	1.43335	0.0174	-1.38853
0.0812	1.40822	-0.26956	-1.24973
0.0813	1.38483	-0.19944	-1.28943
0.0814	1.5425	-0.13293	-1.3273
0.0815	1.52155	-0.07001	-1.36334
0.0816	1.50231	-0.01067	-1.39755
0.0817	1.48478	0.04512	-1.42995
0.0818	1.46895	-0.26129	-1.28121
0.0819	1.45481	-0.21052	-1.31103
0.082	1.44235	-0.16324	-1.33907
0.0821	1.43155	-0.11945	-1.36533
0.0822	1.60175	-0.07913	-1.38982
0.0823	1.59325	-0.04226	-1.41255
0.0824	1.5864	-0.00882	-1.43353
0.0825	1.58119	0.02122	-1.45277
0.0826	1.57761	-0.31081	-1.29094
0.0827	1.57565	-0.2855	-1.30775
0.0828	1.57573	-0.26356	-1.32284
0.0829	1.22032	-0.24495	-1.33623
0.083	0.87014	-0.22968	-1.34793
0.0831	0.52516	-0.21771	-1.35794
0.0832	0.18537	-0.20861	-1.36712
0.0833	-0.14926	-0.02187	-1.19844
0.0834	-0.12011	0.16219	-1.03233
0.0835	-0.08789	0.3436	-0.86877
0.0836	-0.05263	0.52238	-0.70775
0.0837	-0.01435	0.69855	-0.54929
0.0838	0.02693	0.69279	-0.57268
0.0839	-0.28746	0.68547	-0.59758
0.084	-0.23818	0.6766	-0.62397
0.0841	-0.18596	0.66619	-0.65183
0.0842	-0.13082	0.65424	-0.68117
0.0843	-0.07277	0.82009	-0.53263
0.0844	-0.01183	0.80408	-0.5659
0.0845	0.05198	0.78657	-0.60061
0.0846	-0.24003	0.76757	-0.63675
0.0847	-0.16849	0.74709	-0.67432
0.0848	-0.09415	0.72512	-0.71329
0.0849	-0.01701	0.70169	-0.75367
0.085	0.0629	0.85613	-0.6161
0.0851	-0.2131	0.82877	-0.66028
0.0852	-0.12565	0.79997	-0.70582
0.0853	-0.03548	0.76974	-0.75273
0.0854	0.05738	0.73809	-0.80099
0.0855	-0.20574	0.88436	-0.67127
0.0856	-0.10549	0.84888	-0.72323
0.0857	-0.0026	0.812	-0.77652
0.0858	0.10291	0.77374	-0.83112
0.0859	-0.14763	0.91344	-0.70769
0.086	-0.03488	0.87141	-0.76592
0.0861	0.08044	0.82804	-0.82543
0.0862	-0.16036	0.78331	-0.88622
0.0863	-0.03791	0.91658	-0.76894
0.0864	0.08704	0.86816	-0.83328
0.0865	-0.14417	0.81843	-0.89887
0.0866	-0.0122	0.94672	-0.78636
0.0867	0.12222	0.89335	-0.85544
0.0868	-0.09958	0.83869	-0.92574
0.0869	0.04175	0.96208	-0.81791
0.087	-0.17318	0.90384	-0.89164
0.0871	-0.02503	0.84434	-0.96657
0.0872	0.12549	0.96292	-0.86334
0.0873	-0.08031	0.89989	-0.94164
0.0874	0.07692	1.01496	-0.84178
0.0875	-0.1222	0.94845	-0.92342
0.0876	0.04168	0.88072	-1.00621
0.0877	-0.15084	0.99112	-0.9108
0.0878	0.01961	0.91995	-0.99688
0.0879	-0.16638	1.02693	-0.90473
0.088	0.01056	0.95238	-0.99406
0.0881	-0.16898	1.05598	-0.90514
0.0882	0.01437	0.97807	-0.99767
0.0883	-0.15878	1.07833	-0.91195
0.0884	0.03092	0.9971	-1.00765
0.0885	-0.13593	1.09406	-0.92508
0.0886	0.06004	1.00955	-1.02392
0.0887	-0.10057	1.10325	-0.94447
0.0888	0.1016	1.01548	-1.0464
0.0889	-0.05285	1.10595	-0.97002
0.089	0.15545	1.01498	-1.07502
0.0891	0.0071	1.10226	-1.00169
0.0892	-0.13721	1.00811	-1.10971
0.0893	0.08117	1.09223	-1.03938
0.0894	-0.05715	0.99494	-1.15039
0.0895	0.16717	1.07594	-1.08304
0.0896	0.03476	1.15487	-1.01767
0.0897	-0.09371	1.05243	-1.1336
0.0898	0.14043	1.1283	-1.07115
0.0899	0.01777	1.02281	-1.18998
0.09	-0.101	1.09565	-1.13041
0.0901	0.14278	1.16648	-1.07277
0.0902	0.02971	1.05597	-1.1964
0.0903	-0.07952	1.12382	-1.14159
0.0904	0.17374	1.18969	-1.08869
0.0905	0.07009	1.07424	-1.21702
0.0906	-0.02976	1.13719	-1.16689
0.0907	0.23282	1.19817	-1.11865
0.0908	0.13844	1.07787	-1.25161
0.0909	0.0478	1.13599	-1.20608
0.091	-0.03912	1.19217	-1.1624
0.0911	0.23632	1.0671	-1.29991
0.0912	0.15473	1.12047	-1.25891
0.0913	0.07681	1.17193	-1.21973
0.0914	0.00253	1.2215	-1.18238
0.0915	-0.06813	1.08985	-1.32616
0.0916	0.22349	1.13667	-1.2914
0.0917	0.15799	1.18163	-1.25843
0.0918	0.09606	1.22473	-1.22725
0.0919	0.03769	1.26597	-1.19785
0.092	-0.01715	1.12605	-1.34954
0.0921	0.2902	1.16464	-1.32263
0.0922	0.24034	1.20141	-1.29748
0.0923	0.19396	1.23637	-1.27406
0.0924	0.15105	1.26952	-1.25238
0.0925	0.11159	1.12155	-1.41175
0.0926	0.07556	1.15214	-1.39248
0.0927	0.04294	1.18095	-1.37491
0.0928	0.01371	1.208	-1.35905
0.0929	-0.01215	1.23328	-1.34488
0.093	0.32402	1.25682	-1.33238
0.0931	0.30281	1.27861	-1.32155
0.0932	0.28493	1.29867	-1.31238
0.0933	0.27036	1.317	-1.30485
0.0934	0.25905	1.15429	-1.4783
0.0935	0.07071	1.17022	-1.47303
0.0936	-0.11497	1.18446	-1.4694
0.0937	-0.29799	1.19702	-1.46738
0.0938	-0.47839	1.20794	-1.46699
0.0939	-0.65617	1.0398	-1.11051
0.094	-0.65202	0.87423	-0.75926
0.0941	-0.64632	0.71121	-0.41322
0.0942	-0.63906	0.55074	-0.07236
0.0943	-0.63027	0.39281	0.26336
0.0944	-0.61993	0.41675	0.23528
0.0945	-0.60808	0.44218	0.20414
0.0946	-0.59471	0.46909	0.16997
0.0947	-0.57982	0.49749	0.13278
0.0948	-0.74278	0.52735	0.09258
0.0949	-0.72389	0.55867	0.04941
0.095	-0.70352	0.59143	0.00327
0.0951	-0.68169	0.62564	-0.04581
0.0952	-0.6584	0.48193	0.26084
0.0953	-0.63365	0.52001	0.20388
0.0954	-0.7868	0.55949	0.14403
0.0955	-0.75816	0.60036	0.08132
0.0956	-0.7281	0.64263	0.01577
0.0957	-0.69663	0.68627	-0.05262
0.0958	-0.84308	0.55195	0.23485
0.0959	-0.80779	0.59935	0.15881
0.096	-0.77112	0.6481	0.08
0.0961	-0.73307	0.69818	-0.00155
0.0962	-0.87299	0.57026	0.27282
0.0963	-0.8312	0.62402	0.18377
0.0964	-0.78806	0.67909	0.09203
0.0965	-0.74358	0.73546	-0.00239
0.0966	-0.87711	0.61379	0.2592
0.0967	-0.82896	0.67375	0.15744
0.0968	-0.7795	0.73499	0.05307
0.0969	-0.90807	0.79749	-0.05391
0.097	-0.85499	0.68191	0.1952
0.0971	-0.80063	0.74793	0.08102
0.0972	-0.92433	0.81519	-0.03569
0.0973	-0.86641	0.70434	0.20373
0.0974	-0.80723	0.77505	0.07994
0.0975	-0.92614	0.84698	-0.04634
0.0976	-0.86345	0.74076	0.18357
0.0977	-0.97887	0.81609	0.05032
0.0978	-0.91272	0.8926	-0.08537
0.0979	-0.84535	0.79094	0.1352
0.098	-0.95612	0.8708	-0.00734
0.0981	-0.88534	0.77247	0.2064
0.0982	-0.99271	0.85564	0.05708
0.0983	-0.91854	0.93994	-0.09458
0.0984	-1.02255	0.84602	0.1101
0.0985	-0.94505	0.93358	-0.04824
0.0986	-0.8664	0.8429	0.1498
0.0987	-0.96594	0.93368	-0.01513
0.0988	-0.884	0.8462	0.17635
0.0989	-0.98027	0.94016	0.00489
0.099	-0.89508	1.03518	-0.16878
0.0991	-0.98811	0.95192	0.01402
0.0992	-1.07903	1.05007	-0.16607
0.0993	-0.98851	0.96992	0.01035
0.0994	-1.07624	1.07116	-0.17609
0.0995	-0.98256	0.99409	-0.00598
0.0996	-1.06716	0.91906	0.15997
0.0997	-0.97035	1.02538	-0.03687
0.0998	-1.05184	0.95335	0.12289
0.0999	-0.95194	1.06267	-0.08011
0.1	-1.03035	0.99363	0.07353
0.1001	-1.10673	1.1059	-0.13555
0.1002	-1.00175	1.0398	0.01204
0.1003	-1.07511	1.155	-0.20306
0.1004	-1.14646	1.09181	-0.06146
0.1005	-1.03649	1.03057	0.07616
0.1006	-1.10488	1.15061	-0.14886
0.1007	-1.17129	1.09222	-0.01711
0.1008	-1.05639	1.03576	0.1107
0.1009	-1.1199	1.16054	-0.12406
0.101	-1.18144	1.10688	-0.002
0.1011	-1.06172	1.05511	0.11618
0.1012	-1.12041	1.18456	-0.12817
0.1013	-1.17718	1.13553	-0.01564
0.1014	-1.05269	1.08837	0.09307
0.1015	-1.10666	1.22241	-0.16069
0.1016	-1.15872	1.17794	-0.05753
0.1017	-1.2089	1.13531	0.04186
0.1018	-1.07786	1.27385	-0.22116
0.1019	-1.12531	1.23386	-0.1272
0.102	-1.17089	1.19569	-0.03697
0.1021	-1.21462	1.15933	0.04957
0.1022	-1.07717	1.30409	-0.22623
0.1023	-1.11824	1.27029	-0.14498
0.1024	-1.15749	1.23828	-0.06738
0.1025	-1.19491	1.20803	0.00659
0.1026	-1.23053	1.35888	-0.28171
0.1027	-1.26435	1.33113	-0.21289
0.1028	-1.11704	1.30513	-0.14764
0.1029	-1.14831	1.28086	-0.08595
0.103	-1.1778	1.25832	-0.02779
0.1031	-1.20553	1.2375	0.02684
0.1032	-1.23151	1.39772	-0.28068
0.1033	-1.25573	1.37929	-0.23098
0.1034	-1.27823	1.36255	-0.18475
0.1035	-1.29899	1.3475	-0.14197
0.1036	-1.31803	1.33412	-0.10261
0.1037	-1.15603	1.3224	-0.06667
0.1038	-1.17269	1.31234	-0.03412
0.1039	-1.18765	1.30393	-0.00494
0.104	-1.20094	1.29715	0.02088
0.1041	-1.21259	1.47133	-0.3153
0.1042	-1.04554	1.46678	-0.29409
0.1043	-0.88104	1.46385	-0.27619
0.1044	-0.71908	1.46252	-0.26158
0.1045	-0.55965	1.46281	-0.25022
0.1046	-0.40274	1.10717	-0.06163
0.1047	-0.42768	0.75674	0.1243
0.1048	-0.45411	0.4115	0.30758
0.1049	-0.48201	0.07141	0.48824
0.105	-0.51137	-0.26355	0.66629
0.1051	-0.54218	-0.23475	0.66243
0.1052	-0.57443	-0.2029	0.65701
0.1053	-0.60812	-0.16804	0.65005
0.1054	-0.46389	-0.13019	0.64156
0.1055	-0.50144	-0.08935	0.63153
0.1056	-0.54039	-0.04556	0.61999
0.1057	-0.58073	0.00118	0.60694
0.1058	-0.62246	-0.30782	0.77172
0.1059	-0.66555	-0.25321	0.75465
0.106	-0.71002	-0.19572	0.73611
0.1061	-0.5765	-0.13537	0.7161
0.1062	-0.62469	-0.07218	0.69463
0.1063	-0.67421	-0.00616	0.67171
0.1064	-0.72505	0.06268	0.64734
0.1065	-0.59788	-0.22436	0.80087
0.1066	-0.65238	-0.14793	0.77261
0.1067	-0.70816	-0.06874	0.74294
0.1068	-0.76524	0.01318	0.71187
0.1069	-0.64426	-0.26085	0.85873
0.107	-0.7049	-0.17147	0.82385
0.1071	-0.76681	-0.07942	0.78759
0.1072	-0.82996	0.01528	0.74996
0.1073	-0.71502	-0.24604	0.8903
0.1074	-0.78166	-0.14404	0.84894
0.1075	-0.84953	-0.03943	0.80624
0.1076	-0.73927	0.06775	0.7622
0.1077	-0.81057	-0.18116	0.89617
0.1078	-0.88307	-0.06681	0.84848
0.1079	-0.77741	0.05005	0.79947
0.108	-0.85329	-0.18923	0.9285
0.1081	-0.93032	-0.06532	0.87589
0.1082	-0.82919	0.06106	0.822
0.1083	-0.90955	-0.16877	0.94618
0.1084	-0.81172	-0.03545	0.88874
0.1085	-0.89537	0.10028	0.83004
0.1086	-0.98014	-0.12025	0.94944
0.1087	-0.88668	0.0223	0.88725
0.1088	-0.97468	-0.19145	1.00317
0.1089	-0.88444	-0.04214	0.93751
0.109	-0.97563	0.10948	0.87066
0.1091	-0.88857	-0.09525	0.98194
0.1092	-0.98292	0.06301	0.91167
0.1093	-0.89899	-0.13512	1.01956
0.1094	-0.99646	0.02971	0.94592
0.1095	-0.91563	-0.16189	1.05046
0.1096	-1.01618	0.00943	0.97349
0.1097	-0.93842	-0.17572	1.07471
0.1098	-1.04202	0.00202	0.99444
0.1099	-0.96728	-0.17675	1.09238
0.11	-1.07388	0.00733	1.00885
0.1101	-1.00214	-0.16513	1.10355
0.1102	-1.11172	0.02522	1.0168
0.1103	-1.04293	-0.14102	1.10829
0.1104	-1.15545	0.05553	1.01835
0.1105	-1.08958	-0.10453	1.10667
0.1106	-1.02567	0.09814	1.01358
0.1107	-1.14304	-0.05583	1.09876
0.1108	-1.08199	0.1529	1.00254
0.1109	-1.20221	0.00495	1.08463
0.111	-1.144	-0.13899	1.16466
0.1111	-1.0877	0.07972	1.06332
0.1112	-1.21264	-0.05831	1.14031
0.1113	-1.15911	0.16627	1.03594
0.1114	-1.10748	0.03408	1.10992
0.1115	-1.23705	-0.09419	1.18189
0.1116	-1.18813	0.14011	1.07253
0.1117	-1.14108	0.01757	1.14154
0.1118	-1.2752	-0.1011	1.20858
0.1119	-1.23082	0.14273	1.09431
0.112	-1.18826	0.02969	1.15844
0.1121	-1.32687	-0.07955	1.22063
0.1122	-1.28693	0.17367	1.10153
0.1123	-1.24881	0.06995	1.16086
0.1124	-1.21248	-0.03001	1.21827
0.1125	-1.35727	0.23244	1.09443
0.1126	-1.32349	0.13789	1.14904
0.1127	-1.29148	0.04705	1.20175
0.1128	-1.26123	-0.0401	1.25258
0.1129	-1.23274	0.23508	1.12219
0.113	-1.38532	0.1532	1.17029
0.1131	-1.35928	0.07495	1.21653
0.1132	-1.33497	0.000323743	1.26091
0.1133	-1.31238	-0.07071	1.30345
0.1134	-1.2915	0.22049	1.16483
0.1135	-1.45165	0.15455	1.20473
0.1136	-1.43313	0.09215	1.24282
0.1137	-1.41631	0.03328	1.2791
0.1138	-1.40116	-0.02209	1.31358
0.1139	-1.38768	0.2847	1.16694
0.114	-1.37585	0.23425	1.19888
0.1141	-1.36567	0.18726	1.22904
0.1142	-1.35713	0.14371	1.25745
0.1143	-1.35022	0.10359	1.28409
0.1144	-1.52426	0.06686	1.30899
0.1145	-1.51955	0.03351	1.33216
0.1146	-1.51646	0.00354	1.3536
0.1147	-1.51497	-0.0231	1.37332
0.1148	-1.51508	0.31226	1.21199
0.1149	-1.159	0.29023	1.22933
0.115	-0.80812	0.27149	1.24497
0.1151	-0.46241	0.25604	1.25893
0.1152	-0.12184	0.24383	1.27125
0.1153	0.21361	0.05464	1.10436
0.1154	0.18531	-0.13188	0.94001
0.1155	0.15398	-0.31577	0.77818
0.1156	0.11965	-0.49704	0.61888
0.1157	0.08234	-0.6757	0.46209
0.1158	0.04205	-0.67245	0.48714
0.1159	-0.00118	-0.66764	0.51366
0.116	0.31132	-0.66129	0.54164
0.1161	0.2602	-0.65341	0.57108
0.1162	0.2062	-0.64401	0.60196
0.1163	0.14932	-0.63309	0.63427
0.1164	0.0896	-0.79999	0.48867
0.1165	0.02704	-0.78504	0.52484
0.1166	-0.03833	-0.76861	0.56241
0.1167	0.25216	-0.75071	0.60138
0.1168	0.17917	-0.73133	0.64173
0.1169	0.10342	-0.7105	0.68346
0.117	0.02493	-0.68822	0.72655
0.1171	-0.05629	-0.84382	0.59166
0.1172	0.21846	-0.81764	0.63848
0.1173	0.12982	-0.79004	0.68663
0.1174	0.03851	-0.76103	0.7361
0.1175	-0.05545	-0.73061	0.7869
0.1176	0.20663	-0.87813	0.65967
0.1177	0.10539	-0.84391	0.71409
0.1178	0.00156	-0.80831	0.7698
0.1179	-0.10484	-0.77134	0.82679
0.118	0.14486	-0.91234	0.70571
0.1181	0.03132	-0.87165	0.76626
0.1182	-0.08474	-0.82961	0.82805
0.1183	0.15536	-0.78624	0.89108
0.1184	0.03228	-0.92088	0.77601
0.1185	-0.09327	-0.87384	0.84253
0.1186	0.1374	-0.82551	0.91025
0.1187	0.00494	-0.95521	0.79985
0.1188	-0.12994	-0.90327	0.87099
0.1189	0.09146	-0.85005	0.94332
0.119	-0.05022	-0.9749	0.8375
0.1191	0.16441	-0.91813	0.91319
0.1192	0.016	-0.86011	0.99005
0.1193	-0.13473	-0.98018	0.88872
0.1194	0.07091	-0.91867	0.96888
0.1195	-0.08645	-1.03526	0.87085
0.1196	0.1126	-0.97028	0.95428
0.1197	-0.05131	-0.9041	1.03883
0.1198	0.14122	-1.01606	0.94515
0.1199	-0.02916	-0.94647	1.03292
0.12	0.15694	-1.05504	0.94244
0.1201	-0.01985	-0.98208	1.03339
0.1202	0.15988	-1.08729	0.94607
0.1203	-0.02324	-1.011	1.04016
0.1204	0.15019	-1.1129	0.95597
0.1205	-0.03918	-1.03332	1.05317
0.1206	0.12803	-1.13194	0.97206
0.1207	-0.06753	-1.04909	1.07233
0.1208	0.09353	-1.14447	0.99428
0.1209	-0.10814	-1.0584	1.09758
0.121	0.04684	-1.15058	1.02254
0.1211	-0.16089	-1.06132	1.12884
0.1212	-0.01192	-1.15032	1.05679
0.1213	0.13304	-1.05791	1.16605
0.1214	-0.08464	-1.14377	1.09694
0.1215	0.05442	-1.04824	1.20913
0.1216	-0.16913	-1.131	1.14292
0.1217	-0.0359	-1.21172	1.07868
0.1218	0.09342	-1.11106	1.1957
0.1219	-0.13982	-1.18873	1.13431
0.122	-0.01623	-1.08504	1.25417
0.1221	0.1035	-1.1597	1.1956
0.1222	-0.13927	-1.23235	1.13893
0.1223	-0.02516	-1.12367	1.2635
0.1224	0.08515	-1.19337	1.2096
0.1225	-0.16699	-1.26108	1.15758
0.1226	-0.06219	-1.14749	1.28677
0.1227	0.03886	-1.2123	1.23746
0.1228	-0.2225	-1.27516	1.19001
0.1229	-0.12686	-1.15675	1.32374
0.123	-0.03493	-1.21676	1.27894
0.1231	0.05332	-1.27484	1.23598
0.1232	-0.22075	-1.15167	1.37417
0.1233	-0.13776	-1.20696	1.33382
0.1234	-0.05841	-1.26034	1.29527
0.1235	0.01734	-1.31184	1.25851
0.1236	-0.26918	-1.18212	1.40287
0.1237	-0.19856	-1.23089	1.36865
0.1238	-0.1315	-1.2778	1.33621
0.1239	-0.06799	-1.32285	1.30551
0.124	-0.008	-1.18673	1.4559
0.1241	0.04849	-1.22912	1.42768
0.1242	-0.25718	-1.26969	1.40119
0.1243	-0.2056	-1.30844	1.37643
0.1244	-0.15749	-1.34538	1.35338
0.1245	-0.11281	-1.38052	1.33204
0.1246	-0.07154	-1.23454	1.49172
0.1247	-0.03368	-1.26713	1.47274
0.1248	0.000796327	-1.29795	1.45544
0.1249	-0.32675	-1.327	1.43981
0.125	-0.29694	-1.3543	1.42585
0.1251	-0.27046	-1.37985	1.41354
0.1252	-0.2473	-1.40366	1.40287
0.1253	-0.22744	-1.24641	1.57317
0.1254	-0.21085	-1.2678	1.56474
0.1255	-0.19753	-1.28748	1.55794
0.1256	-0.18707	-1.30545	1.55275
0.1257	0.00103	-1.32173	1.54917
0.1258	0.18648	-1.33633	1.54718
0.1259	0.3693	-1.34925	1.54678
0.126	0.5495	-1.36127	1.54834
0.1261	0.72711	-1.19537	1.19434
0.1262	0.72281	-1.03199	0.84551
0.1263	0.71697	-0.87112	0.50182
0.1264	0.70959	-0.71276	0.16326
0.1265	0.70069	-0.55691	-0.1702
0.1266	0.69027	-0.58287	-0.13994
0.1267	0.85768	-0.6103	-0.10667
0.1268	0.84323	-0.63917	-0.07042
0.1269	0.8273	-0.66948	-0.03121
0.127	0.8099	-0.70123	0.01095
0.1271	0.79103	-0.55505	-0.30262
0.1272	0.77069	-0.59065	-0.25259
0.1273	0.74891	-0.62764	-0.19966
0.1274	0.90501	-0.66603	-0.14387
0.1275	0.87933	-0.70579	-0.08524
0.1276	0.85222	-0.74693	-0.02377
0.1277	0.82371	-0.78942	0.04051
0.1278	0.79378	-0.65394	-0.25107
0.1279	0.94179	-0.70016	-0.17917
0.128	0.90806	-0.7477	-0.10452
0.1281	0.87295	-0.79658	-0.02713
0.1282	0.83648	-0.84676	0.05298
0.1283	0.97797	-0.71892	-0.22287
0.1284	0.93776	-0.77273	-0.13533
0.1285	0.89621	-0.82782	-0.04513
0.1286	0.85332	-0.88419	0.04772
0.1287	0.98845	-0.7625	-0.21547
0.1288	0.9419	-0.82242	-0.11534
0.1289	0.89404	-0.88359	-0.01262
0.129	1.02423	-0.94599	0.09267
0.1291	0.97276	-0.83029	-0.15815
0.1292	0.92003	-0.89617	-0.04572
0.1293	1.04535	-0.96326	0.06922
0.1294	0.98905	-0.85222	-0.172
0.1295	0.93151	-0.92273	-0.05003
0.1296	1.05205	-0.99442	0.0744
0.1297	0.99101	-0.88795	-0.15739
0.1298	1.10807	-0.96301	-0.02605
0.1299	1.04357	-1.03922	0.10771
0.13	0.97785	-0.93724	-0.11482
0.1301	1.09027	-1.01676	0.02575
0.1302	1.02115	-0.91807	-0.19
0.1303	1.13018	-1.00085	-0.04271
0.1304	1.05768	-1.08475	0.1069
0.1305	1.16335	-0.99041	-0.09986
0.1306	1.08752	-1.07752	0.05637
0.1307	1.01054	-0.98638	-0.14379
0.1308	1.11176	-1.07667	0.01899
0.1309	1.0315	-0.9887	-0.17466
0.131	1.12945	-1.08213	-0.00539
0.1311	1.04593	-1.1766	0.16606
0.1312	1.14065	-1.09279	-0.01898
0.1313	1.05391	-1.19035	0.15886
0.1314	1.14543	-1.10961	-0.01984
0.1315	1.23485	-1.21023	0.1643
0.1316	1.14286	-1.13253	-0.00812
0.1317	1.22914	-1.23617	0.18226
0.1318	1.13401	-1.16146	0.01603
0.1319	1.21719	-1.08876	-0.14609
0.132	1.11898	-1.19737	0.05452
0.1321	1.19908	-1.12761	-0.10153
0.1322	1.27715	-1.23915	0.10513
0.1323	1.17386	-1.17229	-0.0449
0.1324	1.24891	-1.28672	0.16775
0.1325	1.14262	-1.22274	0.02367
0.1326	1.21468	-1.1607	-0.11645
0.1327	1.28476	-1.27991	0.10606
0.1328	1.17352	-1.22069	-0.02822
0.1329	1.24067	-1.34271	0.20009
0.133	1.30585	-1.28627	0.07159
0.1331	1.18975	-1.23173	-0.05303
0.1332	1.25205	-1.3584	0.18487
0.1333	1.31242	-1.30658	0.06591
0.1334	1.19153	-1.25664	-0.04921
0.1335	1.24908	-1.38788	0.19813
0.1336	1.30471	-1.34061	0.08856
0.1337	1.35845	-1.29519	-0.01723
0.1338	1.23095	-1.43092	0.23939
0.1339	1.28194	-1.38813	0.13905
0.134	1.33104	-1.34715	0.04243
0.1341	1.37828	-1.30797	-0.05048
0.1342	1.24433	-1.44991	0.21896
0.1343	1.28889	-1.41329	0.13136
0.1344	1.33161	-1.37845	0.04741
0.1345	1.3725	-1.34537	-0.03291
0.1346	1.41156	-1.49339	0.24906
0.1347	1.26948	-1.4628	0.17392
0.1348	1.30595	-1.43396	0.10236
0.1349	1.34063	-1.40686	0.03436
0.135	1.37352	-1.38147	-0.03009
0.1351	1.40464	-1.53714	0.26766
0.1352	1.43398	-1.51416	0.2082
0.1353	1.46157	-1.49288	0.15224
0.1354	1.30807	-1.47329	0.09977
0.1355	1.33318	-1.45538	0.05075
0.1356	1.35657	-1.43915	0.00517
0.1357	1.37822	-1.42458	-0.03699
0.1358	1.39817	-1.59099	0.28292
0.1359	1.41641	-1.5787	0.24552
0.136	1.43294	-1.56805	0.21148
0.1361	1.44779	-1.55903	0.18081
0.1362	1.46096	-1.55164	0.15347
0.1363	1.47253	-1.54586	0.12945
0.1364	1.30542	-1.54168	0.10873
0.1365	1.14083	-1.5391	0.0913
0.1366	0.97876	-1.5381	0.07714
0.1367	0.81919	-1.53872	0.06618
0.1368	0.66213	-1.18339	-0.12203
0.1369	0.68689	-0.83324	-0.30759
0.137	0.71311	-0.48824	-0.49051
0.1371	0.74077	-0.14837	-0.67082
0.1372	0.76988	0.18641	-0.84854
0.1373	0.80042	0.15745	-0.84434
0.1374	0.83238	0.12549	-0.8386
0.1375	0.68642	0.09054	-0.83132
0.1376	0.72221	0.05263	-0.82251
0.1377	0.7594	0.01176	-0.81218
0.1378	0.79797	-0.03203	-0.80034
0.1379	0.83791	0.27992	-0.96634
0.138	0.87922	0.22827	-0.95048
0.1381	0.74254	0.17375	-0.93315
0.1382	0.78757	0.11638	-0.91435
0.1383	0.83394	0.05618	-0.89409
0.1384	0.88163	-0.00685	-0.87237
0.1385	0.93063	0.28599	-1.02853
0.1386	0.80161	0.21534	-1.00291
0.1387	0.85425	0.14193	-0.97586
0.1388	0.90817	0.06578	-0.9474
0.1389	0.96337	-0.0131	-0.91753
0.139	0.84051	0.26398	-1.06559
0.1391	0.89926	0.17766	-1.03191
0.1392	0.95927	0.08868	-0.99684
0.1393	1.02052	-0.00296	-0.96041
0.1394	0.90366	0.26144	-1.10194
0.1395	0.96839	0.16251	-1.06177
0.1396	1.03433	0.06099	-1.02025
0.1397	0.92214	-0.04311	-0.9774
0.1398	0.99151	0.20889	-1.11255
0.1399	1.06206	0.09764	-1.06603
0.14	0.95446	-0.01613	-1.0182
0.1401	1.02838	0.22626	-1.1484
0.1402	1.10346	0.10545	-1.09696
0.1403	1.00035	-0.01783	-1.04423
0.1404	1.07875	0.21511	-1.16956
0.1405	1.15827	0.0849	-1.11328
0.1406	1.05959	-0.04772	-1.05574
0.1407	1.14237	0.17593	-1.17628
0.1408	1.04693	0.03649	-1.11524
0.1409	1.13294	-0.10531	-1.05296
0.141	1.22004	0.10921	-1.1688
0.1411	1.12889	-0.03931	-1.10307
0.1412	1.21915	0.16853	-1.21546
0.1413	1.13115	0.01337	-1.14631
0.1414	1.22456	-0.14406	-1.07598
0.1415	1.13967	0.05492	-1.1838
0.1416	1.23618	-0.10905	-1.1101
0.1417	1.15437	0.08342	-1.21457
0.1418	1.25394	-0.08701	-1.13754
0.1419	1.17518	0.09903	-1.2387
0.142	1.27777	-0.0778	-1.15838
0.1421	1.20202	0.10189	-1.25626
0.1422	1.30761	-0.08127	-1.17267
0.1423	1.23483	0.09214	-1.26732
0.1424	1.34338	-0.09727	-1.18051
0.1425	1.27354	0.06992	-1.27194
0.1426	1.20568	-0.12566	-1.18195
0.1427	1.3191	0.03538	-1.27021
0.1428	1.25412	-0.16631	-1.17706
0.1429	1.37041	-0.01135	-1.26219
0.143	1.30828	0.13958	-1.34526
0.1431	1.24807	-0.07217	-1.24693
0.1432	1.3691	0.0728	-1.32692
0.1433	1.31169	-0.14488	-1.22553
0.1434	1.43551	-0.00581	-1.30247
0.1435	1.38086	0.12931	-1.37738
0.1436	1.32809	-0.09815	-1.27095
0.1437	1.45653	0.03119	-1.34288
0.1438	1.40647	-0.20203	-1.23347
0.1439	1.35827	-0.07842	-1.30244
0.144	1.49124	0.04133	-1.36943
0.1441	1.4457	-0.20142	-1.25511
0.1442	1.40199	-0.08728	-1.31919
0.1443	1.3601	0.02305	-1.38132
0.1444	1.49934	-0.22907	-1.26218
0.1445	1.46004	-0.12425	-1.32146
0.1446	1.42252	-0.02318	-1.37881
0.1447	1.38679	0.07415	-1.43425
0.1448	1.53217	-0.1909	-1.30845
0.1449	1.49896	-0.09893	-1.3611
0.145	1.4675	-0.01065	-1.41187
0.1451	1.4378	0.07396	-1.46076
0.1452	1.58917	-0.20373	-1.32844
0.1453	1.56192	-0.12434	-1.37462
0.1454	1.53639	-0.04857	-1.41894
0.1455	1.51258	0.02361	-1.46141
0.1456	1.49048	-0.26645	-1.32272
0.1457	1.47007	-0.19936	-1.36256
0.1458	1.63068	-0.13581	-1.40058
0.1459	1.61262	-0.07579	-1.43679
0.146	1.59623	-0.01928	-1.4712
0.1461	1.58151	0.03375	-1.50381
0.1462	1.56845	-0.27537	-1.35531
0.1463	1.55703	-0.22722	-1.3854
0.1464	1.54724	-0.18252	-1.41371
0.1465	1.53909	-0.14124	-1.44028
0.1466	1.53255	-0.10336	-1.46509
0.1467	1.70695	-0.06886	-1.48816
0.1468	1.7026	-0.03774	-1.50951
0.1469	1.69986	-0.00996	-1.52913
0.147	1.6987	0.01449	-1.54704
0.1471	1.69966	-0.32304	-1.38391
0.1472	1.34509	-0.30316	-1.39945
0.1473	0.99569	-0.28656	-1.4133
0.1474	0.65145	-0.27323	-1.42547
0.1475	0.31233	-0.2626	-1.43706
0.1476	-0.02169	-0.07432	-1.27077
0.1477	0.00802	0.11131	-1.107
0.1478	-0.31792	0.2943	-0.94574
0.1479	-0.28017	0.47467	-0.787
0.148	-0.23946	0.65244	-0.63075
0.1481	-0.1958	0.64831	-0.65633
0.1482	-0.14923	0.82195	-0.50404
0.1483	-0.09974	0.81372	-0.53355
0.1484	-0.04737	0.80396	-0.5645
0.1485	0.00787	0.79269	-0.59689
0.1486	-0.29269	0.77992	-0.63069
0.1487	-0.22972	0.76565	-0.66591
0.1488	-0.16394	0.74989	-0.70252
0.1489	-0.09536	0.73266	-0.74053
0.149	-0.02401	0.89328	-0.60059
0.1491	0.0501	0.8721	-0.64238
0.1492	-0.23172	0.84947	-0.68553
0.1493	-0.1501	0.82539	-0.73003
0.1494	-0.06579	0.79989	-0.77588
0.1495	0.02121	0.77296	-0.82306
0.1496	-0.24779	0.92395	-0.69223
0.1497	-0.15344	0.89318	-0.74308
0.1498	-0.05646	0.86101	-0.79523
0.1499	0.04313	0.82746	-0.84867
0.15	-0.21336	0.97186	-0.72407
0.1501	-0.10656	0.93454	-0.78111
0.1502	0.00278	0.89587	-0.83941
0.1503	-0.244	0.85584	-0.89897
0.1504	-0.12756	0.99381	-0.78045
0.1505	-0.00862	0.95008	-0.84352
0.1506	0.1128	0.90504	-0.90782
0.1507	-0.12198	1.03801	-0.79401
0.1508	0.0064	0.98933	-0.86177
0.1509	-0.22147	0.93935	-0.93073
0.151	-0.08622	0.88809	-1.00089
0.1511	0.05142	1.01487	-0.8929
0.1512	-0.16723	0.96004	-0.96643
0.1513	-0.02283	1.08327	-0.8618
0.1514	0.12392	1.0249	-0.93869
0.1515	-0.08569	0.96529	-1.01672
0.1516	0.06772	1.08378	-0.91655
0.1517	-0.13526	1.0207	-0.99787
0.1518	0.02473	0.95639	-1.08031
0.1519	-0.17169	1.07022	-0.98453
0.152	-0.00518	1.00248	-1.0702
0.1521	0.16353	1.1129	-0.97764
0.1522	-0.02422	1.04178	-1.06651
0.1523	0.15091	1.14882	-0.97713
0.1524	-0.03047	1.07435	-1.06916
0.1525	0.151	0.99872	-1.16225
0.1526	-0.02407	1.10128	-1.07706
0.1527	0.16367	1.02235	-1.17326
0.1528	-0.00517	1.12163	-1.09116
0.1529	0.18877	1.03944	-1.19044
0.153	0.0261	1.13546	-1.11139
0.1531	-0.1325	1.05004	-1.21371
0.1532	0.07162	1.14285	-1.13768
0.1533	-0.08093	1.05423	-1.243
0.1534	0.12921	1.14387	-1.16996
0.1535	-0.01736	1.23141	-1.09891
0.1536	0.19872	1.13755	-1.20918
0.1537	0.05806	1.22198	-1.14106
0.1538	-0.07864	1.12502	-1.25423
0.1539	0.14725	1.20636	-1.189
0.154	0.01635	1.10633	-1.30505
0.1541	-0.11065	1.18462	-1.24268
0.1542	0.12488	1.26088	-1.18224
0.1543	0.00357	1.1558	-1.30305
0.1544	-0.11389	1.22906	-1.24541
0.1545	0.13113	1.30033	-1.18968
0.1546	0.01925	1.19028	-1.31516
0.1547	-0.08884	1.2586	-1.26217
0.1548	0.16551	1.32495	-1.21106
0.1549	0.0629	1.21001	-1.34114
0.155	-0.03596	1.27347	-1.29273
0.1551	0.22756	1.33499	-1.24616
0.1552	0.13407	1.21524	-1.38075
0.1553	0.04427	1.27392	-1.33683
0.1554	-0.04186	1.33069	-1.29472
0.1555	0.23433	1.20621	-1.43376
0.1556	0.15343	1.26018	-1.39425
0.1557	0.07616	1.31227	-1.35654
0.1558	0.00248	1.36247	-1.32061
0.1559	-0.06761	1.23147	-1.46579
0.156	0.22452	1.27896	-1.43239
0.1561	0.15948	1.32459	-1.40075
0.1562	0.09797	1.36837	-1.37086
0.1563	0.03998	1.41032	-1.34271
0.1564	-0.01453	1.2711	-1.49562
0.1565	0.29311	1.31043	-1.4699
0.1566	0.24349	1.34794	-1.44591
0.1567	0.19732	1.38364	-1.42362
0.1568	0.15457	1.41755	-1.40303
0.1569	0.11523	1.27035	-1.56346
0.157	0.07928	1.30173	-1.54522
0.1571	0.0467	1.33134	-1.52866
0.1572	0.01746	1.35919	-1.51376
0.1573	-0.00843	1.38529	-1.50052
0.1574	0.32765	1.40965	-1.48893
0.1575	0.30632	1.43228	-1.47898
0.1576	0.28828	1.45318	-1.47065
0.1577	0.27351	1.47238	-1.46394
0.1578	0.26184	1.31053	-1.63818
0.1579	0.07279	1.32734	-1.63366
0.158	-0.11361	1.34247	-1.63075
0.1581	-0.29737	1.35592	-1.62943
0.1582	-0.47851	1.36799	-1.62984
0.1583	-0.65705	1.20165	-1.27443
0.1584	-0.65368	1.03782	-0.92421
0.1585	-0.64876	0.87651	-0.57914
0.1586	-0.64231	0.71771	-0.2392
0.1587	-0.81366	0.56142	0.09564
0.1588	-0.80313	0.58695	0.06674
0.1589	-0.79111	0.61394	0.03483
0.159	-0.77758	0.64238	-6.77036e-05
0.1591	-0.76257	0.49293	0.32073
0.1592	-0.74608	0.52526	0.27787
0.1593	-0.72812	0.55902	0.23208
0.1594	-0.7087	0.59419	0.18339
0.1595	-0.86715	0.63077	0.13181
0.1596	-0.8438	0.66873	0.07735
0.1597	-0.81902	0.70808	0.02004
0.1598	-0.79282	0.7488	-0.04011
0.1599	-0.7652	0.61156	0.25559
0.16	-0.9155	0.65602	0.18778
0.1601	-0.88405	0.70183	0.11719
0.1602	-0.85122	0.74897	0.04385
0.1603	-0.817	0.79744	-0.03224
0.1604	-0.96075	0.66789	0.24761
0.1605	-0.92278	0.72001	0.16405
0.1606	-0.88346	0.77342	0.0778
0.1607	-0.8428	0.82811	-0.01111
0.1608	-0.98013	0.70476	0.25599
0.1609	-0.93579	0.76303	0.15975
0.161	-0.89013	0.82256	0.0609
0.1611	-1.02249	0.88333	-0.04053
0.1612	-0.9732	0.76602	0.21411
0.1613	-0.92263	0.83029	0.1055
0.1614	-0.87078	0.89578	-0.00566
0.1615	-0.99698	0.78316	0.23933
0.1616	-0.94157	0.85209	0.12112
0.1617	-1.06423	0.92221	0.000416333
0.1618	-1.0053	0.99352	-0.12275
0.1619	-0.94513	0.88668	0.1103
0.162	-1.06307	0.96135	-0.01979
0.1621	-0.99944	0.85786	0.20638
0.1622	-0.93459	0.93586	0.06944
0.1623	-1.04788	1.015	-0.06987
0.1624	-0.97962	0.91594	0.14713
0.1625	-1.08952	0.99835	0.00108
0.1626	-1.01788	1.08188	-0.14729
0.1627	-1.12441	0.98718	0.06071
0.1628	-1.04944	1.07392	-0.0943
0.1629	-1.15265	0.98242	0.1071
0.163	-1.07437	1.07235	-0.05446
0.1631	-1.17429	0.98401	0.14041
0.1632	-1.09275	1.07708	-0.02764
0.1633	-1.18942	0.99187	0.16078
0.1634	-1.10464	1.08805	-0.01368
0.1635	-1.1981	1.00592	0.16837
0.1636	-1.11012	1.10517	-0.01243
0.1637	-1.20041	1.0261	0.16332
0.1638	-1.10927	1.12838	-0.02374
0.1639	-1.19641	1.05233	0.14577
0.164	-1.10214	1.15761	-0.04749
0.1641	-1.18617	1.08454	0.11587
0.1642	-1.08881	1.19279	-0.08352
0.1643	-1.16976	1.12266	0.07375
0.1644	-1.24868	1.23383	-0.13169
0.1645	-1.14623	1.16662	0.01955
0.1646	-1.22213	1.28069	-0.19188
0.1647	-1.11668	1.21635	-0.04659
0.1648	-1.18959	1.15395	0.09473
0.1649	-1.2605	1.27281	-0.12657
0.165	-1.15011	1.21323	0.0089
0.1651	-1.21809	1.33489	-0.21821
0.1652	-1.28411	1.2781	-0.08851
0.1653	-1.16884	1.2232	0.0373
0.1654	-1.23197	1.34952	-0.19942
0.1655	-1.29317	1.29736	-0.07927
0.1656	-1.17311	1.24707	0.03704
0.1657	-1.23148	1.37796	-0.20913
0.1658	-1.28794	1.33035	-0.09838
0.1659	-1.3425	1.28458	0.00859
0.166	-1.21583	1.41997	-0.24686
0.1661	-1.26763	1.37683	-0.14535
0.1662	-1.31756	1.33551	-0.04757
0.1663	-1.36562	1.29599	0.04651
0.1664	-1.23248	1.43759	-0.22176
0.1665	-1.27786	1.40063	-0.133
0.1666	-1.32139	1.36545	-0.04789
0.1667	-1.36309	1.33204	0.03358
0.1668	-1.40296	1.47971	-0.24723
0.1669	-1.26169	1.44879	-0.17093
0.167	-1.29897	1.41961	-0.09822
0.1671	-1.33446	1.39217	-0.02908
0.1672	-1.36815	1.36645	0.03651
0.1673	-1.40007	1.52178	-0.26008
0.1674	-1.43021	1.49846	-0.19949
0.1675	-1.27927	1.47684	-0.14239
0.1676	-1.30692	1.45692	-0.08877
0.1677	-1.33284	1.43868	-0.03861
0.1678	-1.35701	1.42211	0.0081
0.1679	-1.37947	1.58654	-0.30727
0.168	-1.4002	1.57227	-0.26535
0.1681	-1.41923	1.55965	-0.22682
0.1682	-1.43656	1.54868	-0.19166
0.1683	-1.4522	1.53934	-0.15987
0.1684	-1.46615	1.53162	-0.13141
0.1685	-1.47843	1.52551	-0.10628
0.1686	-1.49032	1.52101	-0.08445
0.1687	-1.32435	1.5181	-0.06591
0.1688	-1.16088	1.51678	-0.05063
0.1689	-0.99992	1.51704	-0.0386
0.169	-0.84146	1.5195	-0.02917
0.1691	-0.68549	1.16641	0.15794
0.1692	-0.71134	0.81848	0.3424
0.1693	-0.73864	0.47568	0.52424
0.1694	-0.76738	0.13799	0.70347
0.1695	-0.79754	-0.19462	0.88012
0.1696	-0.82913	-0.16351	0.87485
0.1697	-0.86213	-0.12942	0.86806
0.1698	-0.71721	-0.09235	0.85973
0.1699	-0.75402	-0.05234	0.84988
0.17	-0.79223	-0.00939	0.83852
0.1701	-0.8318	0.03648	0.82566
0.1702	-0.87274	-0.27343	0.99063
0.1703	-0.91504	-0.21974	0.97377
0.1704	-0.77935	-0.16321	0.95543
0.1705	-0.82535	-0.10383	0.93564
0.1706	-0.87268	-0.04164	0.91438
0.1707	-0.92132	0.02336	0.89168
0.1708	-0.97127	-0.26752	1.04687
0.1709	-0.84319	-0.19493	1.02028
0.171	-0.89675	-0.1196	0.99227
0.1711	-0.9516	-0.04154	0.96286
0.1712	-1.00771	0.03923	0.93204
0.1713	-0.88575	-0.23597	1.07916
0.1714	-0.9454	-0.14778	1.04454
0.1715	-1.0063	-0.05695	1.00855
0.1716	-1.06842	0.03652	0.97119
0.1717	-0.95244	-0.22605	1.11181
0.1718	-1.01804	-0.12532	1.07072
0.1719	-1.08483	-0.02201	1.0283
0.172	-0.97349	0.08387	0.98455
0.1721	-1.0437	-0.16637	1.11881
0.1722	-1.11508	-0.05337	1.0714
0.1723	-1.00831	0.06214	1.0227
0.1724	-1.08305	-0.17853	1.15202
0.1725	-1.15893	-0.05601	1.09971
0.1726	-1.05664	0.06896	1.04613
0.1727	-1.13582	-0.1623	1.1706
0.1728	-1.03681	-0.03042	1.11347
0.1729	-1.11926	0.10385	1.05508
0.173	-1.20282	-0.11816	1.17479
0.1731	-1.10814	0.02291	1.11291
0.1732	-1.19491	-0.19234	1.22914
0.1733	-1.10342	-0.04455	1.1638
0.1734	-1.19336	0.10555	1.09726
0.1735	-1.10503	-0.10072	1.20886
0.1736	-1.19811	0.05599	1.13891
0.1737	-1.29222	-0.1437	1.24712
0.1738	-1.20805	0.01956	1.1738
0.1739	-1.30525	-0.17363	1.27866
0.174	-1.22414	-0.00391	1.20201
0.1741	-1.3244	0.168	1.12422
0.1742	-1.24632	-0.01658	1.22463
0.1743	-1.34959	0.1617	1.14355
0.1744	-1.27451	-0.01655	1.2407
0.1745	-1.20143	0.16802	1.15637
0.1746	-1.30967	-0.00396	1.25028
0.1747	-1.23952	0.18684	1.16275
0.1748	-1.35068	0.02105	1.25346
0.1749	-1.28345	-0.14065	1.34208
0.175	-1.39749	0.06038	1.24929
0.1751	-1.33313	-0.09525	1.33477
0.1752	-1.2707	0.11183	1.23885
0.1753	-1.38953	-0.03778	1.32123
0.1754	-1.32992	0.17527	1.22223
0.1755	-1.45155	0.0316	1.30153
0.1756	-1.39472	-0.10811	1.37881
0.1757	-1.33979	0.1148	1.27473
0.1758	-1.46606	-0.01907	1.34899
0.1759	-1.41386	0.20963	1.24191
0.176	-1.36352	0.08153	1.31319
0.1761	-1.49438	-0.04269	1.38248
0.1762	-1.44672	0.19561	1.27046
0.1763	-1.4009	0.07704	1.33682
0.1764	-1.53624	-0.03769	1.40122
0.1765	-1.49306	0.21004	1.28433
0.1766	-1.45168	0.10086	1.34585
0.1767	-1.41211	-0.00454	1.40544
0.1768	-1.55367	0.25247	1.28377
0.1769	-1.51665	0.15252	1.34053
0.177	-1.48142	0.05629	1.39539
0.1771	-1.44796	-0.03623	1.44834
0.1772	-1.59558	0.23359	1.32007
0.1773	-1.56461	0.14638	1.37028
0.1774	-1.53538	0.06281	1.41861
0.1775	-1.50788	-0.01711	1.46507
0.1776	-1.48211	0.26524	1.33034
0.1777	-1.63739	0.19048	1.37413
0.1778	-1.61403	0.11931	1.41607
0.1779	-1.59236	0.0517	1.45618
0.178	-1.57239	-0.01236	1.49448
0.1781	-1.55411	0.28577	1.35162
0.1782	-1.53749	0.2267	1.38732
0.1783	-1.52254	0.17113	1.42123
0.1784	-1.68858	0.11904	1.45335
0.1785	-1.67591	0.07041	1.48369
0.1786	-1.66488	0.02523	1.51227
0.1787	-1.65549	-0.01654	1.53908
0.1788	-1.64773	0.30377	1.38481
0.1789	-1.64158	0.26675	1.40916
0.179	-1.63703	0.23311	1.43177
0.1791	-1.63409	0.20283	1.45266
0.1792	-1.63273	0.17589	1.47184
0.1793	-1.63309	0.15227	1.48931
0.1794	-1.27764	0.13195	1.50508
0.1795	-0.92738	0.11492	1.51916
0.1796	-0.58226	0.10116	1.53157
0.1797	-0.24227	0.0905	1.54259
0.1798	0.09263	-0.09755	1.3752
0.1799	0.06378	-0.28294	1.21032
0.18	0.03193	-0.4657	1.04796
0.1801	-0.00292	-0.64584	0.88811
0.1802	0.31794	-0.82338	0.73076
0.1803	0.27514	-0.81901	0.75523
0.1804	0.22941	-0.81309	0.78117
0.1805	0.18077	-0.80564	0.80855
0.1806	0.12924	-0.97598	0.65804
0.1807	0.07484	-0.96446	0.68933
0.1808	0.01759	-0.95144	0.72203
0.1809	-0.0425	-0.93692	0.75614
0.181	0.25325	-0.92091	0.79166
0.1811	0.18549	-0.90342	0.82857
0.1812	0.11496	-0.88446	0.86687
0.1813	0.04166	-0.86403	0.90654
0.1814	-0.03438	-1.02149	0.76824
0.1815	0.24552	-0.99714	0.81165
0.1816	0.162	-0.97136	0.85641
0.1817	0.07579	-0.94416	0.9025
0.1818	-0.01309	-0.91554	0.94992
0.1819	0.25405	-1.06484	0.81933
0.182	0.15784	-1.03239	0.8704
0.1821	0.05903	-0.99855	0.92277
0.1822	-0.04239	-0.96334	0.97642
0.1823	0.21228	-1.10608	0.85203
0.1824	0.10368	-1.06711	0.90926
0.1825	-0.00746	-1.02678	0.96776
0.1826	0.23754	-0.98511	1.0275
0.1827	0.11933	-1.12144	0.90916
0.1828	-0.00137	-1.07609	0.9724
0.1829	0.23413	-1.02942	1.03687
0.183	0.10647	-1.16077	0.92323
0.1831	-0.02363	-1.11047	0.99114
0.1832	0.20253	-1.05889	1.06025
0.1833	0.06558	-1.18535	0.95122
0.1834	-0.07375	-1.13019	1.02372
0.1835	0.14323	-1.07376	1.09739
0.1836	-0.00285	-1.19542	0.99289
0.1837	0.20741	-1.13547	1.06989
0.1838	0.05466	-1.07429	1.14804
0.1839	-0.10038	-1.19121	1.04798
0.184	0.10097	-1.12656	1.12941
0.1841	-0.06064	-1.24003	1.03262
0.1842	0.13418	-1.17195	1.11729
0.1843	-0.03393	-1.10268	1.20305
0.1844	0.15442	-1.21155	1.11058
0.1845	-0.02011	-1.1389	1.19953
0.1846	0.16185	-1.24441	1.11023
0.1847	-0.01903	-1.16841	1.20234
0.1848	0.15662	-1.27059	1.11617
0.1849	-0.03055	-1.19128	1.2114
0.185	0.13885	-1.29018	1.12833
0.1851	-0.05453	-1.2076	1.22663
0.1852	0.1087	-1.30324	1.14663
0.1853	-0.09082	-1.21743	1.24798
0.1854	0.0663	-1.30985	1.171
0.1855	-0.13929	-1.22083	1.27536
0.1856	0.01179	-1.31007	1.20137
0.1857	-0.1998	-1.21789	1.30871
0.1858	-0.05469	-1.30398	1.23768
0.1859	0.08644	-1.20866	1.34796
0.186	-0.13505	-1.29164	1.27985
0.1861	0.000225638	-1.19323	1.39303
0.1862	-0.22709	-1.27312	1.32781
0.1863	-0.09761	-1.35098	1.26454
0.1864	0.02797	-1.24748	1.38253
0.1865	-0.20898	-1.32231	1.32208
0.1866	-0.08908	-1.2158	1.44289
0.1867	0.02698	-1.28764	1.38525
0.1868	-0.21945	-1.35749	1.32951
0.1869	-0.10897	-1.24602	1.455
0.187	-0.00228	-1.31292	1.40201
0.1871	0.10064	-1.37786	1.35089
0.1872	-0.15885	-1.26152	1.48097
0.1873	-0.06136	-1.32357	1.43254
0.1874	0.03241	-1.38369	1.38597
0.1875	-0.23618	-1.44187	1.34123
0.1876	-0.14774	-1.3188	1.47765
0.1877	-0.06297	-1.37417	1.43554
0.1878	0.01816	-1.42764	1.39523
0.1879	-0.26301	-1.29988	1.53606
0.188	-0.18707	-1.35058	1.49833
0.1881	-0.11474	-1.39941	1.46238
0.1882	-0.04598	-1.44637	1.42821
0.1883	0.01923	-1.31213	1.57514
0.1884	-0.27778	-1.3564	1.54348
0.1885	-0.21759	-1.39883	1.51356
0.1886	-0.16091	-1.43942	1.48539
0.1887	-0.10773	-1.47818	1.45896
0.1888	-0.05801	-1.3358	1.61357
0.1889	-0.01175	-1.37196	1.58955
0.189	0.03108	-1.40633	1.56724
0.1891	-0.28817	-1.4389	1.54663
0.1892	-0.25011	-1.4697	1.52771
0.1893	-0.21544	-1.49872	1.51047
0.1894	-0.18414	-1.52598	1.4949
0.1895	-0.15618	-1.37215	1.66032
0.1896	-0.13156	-1.39693	1.64704
0.1897	-0.11025	-1.41998	1.63542
0.1898	-0.09224	-1.44129	1.62543
0.1899	-0.07751	-1.46089	1.61708
0.19	-0.06603	-1.47878	1.61034
0.1901	0.12236	-1.49497	1.60522
0.1902	0.30809	-1.50946	1.60171
0.1903	0.49118	-1.52227	1.59978
0.1904	0.67165	-1.53342	1.59945
0.1905	0.84951	-1.3652	1.24284
0.1906	0.84546	-1.19951	0.89142
0.1907	0.83986	-1.03634	0.54516
0.1908	0.83272	-0.87569	0.20404
0.1909	0.82404	-0.71755	-0.13197
0.191	0.81384	-0.74124	-0.10422
0.1911	0.98146	-0.7664	-0.07346
0.1912	0.96721	-0.79301	-0.0397
0.1913	0.95148	-0.82108	-0.00296
0.1914	0.93426	-0.85058	0.03674
0.1915	0.91557	-0.70218	-0.27928
0.1916	0.89541	-0.73555	-0.23166
0.1917	0.87379	-0.77034	-0.18114
0.1918	1.03005	-0.80653	-0.12774
0.1919	1.00452	-0.8441	-0.07147
0.192	0.97756	-0.88306	-0.01235
0.1921	0.94918	-0.92339	0.0496
0.1922	0.91938	-0.78575	-0.2443
0.1923	1.06751	-0.82982	-0.1747
0.1924	1.03389	-0.87524	-0.10232
0.1925	0.99889	-0.92199	-0.02719
0.1926	0.96252	-0.97006	0.05068
0.1927	1.1041	-0.84011	-0.2274
0.1928	1.06398	-0.89183	-0.14206
0.1929	1.0225	-0.94485	-0.05405
0.193	0.97969	-0.99915	0.03663
0.1931	1.11488	-0.8754	-0.2287
0.1932	1.06839	-0.93327	-0.1307
0.1933	1.02058	-0.99241	-0.0301
0.1934	1.15081	-1.05279	0.0731
0.1935	1.09938	-0.93508	-0.1798
0.1936	1.04667	-0.99896	-0.06942
0.1937	1.17202	-1.06406	0.04348
0.1938	1.11574	-0.95105	-0.19976
0.1939	1.0582	-1.01959	-0.07979
0.194	1.17875	-1.08933	0.04266
0.1941	1.1177	-0.98092	-0.19109
0.1942	1.05541	-1.05405	-0.06169
0.1943	1.17124	-1.12834	0.07014
0.1944	1.10549	-1.02446	-0.15429
0.1945	1.21787	-1.10208	-0.01561
0.1946	1.1487	-1.18085	0.12543
0.1947	1.25768	-1.08141	-0.08983
0.1948	1.18512	-1.16345	0.05796
0.1949	1.11139	-1.06728	-0.1506
0.195	1.21584	-1.15256	0.00386
0.1951	1.13877	-1.0596	-0.19807
0.1952	1.2399	-1.14809	-0.03703
0.1953	1.15953	-1.23765	0.12626
0.1954	1.25737	-1.14895	-0.06689
0.1955	1.17374	-1.24166	0.10289
0.1956	1.26834	-1.15609	-0.0838
0.1957	1.18148	-1.25192	0.09239
0.1958	1.27286	-1.16945	-0.08792
0.1959	1.18281	-1.26836	0.09462
0.196	1.27102	-1.18895	-0.07939
0.1961	1.17781	-1.2909	0.10942
0.1962	1.26287	-1.21452	-0.05835
0.1963	1.34587	-1.31947	0.13666
0.1964	1.24747	-1.24608	-0.02494
0.1965	1.32738	-1.35401	0.17621
0.1966	1.22592	-1.28357	0.0207
0.1967	1.30278	-1.21511	-0.13076
0.1968	1.37762	-1.32795	0.08047
0.1969	1.27111	-1.26238	-0.065
0.197	1.34294	-1.3781	0.15218
0.1971	1.23345	-1.31541	0.01262
0.1972	1.30233	-1.25464	-0.12298
0.1973	1.36922	-1.37513	0.10402
0.1974	1.25482	-1.31717	-0.02577
0.1975	1.3188	-1.44045	0.207
0.1976	1.38083	-1.38528	0.08295
0.1977	1.26159	-1.33199	-0.03724
0.1978	1.32076	-1.45991	0.20509
0.1979	1.37801	-1.40935	0.09055
0.198	1.43334	-1.36065	-0.02019
0.1981	1.30743	-1.49313	0.23154
0.1982	1.35998	-1.44711	0.12634
0.1983	1.41063	-1.40292	0.0249
0.1984	1.4594	-1.36055	-0.07279
0.1985	1.32697	-1.49933	0.1919
0.1986	1.37303	-1.45957	0.09959
0.1987	1.41723	-1.42161	0.01098
0.1988	1.45959	-1.38544	-0.07397
0.1989	1.32077	-1.53038	0.2034
0.199	1.36049	-1.49673	0.1237
0.1991	1.39838	-1.46486	0.04763
0.1992	1.43446	-1.43474	-0.02485
0.1993	1.46874	-1.5857	0.26492
0.1994	1.50122	-1.55804	0.19755
0.1995	1.35259	-1.53212	0.13374
0.1996	1.38254	-1.50792	0.07346
0.1997	1.41072	-1.48543	0.01669
0.1998	1.43715	-1.46464	-0.03658
[truncated: 18,002 more rows]

## Sheet: Motor torque
time	PI	nonlinear PI
0	0	0
0.0001	0.12082	0.12082
0.0002	0.24071	0.24071
0.0003	0.35968	0.35968
0.0004	0.47773	0.47773
0.0005	0.59484	0.59484
0.0006	0.71103	0.71103
0.0007	0.82629	0.82629
0.0008	0.94248	0.94062
0.0009	1.05797	1.05402
0.001	1.17276	1.16649
0.0011	1.28686	1.27803
0.0012	1.40026	1.38864
0.0013	1.51296	1.49832
0.0014	1.62497	1.60706
0.0015	1.73628	1.71836
0.0016	1.84689	1.82897
0.0017	1.9568	1.93888
0.0018	2.06601	2.04808
0.0019	2.17453	2.1566
0.002	2.28235	2.2644
0.0021	2.38946	2.37152
0.0022	2.49588	2.47793
0.0023	2.60159	2.58366
0.0024	2.70662	2.68867
0.0025	2.81093	2.793
0.0026	2.91456	2.89662
0.0027	3.01748	2.99955
0.0028	3.11971	3.10177
0.0029	3.22122	3.2033
0.003	3.32206	3.30412
0.0031	3.42217	3.40426
0.0032	3.52161	3.50369
0.0033	3.62033	3.60244
0.0034	3.71838	3.70047
0.0035	3.8157	3.79782
0.0036	3.91235	3.89445
0.0037	4.00828	3.99042
0.0038	4.10354	4.08566
0.0039	4.19807	4.18023
0.004	4.29194	4.27408
0.0041	4.38508	4.36726
0.0042	4.47756	4.45972
0.0043	4.56931	4.55151
0.0044	4.66041	4.64258
0.0045	4.75076	4.733
0.0046	4.84048	4.82268
0.0047	4.92944	4.91171
0.0048	5.01777	5
0.0049	5.10535	5.08765
0.005	5.19231	5.17456
0.0051	5.27849	5.26084
0.0052	5.36408	5.34637
0.0053	5.44888	5.43126
0.0054	5.5331	5.51542
0.0055	5.61652	5.59894
0.0056	5.69937	5.68172
0.0057	5.78141	5.76388
0.0058	5.86289	5.84528
0.0059	5.94356	5.92608
0.006	6.02368	6.00611
0.0061	6.10298	6.08554
0.0062	6.18174	6.16421
0.0063	6.25967	6.24228
0.0064	6.33708	6.31959
0.0065	6.41364	6.39631
0.0066	6.4897	6.47225
0.0067	6.5649	6.54762
0.0068	6.63961	6.62221
0.0069	6.71345	6.69623
0.007	6.78683	6.76947
0.0071	6.85931	6.84215
0.0072	6.93135	6.91404
0.0073	7.00248	6.98538
0.0074	7.07318	7.05592
0.0075	7.14297	7.12593
0.0076	7.21235	7.19513
0.0077	7.28079	7.26381
0.0078	7.34884	7.33167
0.0079	7.41594	7.39903
0.008	7.48268	7.46556
0.0081	7.54844	7.5316
0.0082	7.61387	7.5968
0.0083	7.6783	7.66152
0.0084	7.74242	7.7254
0.0085	7.80552	7.78881
0.0086	7.86833	7.85137
0.0087	7.93011	7.91348
0.0088	7.99163	7.97472
0.0089	8.05209	8.03553
0.009	8.11232	8.09545
0.0091	8.17146	8.15497
0.0092	8.2304	8.21359
0.0093	8.28823	8.26782
0.0094	8.3459	8.32117
0.0095	8.40242	8.37379
0.0096	8.4588	8.42192
0.0097	8.51403	8.46935
0.0098	8.56914	8.51151
0.0099	8.62306	8.5534
0.01	8.66919	8.59484
0.0101	8.71415	8.62724
0.0102	8.75839	8.65925
0.0103	8.79448	8.69062
0.0104	8.8299	8.7216
0.0105	8.85566	8.75193
0.0106	8.88159	8.77796
0.0107	8.90716	8.80336
0.0108	8.91597	8.82843
0.0109	8.92451	8.84843
0.011	8.93252	8.86811
0.0111	8.94027	8.88775
0.0112	8.94748	8.90205
0.0113	8.94686	8.91635
0.0114	8.94575	8.9265
0.0115	8.95218	8.93609
0.0116	8.94948	8.94482
0.0117	8.94732	8.94977
0.0118	8.95268	8.95386
0.0119	8.94888	8.95741
0.012	8.95415	8.95692
0.0121	8.95172	8.95591
0.0122	8.94798	8.95803
0.0123	8.95988	8.95649
0.0124	8.96408	8.95443
0.0125	8.96773	8.95545
0.0126	8.96994	8.95288
0.0127	8.96545	8.95416
0.0128	8.96711	8.95526
0.0129	8.96821	8.95082
0.013	8.96174	8.95501
0.0131	8.96333	8.959
0.0132	8.96334	8.96242
0.0133	8.95581	8.96191
0.0134	8.95639	8.96084
0.0135	8.95682	8.96266
0.0136	8.95419	8.96107
0.0137	8.95255	8.9584
0.0138	8.95193	8.96055
0.0139	8.95699	8.95693
0.014	8.95583	8.95315
0.0141	8.95412	8.95425
0.0142	8.95796	8.95418
0.0143	8.95571	8.95416
0.0144	8.9529	8.95355
0.0145	8.95733	8.95233
0.0146	8.95214	8.95118
0.0147	8.94823	8.94943
0.0148	8.95153	8.94817
0.0149	8.95419	8.94949
0.015	8.94959	8.95131
0.0151	8.95325	8.94774
0.0152	8.95471	8.94783
0.0153	8.94895	8.94848
0.0154	8.94261	8.94849
0.0155	8.94338	8.94857
0.0156	8.9435	8.94801
0.0157	8.94517	8.94729
0.0158	8.94244	8.95049
0.0159	8.94131	8.94999
0.016	8.94	8.94802
0.0161	8.94702	8.94674
0.0162	8.94697	8.94768
0.0163	8.94434	8.94932
0.0164	8.9435	8.94538
0.0165	8.94709	8.94501
0.0166	8.94568	8.94538
0.0167	8.94359	8.94559
0.0168	8.94839	8.94481
0.0169	8.95246	8.94387
0.017	8.95633	8.94276
0.0171	8.95001	8.94093
0.0172	8.94354	8.93921
0.0173	8.94835	8.93676
0.0174	8.95299	8.9352
0.0175	8.94504	8.93548
0.0176	8.9393	8.93665
0.0177	8.94029	8.93763
0.0178	8.9405	8.93785
0.0179	8.93397	8.93457
0.018	8.92671	8.93529
0.0181	8.92611	8.93584
0.0182	8.9247	8.93441
0.0183	8.9231	8.93401
0.0184	8.92396	8.93698
0.0185	8.92132	8.93401
0.0186	8.92427	8.93086
0.0187	8.92366	8.9288
0.0188	8.92286	8.93007
0.0189	8.9184	8.93049
0.019	8.92613	8.9307
0.0191	8.93365	8.93206
0.0192	8.92744	8.92597
0.0193	8.92402	8.92597
0.0194	8.92696	8.92576
0.0195	8.93274	8.92533
0.0196	8.93448	8.92255
0.0197	8.93915	8.92595
0.0198	8.94358	8.9291
0.0199	8.93378	8.9298
0.02	8.92706	8.92874
0.0201	8.92651	8.92857
0.0202	8.92909	8.92975
0.0203	8.92728	8.93066
0.0204	8.92868	8.93061
0.0205	8.92981	8.9303
0.0206	8.9264	8.92972
0.0207	8.93029	8.92816
0.0208	8.92956	8.92667
0.0209	8.92854	8.92419
0.021	8.92725	8.92141
0.0211	8.92494	8.92015
0.0212	8.92234	8.91861
0.0213	8.91944	8.9142
0.0214	8.92555	8.91646
0.0215	8.92562	8.91841
0.0216	8.92061	8.91737
0.0217	8.91528	8.91316
0.0218	8.91377	8.90789
0.0219	8.91196	8.90229
0.022	8.90483	8.89637
0.0221	8.90166	8.89302
0.0222	8.90406	8.88509
0.0223	8.9053	8.87263
0.0224	8.90068	8.8557
0.0225	8.89046	8.83652
0.0226	8.88439	8.81302
0.0227	8.87797	8.78527
0.0228	8.86283	8.75555
0.0229	8.8438	8.72478
0.023	8.82203	8.6922
0.0231	8.7967	8.65564
0.0232	8.76316	8.61515
0.0233	8.72156	8.57315
0.0234	8.67202	8.52738
0.0235	8.61968	8.47791
0.0236	8.5597	8.42721
0.0237	8.49222	8.37591
0.0238	8.42253	8.32357
0.0239	8.35109	8.26778
0.024	8.27779	8.20863
0.0241	8.19752	8.14617
0.0242	8.11042	8.08307
0.0243	8.02498	8.01681
0.0244	7.9412	7.94746
0.0245	7.85909	7.87777
0.0246	7.77864	7.80797
0.0247	7.69984	7.738
0.0248	7.62271	7.66522
0.0249	7.54724	7.58968
0.025	7.47342	7.51579
0.0251	7.40126	7.44354
0.0252	7.33074	7.37293
0.0253	7.26187	7.30394
0.0254	7.19464	7.23659
0.0255	7.12905	7.17087
0.0256	7.06508	7.10676
0.0257	7.00275	7.04427
0.0258	6.94203	6.98339
0.0259	6.88292	6.92411
0.026	6.82543	6.86642
0.0261	6.76953	6.81033
0.0262	6.71522	6.75582
0.0263	6.66249	6.70288
0.0264	6.61134	6.6515
0.0265	6.56176	6.60168
0.0266	6.51373	6.55342
0.0267	6.46725	6.50669
0.0268	6.42231	6.46149
0.0269	6.37889	6.41781
0.027	6.33699	6.37563
0.0271	6.2966	6.33496
0.0272	6.25771	6.29578
0.0273	6.2203	6.25807
0.0274	6.18436	6.22183
0.0275	6.14988	6.18705
0.0276	6.11685	6.1537
0.0277	6.08526	6.12179
0.0278	6.05509	6.09129
0.0279	6.02634	6.0622
0.028	5.99898	6.0345
0.0281	5.97301	6.00818
0.0282	5.9484	5.98323
0.0283	5.92516	5.95963
0.0284	5.90326	5.93737
0.0285	5.88269	5.91643
0.0286	5.86343	5.8968
0.0287	5.84548	5.87847
0.0288	5.82881	5.86198
0.0289	5.81341	5.84672
0.029	5.79927	5.83316
0.0291	5.78637	5.82076
0.0292	5.77469	5.80993
0.0293	5.76423	5.80018
0.0294	5.75496	5.79185
0.0295	5.74795	5.78486
0.0296	5.74203	5.77883
0.0297	5.73813	5.77399
0.0298	5.73521	5.77006
0.0299	5.73406	5.76717
0.03	5.73378	5.76512
0.0301	5.73503	5.76398
0.0302	5.73765	5.7636
0.0303	5.74094	5.76399
0.0304	5.74536	5.76508
0.0305	5.75035	5.76679
0.0306	5.75622	5.76914
0.0307	5.76256	5.77198
0.0308	5.76954	5.77538
0.0309	5.7769	5.77912
0.031	5.78355	5.78337
0.0311	5.79056	5.78782
0.0312	5.79685	5.79271
0.0313	5.80346	5.79766
0.0314	5.80932	5.80298
0.0315	5.81549	5.80866
0.0316	5.82087	5.81421
0.0317	5.82594	5.81949
0.0318	5.83079	5.82454
0.0319	5.83546	5.82936
0.032	5.83972	5.83384
0.0321	5.84392	5.83816
0.0322	5.84841	5.84274
0.0323	5.85208	5.84648
0.0324	5.85601	5.85016
0.0325	5.85909	5.85327
0.0326	5.86241	5.85636
0.0327	5.86484	5.8597
0.0328	5.86749	5.86214
0.0329	5.8706	5.86479
0.033	5.8725	5.86652
0.0331	5.87499	5.86844
0.0332	5.87608	5.87051
0.0333	5.87787	5.87161
0.0334	5.87986	5.87291
0.0335	5.88089	5.87438
0.0336	5.88208	5.87484
0.0337	5.88141	5.87543
0.0338	5.88174	5.87635
0.0339	5.88218	5.876
0.034	5.88158	5.87602
0.0341	5.88105	5.87613
0.0342	5.88182	5.87517
0.0343	5.88024	5.87428
0.0344	5.87869	5.87343
0.0345	5.87862	5.87144
0.0346	5.8759	5.86946
0.0347	5.87477	5.86805
0.0348	5.87368	5.86664
0.0349	5.86964	5.86404
0.035	5.86738	5.86143
0.0351	5.8651	5.85877
0.0352	5.86158	5.8568
0.0353	5.858	5.8528
0.0354	5.85433	5.84953
0.0355	5.8528	5.84618
0.0356	5.8477	5.84272
0.0357	5.84245	5.8401
0.0358	5.83952	5.83516
0.0359	5.83647	5.83109
0.036	5.82944	5.82687
0.0361	5.8249	5.82248
0.0362	5.82019	5.81904
0.0363	5.81527	5.81302
0.0364	5.81307	5.80676
0.0365	5.80645	5.80152
0.0366	5.79956	5.79603
0.0367	5.79558	5.79027
0.0368	5.79134	5.78562
0.0369	5.78684	5.78069
0.037	5.77739	5.77275
0.0371	5.77107	5.76596
0.0372	5.76441	5.75821
0.0373	5.7574	5.74586
0.0374	5.75	5.73068
0.0375	5.74603	5.71115
0.0376	5.74169	5.6874
0.0377	5.7317	5.65953
0.0378	5.72124	5.62947
0.0379	5.70908	5.59555
0.038	5.69246	5.55788
0.0381	5.66745	5.51656
0.0382	5.63427	5.47369
0.0383	5.59318	5.42743
0.0384	5.54441	5.37788
0.0385	5.49284	5.32516
0.0386	5.43412	5.26938
0.0387	5.36848	5.21282
0.0388	5.29616	5.15345
0.0389	5.21738	5.09135
0.039	5.13239	5.02665
0.0391	5.04142	4.95944
0.0392	4.94994	4.89224
0.0393	4.853	4.82277
0.0394	4.75203	4.75115
0.0395	4.65422	4.67746
0.0396	4.55955	4.60182
0.0397	4.46797	4.52433
0.0398	4.37945	4.44509
0.0399	4.29396	4.36691
0.04	4.21145	4.28721
0.0401	4.1319	4.20673
0.0402	4.05527	4.12914
0.0403	3.98151	4.05443
0.0404	3.9106	3.98255
0.0405	3.84249	3.91347
0.0406	3.77715	3.84715
0.0407	3.71454	3.78356
0.0408	3.65462	3.72264
0.0409	3.59735	3.66437
0.041	3.54269	3.60871
0.0411	3.4906	3.55562
0.0412	3.44105	3.50506
0.0413	3.39399	3.45698
0.0414	3.34938	3.41222
0.0415	3.3072	3.36982
0.0416	3.26738	3.33051
0.0417	3.22991	3.29343
0.0418	3.19472	3.25922
0.0419	3.1618	3.22774
0.042	3.13109	3.19828
0.0421	3.10421	3.17133
0.0422	3.07937	3.14627
0.0423	3.05802	3.1235
0.0424	3.03852	3.1029
0.0425	3.02214	3.08397
0.0426	3.00866	3.06699
0.0427	2.99674	3.05156
0.0428	2.98736	3.03787
0.0429	2.97936	3.02561
0.043	2.97357	3.01487
0.0431	2.96974	3.00544
0.0432	2.96701	2.99732
0.0433	2.96591	2.9904
0.0434	2.96574	2.98457
0.0435	2.96686	2.97983
0.0436	2.96709	2.97597
0.0437	2.96837	2.97307
0.0438	2.96888	2.97085
0.0439	2.9702	2.9695
0.044	2.97088	2.9686
0.0441	2.97091	2.96845
0.0442	2.97165	2.96857
0.0443	2.97168	2.96846
0.0444	2.97235	2.96901
0.0445	2.97226	2.96882
0.0446	2.972	2.96923
0.0447	2.97168	2.96884
0.0448	2.9713	2.96836
0.0449	2.97062	2.96845
0.045	2.97002	2.96769
0.0451	2.96994	2.96744
0.0452	2.96899	2.96628
0.0453	2.9685	2.96517
0.0454	2.96707	2.96453
0.0455	2.96606	2.96294
0.0456	2.96557	2.96175
0.0457	2.9639	2.96073
0.0458	2.96288	2.95887
0.0459	2.96043	2.95721
0.046	2.95876	2.95588
0.0461	2.95742	2.95346
0.0462	2.95497	2.95131
0.0463	2.95278	2.94947
0.0464	2.95171	2.94789
0.0465	2.94855	2.94513
0.0466	2.94555	2.94257
0.0467	2.94386	2.94043
0.0468	2.93971	2.93847
0.0469	2.93699	2.93525
0.047	2.93439	2.93215
0.0471	2.9319	2.92958
0.0472	2.92806	2.92711
0.0473	2.92427	2.9247
0.0474	2.92229	2.92091
0.0475	2.92037	2.91712
0.0476	2.91507	2.91399
0.0477	2.91177	2.91084
0.0478	2.90843	2.90764
0.0479	2.90502	2.90519
0.048	2.90388	2.90036
0.0481	2.8988	2.89632
0.0482	2.89356	2.89215
0.0483	2.89077	2.88779
0.0484	2.88783	2.88432
0.0485	2.8847	2.88065
0.0486	2.88135	2.87675
0.0487	2.87633	2.87381
0.0488	2.87103	2.87061
0.0489	2.86541	2.86438
0.049	2.85944	2.85895
0.0491	2.8565	2.84964
0.0492	2.85322	2.83658
0.0493	2.84956	2.81987
0.0494	2.8455	2.80123
0.0495	2.84099	2.77924
0.0496	2.83458	2.75403
0.0497	2.82727	2.72573
0.0498	2.81258	2.6962
0.0499	2.79081	2.66386
0.05	2.76221	2.62882
0.0501	2.72707	2.59121
0.0502	2.6901	2.55113
0.0503	2.6472	2.51072
0.0504	2.59863	2.46813
0.0505	2.54465	2.42346
0.0506	2.48555	2.37684
0.0507	2.42157	2.32838
0.0508	2.35298	2.2782
0.0509	2.28004	2.2287
0.051	2.20302	2.17774
0.0511	2.12747	2.12715
0.0512	2.04882	2.07693
0.0513	1.97374	2.02708
0.0514	1.90219	1.97603
0.0515	1.83411	1.92541
0.0516	1.76943	1.87522
0.0517	1.70812	1.82547
0.0518	1.65343	1.77753
0.0519	1.6051	1.73033
0.052	1.56286	1.68718
0.0521	1.5234	1.64794
0.0522	1.48963	1.61128
0.0523	1.46126	1.57825
0.0524	1.43805	1.54872
0.0525	1.41708	1.52149
0.0526	1.40085	1.4975
0.0527	1.38911	1.47657
0.0528	1.3816	1.45771
0.0529	1.37581	1.44166
0.053	1.37385	1.42828
0.0531	1.37547	1.41671
0.0532	1.37845	1.40755
0.0533	1.3813	1.40005
0.0534	1.38397	1.39473
0.0535	1.38477	1.39142
0.0536	1.38846	1.38953
0.0537	1.39187	1.38942
0.0538	1.39358	1.39059
0.0539	1.39504	1.3933
0.054	1.39768	1.39542
0.0541	1.39999	1.39723
0.0542	1.40194	1.3987
0.0543	1.4026	1.40125
0.0544	1.40519	1.40339
0.0545	1.40662	1.40506
0.0546	1.40764	1.4063
0.0547	1.40968	1.40853
0.0548	1.41125	1.41025
0.0549	1.4123	1.41161
0.055	1.41426	1.41244
0.0551	1.41563	1.41418
0.0552	1.41637	1.41565
0.0553	1.41793	1.41654
0.0554	1.41897	1.41826
0.0555	1.42056	1.41932
0.0556	1.42176	1.42022
0.0557	1.42225	1.42131
0.0558	1.42346	1.42227
0.0559	1.42456	1.42317
0.056	1.42563	1.42404
0.0561	1.42672	1.42488
0.0562	1.4275	1.42551
0.0563	1.42843	1.42614
0.0564	1.42847	1.42683
0.0565	1.42909	1.4271
0.0566	1.43012	1.42746
0.0567	1.43027	1.42833
0.0568	1.43097	1.42821
0.0569	1.43051	1.42852
0.057	1.43072	1.42904
0.0571	1.43136	1.42849
0.0572	1.43093	1.42833
0.0573	1.43087	1.42845
0.0574	1.43113	1.42893
0.0575	1.4302	1.42825
0.0576	1.42953	1.42785
0.0577	1.43004	1.42784
0.0578	1.42828	1.42809
0.0579	1.42783	1.42707
0.058	1.42759	1.42624
0.0581	1.4275	1.42555
0.0582	1.42605	1.42537
0.0583	1.4247	1.42531
0.0584	1.42506	1.42384
0.0585	1.42552	1.42242
0.0586	1.4227	1.42161
0.0587	1.42179	1.42081
0.0588	1.42087	1.42
0.0589	1.41991	1.41988
0.059	1.42111	1.41972
0.0591	1.41844	1.41797
0.0592	1.41562	1.41611
0.0593	1.41517	1.41408
0.0594	1.41457	1.41287
0.0595	1.41379	1.41148
0.0596	1.41279	1.40985
0.0597	1.41448	1.40913
0.0598	1.41142	1.40815
0.0599	1.40803	1.40687
0.06	1.40429	1.40635
0.0601	1.40349	1.4024
0.0602	1.40233	1.39515
0.0603	1.40078	1.38472
0.0604	1.3988	1.37277
0.0605	1.39635	1.35793
0.0606	1.39723	1.34034
0.0607	1.39722	1.32012
0.0608	1.3907	1.29912
0.0609	1.37796	1.27577
0.061	1.35929	1.2502
0.0611	1.33496	1.22471
0.0612	1.30525	1.19931
0.0613	1.27498	1.17599
0.0614	1.23995	1.1528
0.0615	1.20044	1.12974
0.0616	1.15673	1.1049
0.0617	1.10907	1.08027
0.0618	1.06197	1.05584
0.0619	1.01547	1.03163
0.062	0.9696	1.00999
0.0621	0.92442	0.98693
0.0622	0.88039	0.96419
0.0623	0.8394	0.94177
0.0624	0.80502	0.91968
0.0625	0.77696	0.89792
0.0626	0.75496	0.87508
0.0627	0.73872	0.85263
0.0628	0.72476	0.83058
0.0629	0.71615	0.80789
0.063	0.71261	0.78876
0.0631	0.71389	0.77304
0.0632	0.7197	0.76054
0.0633	0.72284	0.75008
0.0634	0.7261	0.74258
0.0635	0.72944	0.73789
0.0636	0.7304	0.73495
0.0637	0.73148	0.73457
0.0638	0.73636	0.73657
0.0639	0.74116	0.74007
0.064	0.74381	0.74352
0.0641	0.74641	0.74624
0.0642	0.74892	0.74888
0.0643	0.7528	0.75141
0.0644	0.75651	0.75331
0.0645	0.76	0.75699
0.0646	0.76182	0.76007
0.0647	0.76346	0.76292
0.0648	0.76637	0.7655
0.0649	0.76902	0.76757
0.065	0.77137	0.77102
0.0651	0.77487	0.77397
0.0652	0.77798	0.77655
0.0653	0.77994	0.77871
0.0654	0.78155	0.78048
0.0655	0.78478	0.78332
0.0656	0.78704	0.78569
0.0657	0.78882	0.78774
0.0658	0.79158	0.79054
0.0659	0.79378	0.79305
0.066	0.79536	0.79498
0.0661	0.79783	0.7967
0.0662	0.79979	0.79931
0.0663	0.80237	0.80128
0.0664	0.80456	0.80312
0.0665	0.80605	0.80518
0.0666	0.80832	0.80713
0.0667	0.8098	0.80834
0.0668	0.81197	0.81026
0.0669	0.81417	0.81216
0.067	0.81557	0.81388
0.0671	0.81765	0.81561
0.0672	0.81884	0.81742
0.0673	0.82063	0.81881
0.0674	0.82146	0.82031
0.0675	0.82281	0.82234
0.0676	0.82471	0.82337
0.0677	0.82546	0.82459
0.0678	0.82688	0.82627
0.0679	0.82875	0.82689
0.068	0.82953	0.8279
0.0681	0.83068	0.82919
0.0682	0.83284	0.83086
0.0683	0.83311	0.83134
0.0684	0.83364	0.8321
0.0685	0.83536	0.83326
0.0686	0.83477	0.83467
0.0687	0.8355	0.83479
0.0688	0.83643	0.8351
0.0689	0.8389	0.83589
0.069	0.83858	0.83683
0.0691	0.83834	0.83789
0.0692	0.83983	0.83952
0.0693	0.84141	0.83915
0.0694	0.83965	0.83939
0.0695	0.8398	0.83964
0.0696	0.83992	0.84056
0.0697	0.83999	0.84146
0.0698	0.84224	0.84228
0.0699	0.84444	0.84387
0.07	0.84254	0.84292
0.0701	0.84302	0.84178
0.0702	0.84333	0.84146
0.0703	0.84344	0.84092
0.0704	0.8433	0.84013
0.0705	0.84587	0.84023
0.0706	0.8482	0.84005
0.0707	0.84554	0.83946
0.0708	0.8425	0.8369
0.0709	0.84241	0.83121
0.071	0.84194	0.82251
0.0711	0.84104	0.81093
0.0712	0.83968	0.79814
0.0713	0.83782	0.78277
0.0714	0.83526	0.76733
0.0715	0.83043	0.75184
0.0716	0.81968	0.73576
0.0717	0.80332	0.71973
0.0718	0.78161	0.70378
0.0719	0.75484	0.68789
0.072	0.72329	0.67207
0.0721	0.69187	0.65633
0.0722	0.66533	0.64275
0.0723	0.63466	0.62928
0.0724	0.60446	0.61408
0.0725	0.57478	0.59906
0.0726	0.54565	0.58425
0.0727	0.51713	0.56965
0.0728	0.48925	0.55525
0.0729	0.46222	0.54188
0.073	0.44162	0.52882
0.0731	0.42354	0.51608
0.0732	0.41144	0.50366
0.0733	0.40506	0.49015
0.0734	0.40411	0.47703
0.0735	0.40833	0.46429
0.0736	0.40966	0.45203
0.0737	0.41132	0.4419
0.0738	0.4177	0.43501
0.0739	0.42419	0.43119
0.074	0.42803	0.42922
0.0741	0.43202	0.43006
0.0742	0.43611	0.43354
0.0743	0.44027	0.4362
0.0744	0.44213	0.43897
0.0745	0.44409	0.44408
0.0746	0.44973	0.4484
0.0747	0.45325	0.45269
0.0748	0.45674	0.4569
0.0749	0.46014	0.46042
0.075	0.46172	0.46384
0.0751	0.46638	0.46664
0.0752	0.47083	0.46932
0.0753	0.47362	0.47371
0.0754	0.47624	0.47751
0.0755	0.48137	0.48106
0.0756	0.48503	0.4841
0.0757	0.48837	0.48686
0.0758	0.49048	0.49082
0.0759	0.49462	0.49441
0.076	0.49835	0.4976
0.0761	0.501	0.50039
0.0762	0.50527	0.50427
0.0763	0.50859	0.50767
0.0764	0.51143	0.51077
0.0765	0.51525	0.51336
0.0766	0.51852	0.51693
0.0767	0.52118	0.51991
0.0768	0.52471	0.52268
0.0769	0.52775	0.52589
0.077	0.53017	0.52892
0.0771	0.53344	0.53183
0.0772	0.53601	0.53495
0.0773	0.53935	0.53797
0.0774	0.54189	0.54022
0.0775	0.54442	0.5432
0.0776	0.5468	0.54616
0.0777	0.54927	0.5483
0.0778	0.55242	0.55108
0.0779	0.55467	0.55394
0.078	0.55752	0.55637
0.0781	0.5594	0.5589
0.0782	0.56178	0.56161
0.0783	0.56473	0.56366
0.0784	0.56649	0.5659
0.0785	0.56895	0.56861
0.0786	0.57185	0.57022
0.0787	0.57363	0.57223
0.0788	0.57578	0.57453
0.0789	0.57897	0.57718
0.079	0.58021	0.57863
0.0791	0.58261	0.58036
0.0792	0.58532	0.58249
0.0793	0.58565	0.58486
0.0794	0.58733	0.58592
0.0795	0.5892	0.58715
0.0796	0.59262	0.58887
0.0797	0.59321	0.59074
0.0798	0.59387	0.59317
0.0799	0.59627	0.5957
0.08	0.59875	0.59621
0.0801	0.59783	0.59733
0.0802	0.59885	0.59844
0.0803	0.59983	0.60023
0.0804	0.60074	0.60198
0.0805	0.60385	0.60364
0.0806	0.6069	0.60607
0.0807	0.60579	0.60838
0.0808	0.60708	0.60803
0.0809	0.6082	0.60848
0.081	0.60909	0.60871
0.0811	0.60972	0.60868
0.0812	0.61309	0.60953
0.0813	0.61619	0.61009
0.0814	0.61901	0.61018
0.0815	0.61664	0.60842
0.0816	0.61726	0.60362
0.0817	0.61748	0.59591
0.0818	0.61726	0.58542
0.0819	0.61655	0.57383
0.082	0.61534	0.56219
0.0821	0.6133	0.5505
0.0822	0.60925	0.53875
0.0823	0.59948	0.52874
0.0824	0.5843	0.51873
0.0825	0.56398	0.50655
0.0826	0.5388	0.49445
0.0827	0.51374	0.48244
0.0828	0.48883	0.4705
0.0829	0.46413	0.46075
0.083	0.44454	0.45113
0.0831	0.42532	0.44164
0.0832	0.40232	0.43049
0.0833	0.37991	0.41955
0.0834	0.35813	0.40882
0.0835	0.33702	0.3983
0.0836	0.31689	0.38799
0.0837	0.30299	0.37888
0.0838	0.29504	0.37008
0.0839	0.28928	0.36161
0.084	0.28904	0.35347
0.0841	0.29405	0.34432
0.0842	0.29933	0.33557
0.0843	0.30483	0.32735
0.0844	0.30755	0.32235
0.0845	0.31053	0.31929
0.0846	0.31373	0.3192
0.0847	0.3213	0.3219
0.0848	0.3263	0.32626
0.0849	0.3314	0.33073
0.085	0.33653	0.33525
0.0851	0.34168	0.33899
0.0852	0.34461	0.34276
0.0853	0.34758	0.34652
0.0854	0.35403	0.35175
0.0855	0.35845	0.35689
0.0856	0.36277	0.36134
0.0857	0.36695	0.36566
0.0858	0.3694	0.36983
0.0859	0.37471	0.3734
0.086	0.37977	0.37678
0.0861	0.38326	0.38146
0.0862	0.38652	0.38586
0.0863	0.39102	0.38976
0.0864	0.3952	0.39336
0.0865	0.39902	0.39654
0.0866	0.40168	0.40094
0.0867	0.40619	0.40494
0.0868	0.40965	0.40854
0.0869	0.4127	0.41181
0.087	0.41681	0.41598
0.0871	0.42041	0.41984
0.0872	0.42332	0.42319
0.0873	0.42733	0.42632
0.0874	0.43075	0.43003
0.0875	0.43362	0.43353
0.0876	0.4374	0.43641
0.0877	0.44054	0.44014
0.0878	0.44451	0.44375
0.0879	0.44776	0.44667
0.088	0.4509	0.45036
0.0881	0.45409	0.45327
0.0882	0.4573	0.45617
0.0883	0.46028	0.45978
0.0884	0.46339	0.46254
0.0885	0.46716	0.46593
0.0886	0.47001	0.46941
0.0887	0.47344	0.47196
0.0888	0.47588	0.47508
0.0889	0.47881	0.47837
0.089	0.48234	0.48096
0.0891	0.48461	0.48375
0.0892	0.4876	0.48699
0.0893	0.49102	0.48913
0.0894	0.49331	0.49163
0.0895	0.49595	0.49443
0.0896	0.49965	0.49757
0.0897	0.50134	0.4995
0.0898	0.50422	0.50168
0.0899	0.50739	0.50427
0.09	0.50814	0.50709
0.0901	0.51025	0.51038
0.0902	0.51254	0.51201
0.0903	0.51641	0.51415
0.0904	0.51738	0.51641
0.0905	0.51841	0.51925
0.0906	0.52122	0.52217
0.0907	0.52408	0.52304
0.0908	0.52697	0.52452
0.0909	0.52833	0.52597
0.091	0.52964	0.52812
0.0911	0.53085	0.53021
0.0912	0.53431	0.5322
0.0913	0.53768	0.53496
0.0914	0.53684	0.5376
0.0915	0.53844	0.54006
0.0916	0.53984	0.5408
0.0917	0.541	0.54131
0.0918	0.5419	0.54153
0.0919	0.54556	0.54266
0.092	0.54894	0.54345
0.0921	0.55203	0.54103
0.0922	0.55476	0.53689
0.0923	0.55213	0.52983
0.0924	0.55258	0.51998
0.0925	0.55257	0.50745
0.0926	0.55208	0.49643
0.0927	0.55102	0.48537
0.0928	0.54384	0.47428
0.0929	0.53492	0.46316
0.093	0.52052	0.45203
0.0931	0.50094	0.44272
0.0932	0.47645	0.43344
0.0933	0.45208	0.4242
0.0934	0.42788	0.41295
0.0935	0.4039	0.4018
0.0936	0.38018	0.39287
0.0937	0.35677	0.3841
0.0938	0.3387	0.37548
0.0939	0.32111	0.36702
0.094	0.30402	0.35699
0.0941	0.28354	0.34719
0.0942	0.26382	0.33762
0.0943	0.25041	0.32829
0.0944	0.24304	0.31766
0.0945	0.24142	0.30992
0.0946	0.24529	0.30253
0.0947	0.25101	0.29547
0.0948	0.25703	0.28745
0.0949	0.2633	0.27985
0.095	0.26977	0.27553
0.0951	0.27346	0.27433
0.0952	0.2774	0.27498
0.0953	0.28153	0.27847
0.0954	0.28582	0.28465
0.0955	0.28768	0.28994
0.0956	0.29369	0.29532
0.0957	0.29972	0.30073
0.0958	0.30574	0.30535
0.0959	0.30956	0.30998
0.096	0.31339	0.31458
0.0961	0.3172	0.31848
0.0962	0.32245	0.32232
0.0963	0.32759	0.32759
0.0964	0.33258	0.33272
0.0965	0.33583	0.33766
0.0966	0.34191	0.34201
0.0967	0.34771	0.34615
0.0968	0.35195	0.34978
0.0969	0.35594	0.3549
0.097	0.36115	0.35953
0.0971	0.36603	0.36384
0.0972	0.37053	0.3678
0.0973	0.37388	0.37287
0.0974	0.37903	0.37751
0.0975	0.38315	0.38175
0.0976	0.38684	0.38554
0.0977	0.39157	0.39033
0.0978	0.39578	0.39482
0.0979	0.39944	0.39878
0.098	0.40401	0.40251
0.0981	0.40796	0.4068
0.0982	0.4114	0.41088
0.0983	0.41547	0.41433
0.0984	0.41916	0.41861
0.0985	0.42367	0.42216
0.0986	0.42744	0.42562
0.0987	0.43111	0.42984
0.0988	0.43481	0.43327
0.0989	0.43853	0.4367
0.099	0.442	0.44082
0.0991	0.44561	0.44408
0.0992	0.44868	0.44795
0.0993	0.45201	0.45191
0.0994	0.45578	0.45495
0.0995	0.45869	0.45853
0.0996	0.46214	0.4623
0.0997	0.46614	0.46534
0.0998	0.46912	0.46858
0.0999	0.47256	0.47227
0.1	0.47641	0.47484
0.1001	0.47913	0.4777
0.1002	0.48219	0.48093
0.1003	0.48633	0.48453
0.1004	0.48843	0.48687
0.1005	0.49173	0.4896
0.1006	0.49531	0.4926
0.1007	0.49761	0.49582
0.1008	0.50012	0.4977
0.1009	0.50279	0.49974
0.101	0.50705	0.50228
0.1011	0.5084	0.50494
0.1012	0.50979	0.50817
0.1013	0.51297	0.51149
0.1014	0.51621	0.51334
0.1015	0.51597	0.5152
0.1016	0.5177	0.51703
0.1017	0.51939	0.51956
0.1018	0.52097	0.52202
0.1019	0.52481	0.52439
0.102	0.52856	0.52753
0.1021	0.52809	0.53053
0.1022	0.53006	0.53336
0.1023	0.53183	0.53447
0.1024	0.53337	0.53534
0.1025	0.53463	0.53592
0.1026	0.53867	0.53742
0.1027	0.54243	0.53856
0.1028	0.54589	0.53648
0.1029	0.549	0.53272
0.103	0.55022	0.52603
0.1031	0.55102	0.51656
0.1032	0.55137	0.50442
0.1033	0.55122	0.4938
0.1034	0.55047	0.48314
0.1035	0.54363	0.47245
0.1036	0.53507	0.46173
0.1037	0.52106	0.45279
0.1038	0.50187	0.44388
0.1039	0.47779	0.43499
0.104	0.45383	0.42404
0.1041	0.43005	0.41319
0.1042	0.40649	0.40245
0.1043	0.38319	0.39392
0.1044	0.3602	0.38555
0.1045	0.34256	0.37733
0.1046	0.32539	0.36926
0.1047	0.30468	0.35963
0.1048	0.28465	0.35022
0.1049	0.26542	0.34103
0.105	0.25247	0.33208
0.1051	0.24554	0.32183
0.1052	0.24434	0.31447
0.1053	0.24859	0.30745
0.1054	0.25469	0.30076
0.1055	0.26107	0.2931
0.1056	0.26769	0.28589
0.1057	0.27451	0.28193
0.1058	0.27854	0.28108
0.1059	0.2828	0.28205
0.106	0.28725	0.28586
0.1061	0.29185	0.29235
0.1062	0.29807	0.29794
0.1063	0.30434	0.3036
0.1064	0.31063	0.30929
0.1065	0.3169	0.31418
0.1066	0.32096	0.31908
0.1067	0.32504	0.32394
0.1068	0.32908	0.32809
0.1069	0.33456	0.33428
0.107	0.33992	0.33977
0.1071	0.34512	0.34512
0.1072	0.34858	0.35028
0.1073	0.35486	0.35483
0.1074	0.36086	0.35918
0.1075	0.36529	0.36301
0.1076	0.36948	0.36833
0.1077	0.37487	0.37315
0.1078	0.37993	0.37765
0.1079	0.38461	0.38172
0.108	0.38814	0.38697
0.1081	0.39346	0.39182
0.1082	0.39774	0.39624
0.1083	0.4016	0.40033
0.1084	0.40649	0.40529
0.1085	0.41086	0.40994
0.1086	0.41454	0.41406
0.1087	0.41928	0.41795
0.1088	0.42344	0.42238
0.1089	0.42703	0.42662
0.109	0.43152	0.43022
0.1091	0.43536	0.43464
0.1092	0.44	0.43895
0.1093	0.44392	0.44255
0.1094	0.44773	0.4469
0.1095	0.45156	0.45047
0.1096	0.45542	0.45403
0.1097	0.45901	0.45828
0.1098	0.46275	0.46168
0.1099	0.46713	0.46569
0.11	0.47059	0.46978
0.1101	0.4746	0.47295
0.1102	0.47763	0.47666
0.1103	0.48113	0.48056
0.1104	0.48525	0.48373
0.1105	0.48808	0.48711
0.1106	0.49164	0.49093
0.1107	0.49562	0.49363
0.1108	0.49847	0.4967
0.1109	0.50166	0.50007
0.111	0.50592	0.50377
0.1111	0.50816	0.50626
0.1112	0.5116	0.509
0.1113	0.51531	0.51214
0.1114	0.51659	0.51551
0.1115	0.51925	0.51935
0.1116	0.52207	0.52154
0.1117	0.52649	0.52423
0.1118	0.528	0.52704
0.1119	0.52957	0.53043
0.112	0.53292	0.53391
0.1121	0.53633	0.53532
0.1122	0.53976	0.53736
0.1123	0.54167	0.53937
0.1124	0.54352	0.54207
0.1125	0.54529	0.54472
0.1126	0.5493	0.54728
0.1127	0.55323	0.55061
0.1128	0.55295	0.55382
0.1129	0.55512	0.55685
0.113	0.55709	0.55817
0.1131	0.55883	0.55926
0.1132	0.5603	0.56007
0.1133	0.56455	0.56179
0.1134	0.56853	0.5632
0.1135	0.57221	0.56137
0.1136	0.57555	0.55783
0.1137	0.57352	0.55135
0.1138	0.57459	0.54206
0.1139	0.57521	0.53009
0.114	0.57535	0.51962
0.1141	0.57494	0.5091
0.1142	0.5684	0.49854
0.1143	0.5601	0.48795
0.1144	0.5463	0.47732
0.1145	0.52728	0.46851
0.1146	0.50332	0.45756
0.1147	0.47947	0.4467
0.1148	0.45577	0.43593
0.1149	0.43226	0.42525
0.115	0.40898	0.41678
0.1151	0.38599	0.40844
0.1152	0.36832	0.40025
0.1153	0.34691	0.3904
0.1154	0.32611	0.38077
0.1155	0.30596	0.37135
0.1156	0.28653	0.36215
0.1157	0.2734	0.35317
0.1158	0.2663	0.34287
0.1159	0.26496	0.33544
0.116	0.26562	0.32833
0.1161	0.27162	0.32155
0.1162	0.2779	0.31377
0.1163	0.28442	0.30639
0.1164	0.29114	0.30229
0.1165	0.29506	0.3013
0.1166	0.29922	0.30215
0.1167	0.30357	0.30584
0.1168	0.31224	0.31222
0.1169	0.31834	0.3177
0.117	0.3245	0.32325
0.1171	0.33068	0.32884
0.1172	0.33685	0.33363
0.1173	0.3408	0.33842
0.1174	0.34476	0.34319
0.1175	0.35216	0.3494
0.1176	0.35752	0.35549
0.1177	0.36277	0.36088
0.1178	0.36786	0.36613
0.1179	0.37121	0.37121
0.118	0.3774	0.37568
0.1181	0.38331	0.37994
0.1182	0.38765	0.38547
0.1183	0.39174	0.39071
0.1184	0.39705	0.39545
0.1185	0.40203	0.39987
0.1186	0.40664	0.40386
0.1187	0.41009	0.40906
0.1188	0.41536	0.41384
0.1189	0.41958	0.4182
0.119	0.42338	0.42224
0.1191	0.42822	0.42715
0.1192	0.43255	0.43176
0.1193	0.43618	0.43585
0.1194	0.4409	0.4397
0.1195	0.44502	0.44413
0.1196	0.44859	0.44835
0.1197	0.45306	0.45193
0.1198	0.45689	0.45636
0.1199	0.46154	0.46066
0.12	0.46546	0.46427
0.1201	0.46927	0.46865
0.1202	0.47314	0.47225
0.1203	0.47701	0.47583
0.1204	0.48066	0.48012
0.1205	0.48443	0.48356
0.1206	0.48886	0.48762
0.1207	0.49238	0.49177
0.1208	0.49646	0.495
0.1209	0.49957	0.49879
0.121	0.50316	0.50275
0.1211	0.50735	0.50603
0.1212	0.51029	0.5095
0.1213	0.51395	0.51342
0.1214	0.51804	0.51624
0.1215	0.52101	0.51944
0.1216	0.52433	0.52293
0.1217	0.52871	0.52677
0.1218	0.5311	0.5294
0.1219	0.53467	0.5323
0.122	0.53854	0.5356
0.1221	0.54	0.53913
0.1222	0.54284	0.54136
0.1223	0.54584	0.54374
0.1224	0.55043	0.54664
0.1225	0.55216	0.54966
0.1226	0.55394	0.55326
0.1227	0.5575	0.55695
0.1228	0.56112	0.55861
0.1229	0.56134	0.5609
0.123	0.5635	0.56317
0.1231	0.56563	0.56613
0.1232	0.56769	0.56904
0.1233	0.57197	0.57188
0.1234	0.57618	0.57549
0.1235	0.57623	0.57653
0.1236	0.5787	0.57737
0.1237	0.581	0.57904
0.1238	0.58308	0.58048
0.1239	0.5849	0.58167
0.124	0.58947	0.58376
0.1241	0.59379	0.58556
0.1242	0.59308	0.5869
0.1243	0.59196	0.58641
0.1244	0.59386	0.58288
0.1245	0.59536	0.57644
0.1246	0.59643	0.56722
0.1247	0.59704	0.55692
0.1248	0.59713	0.54656
0.1249	0.59644	0.53614
0.125	0.59374	0.52567
0.1251	0.58534	0.51694
0.1252	0.57152	0.5082
0.1253	0.55255	0.4973
0.1254	0.52871	0.48646
0.1255	0.50499	0.4757
0.1256	0.48142	0.46502
0.1257	0.4628	0.45652
0.1258	0.4445	0.44814
0.1259	0.42655	0.43988
0.126	0.4048	0.42995
0.1261	0.38362	0.42022
0.1262	0.36305	0.41068
0.1263	0.34313	0.40134
0.1264	0.32415	0.39467
0.1265	0.31138	0.38669
0.1266	0.30454	0.37902
0.1267	0.29986	0.37166
0.1268	0.30068	0.36461
0.1269	0.30674	0.35653
0.127	0.31305	0.34882
0.1271	0.31958	0.34163
0.1272	0.32328	0.33764
0.1273	0.32722	0.33557
0.1274	0.33138	0.33644
0.1275	0.33991	0.3401
0.1276	0.34583	0.34541
0.1277	0.35184	0.3508
0.1278	0.35788	0.35625
0.1279	0.36391	0.36088
0.128	0.3677	0.36554
0.1281	0.37153	0.37018
0.1282	0.37884	0.37627
0.1283	0.38408	0.38227
0.1284	0.38923	0.38755
0.1285	0.39424	0.39271
0.1286	0.39747	0.3977
0.1287	0.40359	0.40209
0.1288	0.40946	0.40628
0.1289	0.41372	0.41175
0.129	0.41776	0.41695
0.1291	0.42302	0.42163
0.1292	0.42797	0.42601
0.1293	0.43257	0.43007
0.1294	0.43597	0.43525
0.1295	0.44125	0.44001
0.1296	0.44546	0.44438
0.1297	0.44925	0.4483
0.1298	0.4541	0.45324
0.1299	0.45846	0.45767
0.13	0.46229	0.46179
0.1301	0.46706	0.46567
0.1302	0.47121	0.47017
0.1303	0.47482	0.47445
0.1304	0.47915	0.47811
0.1305	0.48305	0.48263
0.1306	0.48739	0.48645
0.1307	0.49143	0.49017
0.1308	0.49532	0.49466
0.1309	0.49933	0.4984
0.131	0.50332	0.50211
0.1311	0.50714	0.50571
0.1312	0.51107	0.50932
0.1313	0.51455	0.51356
0.1314	0.51826	0.5169
0.1315	0.52235	0.52033
0.1316	0.52568	0.52433
0.1317	0.52952	0.52736
0.1318	0.53231	0.53089
0.1319	0.53573	0.53461
0.132	0.53964	0.53749
0.1321	0.54249	0.5406
0.1322	0.54575	0.54399
0.1323	0.54938	0.54778
0.1324	0.55183	0.55043
0.1325	0.55458	0.5534
0.1326	0.55847	0.55675
0.1327	0.56017	0.56039
0.1328	0.56315	0.56279
0.1329	0.56636	0.56539
0.133	0.56976	0.56818
0.1331	0.57181	0.57146
0.1332	0.57398	0.57489
0.1333	0.57782	0.57692
0.1334	0.5818	0.57903
0.1335	0.58256	0.58173
0.1336	0.58518	0.58448
0.1337	0.58783	0.58723
0.1338	0.59045	0.59067
0.1339	0.5952	0.59407
0.134	0.59614	0.59591
0.1341	0.59695	0.59764
0.1342	0.60009	0.59924
0.1343	0.6031	0.60163
0.1344	0.60594	0.60386
0.1345	0.60859	0.60588
0.1346	0.61389	0.60879
0.1347	0.6145	0.61146
0.1348	0.61479	0.61384
0.1349	0.61474	0.61715
0.135	0.6176	0.61726
0.1351	0.62012	0.61428
0.1352	0.62227	0.60834
0.1353	0.62399	0.60108
0.1354	0.62527	0.59115
0.1355	0.62985	0.58114
0.1356	0.63388	0.57106
0.1357	0.63182	0.56261
0.1358	0.62396	0.55413
0.1359	0.61058	0.54562
0.136	0.59194	0.5371
0.1361	0.56833	0.52642
0.1362	0.54928	0.51775
0.1363	0.5304	0.50919
0.1364	0.51174	0.50072
0.1365	0.49334	0.49236
0.1366	0.47523	0.4841
0.1367	0.45748	0.47412
0.1368	0.43595	0.46431
0.1369	0.41499	0.45701
0.137	0.39462	0.44993
0.1371	0.37498	0.44308
0.1372	0.36163	0.43487
0.1373	0.35427	0.42694
0.1374	0.34909	0.41931
0.1375	0.34947	0.41197
0.1376	0.35516	0.40355
0.1377	0.36112	0.39549
0.1378	0.36731	0.38784
0.1379	0.37064	0.38344
0.138	0.37423	0.38098
0.1381	0.37806	0.3815
0.1382	0.38207	0.38486
0.1383	0.38772	0.38987
0.1384	0.39347	0.39499
0.1385	0.39927	0.40018
0.1386	0.40509	0.40454
0.1387	0.40863	0.40895
0.1388	0.41222	0.41337
0.1389	0.41936	0.41705
0.139	0.42441	0.42286
0.1391	0.42937	0.42855
0.1392	0.43421	0.43353
0.1393	0.43725	0.43837
0.1394	0.44324	0.44258
0.1395	0.44899	0.44662
0.1396	0.45311	0.45229
0.1397	0.45701	0.45737
0.1398	0.46331	0.46216
0.1399	0.46816	0.46644
0.14	0.47267	0.47039
0.1401	0.47595	0.4755
0.1402	0.48118	0.48021
0.1403	0.48595	0.4845
0.1404	0.48968	0.48837
0.1405	0.49492	0.49329
0.1406	0.49924	0.49769
0.1407	0.50305	0.50179
0.1408	0.50782	0.50536
0.1409	0.51199	0.50986
0.141	0.51558	0.51375
0.1411	0.51996	0.51744
0.1412	0.52388	0.522
0.1413	0.52715	0.52587
0.1414	0.53124	0.52963
0.1415	0.53461	0.53354
0.1416	0.53871	0.53736
0.1417	0.54201	0.54115
0.1418	0.54532	0.54487
0.1419	0.54934	0.54858
0.142	0.55255	0.55145
0.1421	0.55639	0.55493
0.1422	0.55933	0.5585
0.1423	0.56284	0.5616
0.1424	0.56682	0.5648
0.1425	0.56982	0.56819
0.1426	0.57342	0.57087
0.1427	0.57576	0.57376
0.1428	0.57882	0.57709
0.1429	0.58231	0.5807
0.143	0.58469	0.58329
0.1431	0.58741	0.58619
0.1432	0.59119	0.58942
0.1433	0.59297	0.59303
0.1434	0.595	0.59531
0.1435	0.59826	0.598
0.1436	0.60178	0.60092
0.1437	0.604	0.60432
0.1438	0.60639	0.60607
0.1439	0.60891	0.60834
0.144	0.61308	0.61073
0.1441	0.61423	0.61321
0.1442	0.61716	0.61628
0.1443	0.62016	0.6194
0.1444	0.62318	0.62104
0.1445	0.6247	0.62266
0.1446	0.62617	0.62422
0.1447	0.62756	0.62649
0.1448	0.63119	0.62868
0.1449	0.63475	0.63165
0.145	0.63819	0.6345
0.1451	0.63732	0.63719
0.1452	0.63895	0.64074
0.1453	0.64035	0.64149
0.1454	0.64149	0.64197
0.1455	0.64234	0.64336
0.1456	0.646	0.64446
0.1457	0.64938	0.64507
0.1458	0.65242	0.64247
0.1459	0.6551	0.63821
0.146	0.65587	0.63105
0.1461	0.65621	0.62109
0.1462	0.65607	0.60848
0.1463	0.65542	0.59739
0.1464	0.65393	0.58386
0.1465	0.64637	0.57034
0.1466	0.6372	0.55683
0.1467	0.6226	0.54517
0.1468	0.60286	0.53357
0.1469	0.57825	0.52204
0.147	0.55374	0.51057
0.1471	0.52477	0.49918
0.1472	0.49612	0.4859
0.1473	0.46782	0.47491
0.1474	0.43993	0.46411
0.1475	0.41754	0.45349
0.1476	0.3957	0.44306
0.1477	0.37447	0.43282
0.1478	0.35387	0.42113
0.1479	0.33047	0.4097
0.148	0.31338	0.39853
0.1481	0.30234	0.38763
0.1482	0.29707	0.37817
0.1483	0.29729	0.36907
0.1484	0.30273	0.36034
0.1485	0.30524	0.35199
0.1486	0.31267	0.34292
0.1487	0.32027	0.33712
0.1488	0.32799	0.33442
0.1489	0.333	0.33359
0.149	0.33817	0.33559
0.1491	0.34345	0.34027
0.1492	0.34882	0.34504
0.1493	0.35183	0.35136
0.1494	0.35874	0.35769
0.1495	0.36559	0.3632
0.1496	0.37027	0.3687
0.1497	0.37493	0.37413
0.1498	0.37952	0.37884
0.1499	0.38402	0.38347
0.15	0.38988	0.38798
0.1501	0.39556	0.39382
0.1502	0.39952	0.39945
0.1503	0.40333	0.40448
0.1504	0.40973	0.40927
0.1505	0.4146	0.41353
0.1506	0.41919	0.41754
0.1507	0.42346	0.4229
0.1508	0.42887	0.42777
0.1509	0.43389	0.43226
0.151	0.43778	0.43633
0.1511	0.44338	0.44145
0.1512	0.44798	0.44617
0.1513	0.45212	0.45041
0.1514	0.45577	0.45434
0.1515	0.46039	0.45899
0.1516	0.46444	0.46336
0.1517	0.46937	0.4675
0.1518	0.47365	0.47214
0.1519	0.47746	0.47659
0.152	0.48182	0.48037
0.1521	0.48582	0.48404
0.1522	0.48912	0.4879
0.1523	0.49317	0.49166
0.1524	0.49715	0.49616
0.1525	0.50109	0.49985
0.1526	0.50508	0.50354
0.1527	0.50875	0.5079
0.1528	0.51259	0.51138
0.1529	0.51554	0.51495
0.153	0.51907	0.51913
0.1531	0.52306	0.52236
0.1532	0.52613	0.52613
0.1533	0.52977	0.53007
0.1534	0.53393	0.53326
0.1535	0.53707	0.53666
0.1536	0.54064	0.54033
0.1537	0.54514	0.54303
0.1538	0.54797	0.54603
0.1539	0.55112	0.54938
0.154	0.55537	0.5531
0.1541	0.55755	0.55553
0.1542	0.56095	0.55837
0.1543	0.5646	0.56145
0.1544	0.56698	0.56501
0.1545	0.56955	0.56878
0.1546	0.57227	0.57086
0.1547	0.5766	0.57345
0.1548	0.57798	0.57615
0.1549	0.5794	0.57943
0.155	0.58262	0.58279
0.1551	0.5859	0.58468
0.1552	0.58917	0.58656
0.1553	0.59092	0.58841
0.1554	0.59259	0.59095
0.1555	0.59417	0.59343
0.1556	0.59802	0.5958
0.1557	0.60177	0.59896
0.1558	0.60127	0.60197
0.1559	0.60323	0.60481
0.156	0.60499	0.60592
0.1561	0.60651	0.60679
0.1562	0.60774	0.60736
0.1563	0.61178	0.60886
0.1564	0.61554	0.60996
0.1565	0.61899	0.60785
0.1566	0.62208	0.60404
0.1567	0.61977	0.5973
0.1568	0.62058	0.58777
0.1569	0.62093	0.57556
0.157	0.62079	0.56485
0.1571	0.61997	0.55409
0.1572	0.61305	0.54328
0.1573	0.60442	0.53012
0.1574	0.59032	0.51699
0.1575	0.57103	0.50575
0.1576	0.54683	0.49458
0.1577	0.52272	0.48349
0.1578	0.49876	0.47247
0.1579	0.47497	0.46154
0.158	0.44698	0.45281
0.1581	0.41939	0.44234
0.1582	0.39725	0.43206
0.1583	0.37567	0.42197
0.1584	0.35468	0.41208
0.1585	0.33433	0.4024
0.1586	0.31481	0.39129
0.1587	0.30154	0.38046
0.1588	0.29061	0.36989
0.1589	0.28551	0.36219
0.159	0.28597	0.35339
0.1591	0.2917	0.34497
0.1592	0.2977	0.33692
0.1593	0.3008	0.32932
0.1594	0.3042	0.32376
0.1595	0.3123	0.32134
0.1596	0.3205	0.3219
0.1597	0.32602	0.32422
0.1598	0.33167	0.32926
0.1599	0.33742	0.3344
0.16	0.34321	0.33961
0.1601	0.34668	0.344
0.1602	0.35024	0.35072
0.1603	0.35747	0.35664
0.1604	0.36255	0.36251
0.1605	0.36759	0.36829
0.1606	0.37254	0.37336
0.1607	0.37736	0.37832
0.1608	0.38353	0.38313
0.1609	0.38949	0.38732
0.161	0.39376	0.39322
0.1611	0.39785	0.39852
0.1612	0.40447	0.40356
0.1613	0.40957	0.40808
0.1614	0.41438	0.41232
0.1615	0.41884	0.41774
0.1616	0.42443	0.42279
0.1617	0.42959	0.42742
0.1618	0.43366	0.43167
0.1619	0.43936	0.43698
0.162	0.44409	0.44183
0.1621	0.44835	0.44635
0.1622	0.45185	0.45038
0.1623	0.45654	0.45537
0.1624	0.4606	0.45979
0.1625	0.46556	0.46399
0.1626	0.47001	0.46864
0.1627	0.47384	0.4731
0.1628	0.47853	0.47688
0.1629	0.48252	0.48054
0.163	0.48635	0.485
0.1631	0.49034	0.48871
0.1632	0.49429	0.49314
0.1633	0.49812	0.49674
0.1634	0.50203	0.50034
0.1635	0.50554	0.50459
0.1636	0.50926	0.50795
0.1637	0.51357	0.5114
0.1638	0.51693	0.51543
0.1639	0.52081	0.51851
0.164	0.52367	0.52209
0.1641	0.52696	0.52586
0.1642	0.53092	0.52883
0.1643	0.53347	0.53201
0.1644	0.53682	0.5356
0.1645	0.54054	0.53948
0.1646	0.5431	0.54224
0.1647	0.54597	0.54532
0.1648	0.54998	0.5487
0.1649	0.55183	0.55247
0.165	0.55494	0.55481
0.1651	0.5583	0.55757
0.1652	0.56186	0.56052
0.1653	0.56409	0.56397
0.1654	0.56644	0.56757
0.1655	0.57046	0.5698
0.1656	0.57462	0.57211
0.1657	0.57561	0.57501
0.1658	0.57845	0.57798
0.1659	0.58131	0.58096
0.166	0.58417	0.58462
0.1661	0.58915	0.586
0.1662	0.59035	0.5881
0.1663	0.59144	0.59012
0.1664	0.59484	0.59201
0.1665	0.59812	0.5947
0.1666	0.60126	0.59723
0.1667	0.6042	0.59957
0.1668	0.60542	0.60279
0.1669	0.60638	0.60578
0.167	0.60704	0.60851
0.1671	0.60737	0.61221
0.1672	0.61059	0.61544
0.1673	0.61349	0.6155
0.1674	0.61603	0.61252
0.1675	0.61816	0.6081
0.1676	0.61985	0.60092
0.1677	0.62483	0.59112
0.1678	0.62937	0.58124
0.1679	0.63311	0.57297
0.168	0.63085	0.56467
0.1681	0.62288	0.55635
0.1682	0.60948	0.548
0.1683	0.59529	0.53964
0.1684	0.5763	0.53109
0.1685	0.55745	0.52264
0.1686	0.53881	0.51429
0.1687	0.5204	0.50604
0.1688	0.50228	0.49789
0.1689	0.48448	0.48985
0.169	0.46706	0.48237
0.1691	0.44595	0.47511
0.1692	0.42542	0.46806
0.1693	0.40552	0.46124
0.1694	0.3866	0.45463
0.1695	0.37387	0.44671
0.1696	0.36703	0.43907
0.1697	0.36235	0.43172
0.1698	0.36313	0.42466
0.1699	0.36913	0.41655
0.17	0.37536	0.40881
0.1701	0.38181	0.40159
0.1702	0.38543	0.39756
0.1703	0.38928	0.39543
0.1704	0.39334	0.39623
0.1705	0.39756	0.3998
0.1706	0.40339	0.40501
0.1707	0.40929	0.41029
0.1708	0.41521	0.41562
0.1709	0.42113	0.42013
0.171	0.4248	0.42465
0.1711	0.4285	0.42916
0.1712	0.43567	0.43294
0.1713	0.44077	0.43878
0.1714	0.44576	0.44392
0.1715	0.45061	0.44893
0.1716	0.45369	0.45376
0.1717	0.45964	0.45798
0.1718	0.46532	0.462
0.1719	0.46941	0.4673
0.172	0.47326	0.47231
0.1721	0.47833	0.4768
0.1722	0.48308	0.481
0.1723	0.48747	0.48485
0.1724	0.49068	0.48982
0.1725	0.49574	0.49437
0.1726	0.49973	0.49852
0.1727	0.50331	0.50222
0.1728	0.50793	0.50694
0.1729	0.51206	0.51113
0.173	0.51565	0.51501
0.1731	0.52017	0.51867
0.1732	0.52408	0.52291
0.1733	0.52744	0.52695
0.1734	0.53151	0.53036
0.1735	0.53515	0.53462
0.1736	0.53922	0.53818
0.1737	0.54298	0.54163
0.1738	0.54661	0.54586
0.1739	0.55034	0.54932
0.174	0.55406	0.55276
0.1741	0.55759	0.55607
0.1742	0.56124	0.5594
0.1743	0.56442	0.56335
0.1744	0.56783	0.56639
0.1745	0.57164	0.56953
0.1746	0.57466	0.57323
0.1747	0.5782	0.57596
0.1748	0.58068	0.57917
0.1749	0.5838	0.58258
0.175	0.5874	0.58515
0.1751	0.58993	0.58794
0.1752	0.59287	0.59101
0.1753	0.59617	0.59448
0.1754	0.59829	0.5968
0.1755	0.60069	0.59943
0.1756	0.60426	0.60246
0.1757	0.60562	0.60576
0.1758	0.60826	0.60782
0.1759	0.61112	0.61008
0.176	0.61417	0.61252
0.1761	0.61587	0.61545
0.1762	0.61768	0.61853
0.1763	0.62118	0.6202
0.1764	0.6248	0.62194
0.1765	0.62518	0.62429
0.1766	0.62745	0.62667
0.1767	0.62972	0.62905
0.1768	0.63197	0.63212
0.1769	0.63636	0.63515
0.177	0.63692	0.63661
0.1771	0.63733	0.63796
0.1772	0.64009	0.63916
0.1773	0.64272	0.64118
0.1774	0.64518	0.64302
0.1775	0.64743	0.64464
0.1776	0.65235	0.64716
0.1777	0.65255	0.64943
0.1778	0.65244	0.65141
0.1779	0.65197	0.65429
0.178	0.65443	0.65396
0.1781	0.65655	0.65055
0.1782	0.65828	0.64418
0.1783	0.65958	0.6365
0.1784	0.66043	0.62614
0.1785	0.6646	0.61571
0.1786	0.66815	0.60518
0.1787	0.66562	0.59629
0.1788	0.65729	0.58507
0.1789	0.64343	0.57389
0.179	0.62433	0.56274
0.1791	0.60027	0.55164
0.1792	0.58077	0.54256
0.1793	0.56143	0.53357
0.1794	0.54229	0.52467
0.1795	0.51898	0.51586
0.1796	0.49607	0.50528
0.1797	0.47363	0.49486
0.1798	0.4517	0.48462
0.1799	0.43031	0.47688
0.18	0.4095	0.46935
0.1801	0.38949	0.46042
0.1802	0.37574	0.45177
0.1803	0.36433	0.4434
0.1804	0.35875	0.43532
0.1805	0.35872	0.4261
0.1806	0.36397	0.41724
0.1807	0.36949	0.40872
0.1808	0.37211	0.40065
0.1809	0.37503	0.39461
0.181	0.38265	0.39171
0.1811	0.39037	0.39179
0.1812	0.39541	0.39363
0.1813	0.40059	0.39819
0.1814	0.40586	0.40286
0.1815	0.41117	0.4067
0.1816	0.41417	0.41062
0.1817	0.41725	0.41687
0.1818	0.42401	0.42232
0.1819	0.42862	0.42772
0.182	0.43319	0.43304
0.1821	0.43767	0.43764
0.1822	0.44029	0.44214
0.1823	0.446	0.446
0.1824	0.4515	0.44973
0.1825	0.45531	0.45517
0.1826	0.45895	0.46
0.1827	0.4651	0.46458
0.1828	0.46975	0.46864
0.1829	0.4741	0.47242
0.183	0.47717	0.47737
0.1831	0.48231	0.48196
0.1832	0.48702	0.48614
0.1833	0.49063	0.48992
0.1834	0.49588	0.49477
0.1835	0.50016	0.49915
0.1836	0.50396	0.50322
0.1837	0.50874	0.50678
0.1838	0.51297	0.51132
0.1839	0.51656	0.51527
0.184	0.52106	0.51901
0.1841	0.52504	0.5232
0.1842	0.52841	0.52719
0.1843	0.53263	0.53051
0.1844	0.53616	0.5346
0.1845	0.54045	0.53859
0.1846	0.54397	0.54183
0.1847	0.54744	0.54579
0.1848	0.5508	0.54892
0.1849	0.55424	0.55205
0.185	0.55728	0.55583
0.1851	0.56052	0.55871
0.1852	0.56436	0.56217
0.1853	0.56724	0.56572
0.1854	0.57065	0.56832
0.1855	0.57302	0.57142
0.1856	0.57584	0.57471
0.1857	0.57932	0.57848
0.1858	0.58139	0.58118
0.1859	0.58425	0.58427
0.186	0.58749	0.58766
0.1861	0.58957	0.58992
0.1862	0.59196	0.59251
0.1863	0.59547	0.59539
0.1864	0.59931	0.59866
0.1865	0.60192	0.60049
0.1866	0.60477	0.60275
0.1867	0.60783	0.6052
0.1868	0.60954	0.60814
0.1869	0.61138	0.61123
0.187	0.61488	0.61294
0.1871	0.61853	0.61474
0.1872	0.61899	0.61713
0.1873	0.6213	0.61957
0.1874	0.62364	0.62203
0.1875	0.62597	0.62516
0.1876	0.63042	0.62828
0.1877	0.63108	0.62983
0.1878	0.63162	0.6313
0.1879	0.632	0.63263
0.188	0.63475	0.63476
0.1881	0.63735	0.63673
0.1882	0.63975	0.6385
0.1883	0.6448	0.64116
0.1884	0.64518	0.64358
0.1885	0.64526	0.64573
0.1886	0.645	0.64757
0.1887	0.64764	0.64746
0.1888	0.64995	0.64425
0.1889	0.65188	0.63807
0.189	0.65341	0.63051
0.1891	0.65449	0.62027
0.1892	0.65886	0.60994
0.1893	0.66279	0.59952
0.1894	0.66057	0.59071
0.1895	0.6525	0.58187
0.1896	0.63884	0.573
0.1897	0.61988	0.56188
0.1898	0.5959	0.55081
0.1899	0.57643	0.54173
0.19	0.5571	0.53275
0.1901	0.53796	0.52385
0.1902	0.51905	0.51505
0.1903	0.50042	0.50635
0.1904	0.47784	0.49591
0.1905	0.45574	0.48563
0.1906	0.43417	0.47784
0.1907	0.41318	0.47027
0.1908	0.39281	0.46291
0.1909	0.37876	0.45418
0.191	0.37074	0.44573
0.1911	0.36491	0.43756
0.1912	0.3647	0.42968
0.1913	0.36981	0.42071
0.1914	0.37522	0.41209
0.1915	0.38088	0.40382
0.1916	0.38366	0.39884
0.1917	0.38673	0.39581
0.1918	0.39004	0.39579
0.1919	0.39782	0.39862
0.192	0.40297	0.40313
0.1921	0.40822	0.40776
0.1922	0.41354	0.41248
0.1923	0.41889	0.41637
0.1924	0.42195	0.42032
0.1925	0.42508	0.42429
0.1926	0.43179	0.42974
0.1927	0.4364	0.43511
0.1928	0.44094	0.44038
0.1929	0.44537	0.44495
0.193	0.44799	0.44938
0.1931	0.4536	0.45319
0.1932	0.45897	0.45684
0.1933	0.46271	0.4618
0.1934	0.46624	0.46651
0.1935	0.4722	0.47095
0.1936	0.4767	0.47487
0.1937	0.48088	0.47849
0.1938	0.48382	0.48326
0.1939	0.48874	0.48765
0.194	0.49254	0.49162
0.1941	0.49596	0.49519
0.1942	0.50093	0.4998
0.1943	0.50496	0.50392
0.1944	0.50849	0.50773
0.1945	0.51299	0.51102
0.1946	0.5169	0.51525
0.1947	0.52023	0.51889
0.1948	0.52436	0.52232
0.1949	0.52803	0.52662
0.195	0.53106	0.53026
0.1951	0.53492	0.53378
0.1952	0.53806	0.53746
0.1953	0.54195	0.54106
0.1954	0.54504	0.54462
0.1955	0.54879	0.54813
0.1956	0.55261	0.55164
0.1957	0.55561	0.55431
0.1958	0.55926	0.5576
0.1959	0.56201	0.56097
0.196	0.56534	0.56389
0.1961	0.56912	0.56692
0.1962	0.57196	0.57047
0.1963	0.57538	0.57299
0.1964	0.57758	0.57571
0.1965	0.58048	0.57888
0.1966	0.58382	0.58232
0.1967	0.58604	0.58477
0.1968	0.58863	0.58752
0.1969	0.59226	0.59062
0.197	0.59392	0.59408
0.1971	0.59582	0.59624
0.1972	0.59896	0.5988
0.1973	0.60235	0.60159
0.1974	0.60445	0.60486
0.1975	0.60673	0.60651
0.1976	0.60914	0.60866
0.1977	0.6132	0.61094
0.1978	0.61426	0.61331
0.1979	0.61708	0.61628
0.198	0.61998	0.6193
0.1981	0.62291	0.62084
0.1982	0.62434	0.62237
0.1983	0.62572	0.62385
0.1984	0.62704	0.62604
0.1985	0.63057	0.62814
0.1986	0.63404	0.63102
0.1987	0.63741	0.63379
0.1988	0.63648	0.6364
0.1989	0.63803	0.63987
0.199	0.63936	0.64055
0.1991	0.64044	0.64097
0.1992	0.64122	0.64229
0.1993	0.64482	0.64332
0.1994	0.64813	0.64389
0.1995	0.65111	0.64124
0.1996	0.65373	0.63692
0.1997	0.65445	0.62969
0.1998	0.65473	0.61966
[truncated: 18,002 more rows]

## Sheet: Motor speed
time	PI	nonlinear PI
0	0	0
0.0001	0	0.00011
0.0002	0.0134733	0.03792
0.0003	0.16795	0.16795
0.0004	0.29798	0.29798
0.0005	0.46468	0.46468
0.0006	0.66782	0.66782
0.0007	0.90717	0.90717
0.0008	1.18253	1.18253
0.0009	1.49366	1.49366
0.001	1.84034	1.84034
0.0011	2.22236	2.22236
0.0012	2.6395	2.6395
0.0013	3.09153	3.09153
0.0014	3.57822	3.57822
0.0015	4.09937	4.09937
0.0016	4.65475	4.65475
0.0017	5.24413	5.24413
0.0018	5.8673	5.8673
0.0019	6.52403	6.52403
0.002	7.2141	7.2141
0.0021	7.9373	7.9373
0.0022	8.69339	8.69339
0.0023	9.48216	9.48216
0.0024	10.3034	10.3034
0.0025	11.1569	11.1569
0.0026	12.0423	12.0423
0.0027	12.9596	12.9596
0.0028	13.9084	13.9084
0.0029	14.8886	14.8886
0.003	15.8999	15.8999
0.0031	16.9421	16.9421
0.0032	18.015	18.015
0.0033	19.1184	19.1184
0.0034	20.252	20.252
0.0035	21.4156	21.4156
0.0036	22.6091	22.6091
0.0037	23.8321	23.8321
0.0038	25.0845	25.0845
0.0039	26.366	26.366
0.004	27.6765	27.6765
0.0041	29.0156	29.0156
0.0042	30.3832	30.3832
0.0043	31.7791	31.7791
0.0044	33.2031	33.2031
0.0045	34.6548	34.6548
0.0046	36.1342	36.1342
0.0047	37.6409	37.6409
0.0048	39.1749	39.1749
0.0049	40.7357	40.7357
0.005	42.3233	42.3233
0.0051	43.9374	43.9374
0.0052	45.5779	45.5779
0.0053	47.2443	47.2443
0.0054	48.9367	48.9367
0.0055	50.6547	50.6547
0.0056	52.3981	52.3981
0.0057	54.1668	54.1668
0.0058	55.9604	55.9604
0.0059	57.7788	57.7788
0.006	59.6218	59.6218
0.0061	61.4891	61.4891
0.0062	63.3805	63.3805
0.0063	65.2959	65.2959
0.0064	67.235	67.235
0.0065	69.1976	69.1976
0.0066	71.1834	71.1834
0.0067	73.1924	73.1924
0.0068	75.2241	75.2241
0.0069	77.2785	77.2785
0.007	79.3554	79.3554
0.0071	81.4544	81.4544
0.0072	83.5755	83.5755
0.0073	85.7183	85.7183
0.0074	87.8828	87.8828
0.0075	90.0685	90.0685
0.0076	92.2755	92.2755
0.0077	94.5034	94.5034
0.0078	96.752	96.752
0.0079	99.0212	99.0212
0.008	101.311	101.311
0.0081	103.62	103.62
0.0082	105.95	105.95
0.0083	108.299	108.299
0.0084	110.668	110.668
0.0085	113.056	113.056
0.0086	115.463	115.463
0.0087	117.889	117.889
0.0088	120.333	120.333
0.0089	122.797	122.797
0.009	125.278	125.278
0.0091	127.777	127.777
0.0092	130.295	130.295
0.0093	132.829	132.829
0.0094	135.382	135.382
0.0095	137.951	137.951
0.0096	140.538	140.538
0.0097	143.141	143.141
0.0098	145.762	145.762
0.0099	148.398	148.398
0.01	151.051	151.051
0.0101	153.72	153.72
0.0102	156.404	156.404
0.0103	159.105	159.105
0.0104	161.82	161.82
0.0105	164.551	164.551
0.0106	167.297	167.297
0.0107	170.04	170.04
0.0108	172.78	172.78
0.0109	175.532	175.532
0.011	178.282	178.282
0.0111	181.028	181.028
0.0112	183.767	183.767
0.0113	186.5	186.5
0.0114	189.249	189.249
0.0115	191.975	191.975
0.0116	194.678	194.678
0.0117	197.394	197.394
0.0118	200.124	200.124
0.0119	202.868	202.868
0.012	205.608	205.608
0.0121	208.343	208.343
0.0122	211.092	211.092
0.0123	213.833	213.833
0.0124	216.568	216.568
0.0125	219.319	219.319
0.0126	222.061	222.061
0.0127	224.797	224.797
0.0128	227.53	227.53
0.0129	230.259	230.259
0.013	232.997	232.997
0.0131	235.73	235.73
0.0132	238.458	238.458
0.0133	241.195	241.195
0.0134	243.927	243.927
0.0135	246.654	246.654
0.0136	249.389	249.389
0.0137	252.118	252.118
0.0138	254.842	254.842
0.0139	257.574	257.574
0.014	260.3	260.3
0.0141	263.021	263.021
0.0142	265.752	265.752
0.0143	268.474	268.474
0.0144	271.185	271.185
0.0145	273.912	273.912
0.0146	276.649	276.649
0.0147	279.379	279.379
0.0148	282.103	282.103
0.0149	284.833	284.833
0.015	287.557	287.557
0.0151	290.273	290.273
0.0152	293	293
0.0153	295.716	295.716
0.0154	298.42	298.42
0.0155	301.138	301.138
0.0156	303.865	303.865
0.0157	306.586	306.586
0.0158	309.299	309.299
0.0159	312.016	312.016
0.016	314.726	314.726
0.0161	317.428	317.428
0.0162	320.139	320.139
0.0163	322.858	322.858
0.0164	325.586	325.586
0.0165	328.3	328.3
0.0166	331.002	331.002
0.0167	333.716	333.716
0.0168	336.438	336.438
0.0169	339.152	339.152
0.017	341.857	341.857
0.0171	344.57	344.57
0.0172	347.29	347.29
0.0173	350.002	350.002
0.0174	352.704	352.704
0.0175	355.414	355.414
0.0176	358.13	358.13
0.0177	360.852	360.852
0.0178	363.56	363.56
0.0179	366.251	366.251
0.018	368.955	368.955
0.0181	371.672	371.672
0.0182	374.372	374.372
0.0183	377.056	377.056
0.0184	379.752	379.752
0.0185	382.454	382.454
0.0186	385.145	385.145
0.0187	387.827	387.827
0.0188	390.513	390.513
0.0189	393.205	393.205
0.019	395.901	395.901
0.0191	398.608	398.608
0.0192	401.321	401.321
0.0193	404.022	404.022
0.0194	406.712	406.712
0.0195	409.406	409.406
0.0196	412.104	412.104
0.0197	414.805	414.805
0.0198	417.518	417.518
0.0199	420.211	420.211
0.02	422.884	422.884
0.0201	425.568	425.568
0.0202	428.263	428.263
0.0203	430.96	430.96
0.0204	433.66	433.66
0.0205	436.37	436.37
0.0206	439.059	439.059
0.0207	441.726	441.726
0.0208	444.404	444.404
0.0209	447.093	447.093
0.021	449.782	449.782
0.0211	452.473	452.473
0.0212	455.173	455.173
0.0213	457.874	457.874
0.0214	460.561	460.561
0.0215	463.235	463.235
0.0216	465.908	465.908
0.0217	468.592	468.592
0.0218	471.274	471.274
0.0219	473.956	473.956
0.022	476.647	476.647
0.0221	479.337	479.337
0.0222	482.012	482.012
0.0223	484.672	484.672
0.0224	487.33	487.33
0.0225	489.997	489.997
0.0226	492.673	492.673
0.0227	495.346	495.346
0.0228	498.017	498.017
0.0229	500.696	500.696
0.023	503.371	503.371
0.0231	506.03	506.03
0.0232	508.673	508.673
0.0233	511.311	511.311
0.0234	513.957	513.957
0.0235	516.592	516.592
0.0236	519.196	519.196
0.0237	521.77	521.77
0.0238	524.314	524.314
0.0239	526.829	526.829
0.024	529.316	529.316
0.0241	531.774	531.774
0.0242	534.205	534.205
0.0243	536.608	536.608
0.0244	538.985	538.985
0.0245	541.336	541.336
0.0246	543.662	543.662
0.0247	545.962	545.962
0.0248	548.238	548.238
0.0249	550.49	550.49
0.025	552.719	552.719
0.0251	554.925	554.925
0.0252	557.108	557.108
0.0253	559.269	559.269
0.0254	561.409	561.409
0.0255	563.529	563.529
0.0256	565.627	565.627
0.0257	567.706	567.706
0.0258	569.766	569.766
0.0259	571.807	571.807
0.026	573.829	573.829
0.0261	575.834	575.834
0.0262	577.821	577.821
0.0263	579.791	579.791
0.0264	581.745	581.745
0.0265	583.684	583.684
0.0266	585.606	585.606
0.0267	587.514	587.514
0.0268	589.408	589.408
0.0269	591.287	591.287
0.027	593.153	593.153
0.0271	595.006	595.006
0.0272	596.847	596.847
0.0273	598.675	598.675
0.0274	600.492	600.492
0.0275	602.298	602.298
0.0276	604.093	604.093
0.0277	605.878	605.878
0.0278	607.653	607.653
0.0279	609.418	609.418
0.028	611.175	611.175
0.0281	612.923	612.923
0.0282	614.663	614.663
0.0283	616.396	616.396
0.0284	618.121	618.121
0.0285	619.84	619.84
0.0286	621.552	621.552
0.0287	623.258	623.258
0.0288	624.958	624.958
0.0289	626.654	626.654
0.029	628.344	628.344
0.0291	630.03	630.03
0.0292	631.712	631.712
0.0293	633.391	633.391
0.0294	635.066	635.066
0.0295	636.738	636.738
0.0296	638.408	638.408
0.0297	640.075	640.075
0.0298	641.741	641.741
0.0299	643.405	643.405
0.03	645.068	645.068
0.0301	646.73	646.73
0.0302	648.394	648.394
0.0303	650.061	650.061
0.0304	651.729	651.729
0.0305	653.4	653.4
0.0306	655.072	655.072
0.0307	656.747	656.747
0.0308	658.424	658.424
0.0309	660.104	660.104
0.031	661.785	661.785
0.0311	663.469	663.469
0.0312	665.154	665.154
0.0313	666.841	666.841
0.0314	668.529	668.529
0.0315	670.219	670.219
0.0316	671.91	671.91
0.0317	673.603	673.603
0.0318	675.297	675.297
0.0319	676.992	676.992
0.032	678.689	678.689
0.0321	680.386	680.386
0.0322	682.084	682.084
0.0323	683.784	683.784
0.0324	685.484	685.484
0.0325	687.184	687.184
0.0326	688.886	688.886
0.0327	690.588	690.588
0.0328	692.29	692.29
0.0329	693.994	693.994
0.033	695.699	695.699
0.0331	697.403	697.403
0.0332	699.108	699.108
0.0333	700.813	700.813
0.0334	702.517	702.517
0.0335	704.221	704.221
0.0336	705.928	705.928
0.0337	707.634	707.634
0.0338	709.339	709.339
0.0339	711.043	711.043
0.034	712.746	712.746
0.0341	714.452	714.452
0.0342	716.157	716.157
0.0343	717.86	717.86
0.0344	719.561	719.561
0.0345	721.261	721.261
0.0346	722.963	722.963
0.0347	724.663	724.663
0.0348	726.361	726.361
0.0349	728.062	728.062
0.035	729.76	729.76
0.0351	731.455	731.455
0.0352	733.153	733.153
0.0353	734.848	734.848
0.0354	736.539	736.539
0.0355	738.232	738.232
0.0356	739.922	739.922
0.0357	741.608	741.608
0.0358	743.297	743.297
0.0359	744.98	744.98
0.036	746.659	746.659
0.0361	748.341	748.341
0.0362	750.025	750.025
0.0363	751.703	751.703
0.0364	753.376	753.376
0.0365	755.05	755.05
0.0366	756.727	756.727
0.0367	758.398	758.398
0.0368	760.061	760.061
0.0369	761.727	761.727
0.037	763.394	763.394
0.0371	765.064	765.064
0.0372	766.725	766.725
0.0373	768.378	768.378
0.0374	770.032	770.032
0.0375	771.688	771.688
0.0376	773.345	773.345
0.0377	774.993	774.993
0.0378	776.63	776.63
0.0379	778.269	778.269
0.038	779.908	779.908
0.0381	781.547	781.547
0.0382	783.187	783.187
0.0383	784.827	784.827
0.0384	786.456	786.456
0.0385	788.072	788.072
0.0386	789.686	789.686
0.0387	791.276	791.276
0.0388	792.829	792.829
0.0389	794.344	794.344
0.039	795.823	795.823
0.0391	797.268	797.268
0.0392	798.679	798.679
0.0393	800.057	800.057
0.0394	801.403	801.403
0.0395	802.718	802.718
0.0396	804.003	804.003
0.0397	805.259	805.259
0.0398	806.488	806.488
0.0399	807.689	807.689
0.04	808.865	808.865
0.0401	810.015	810.015
0.0402	811.141	811.141
0.0403	812.243	812.243
0.0404	813.324	813.324
0.0405	814.382	814.382
0.0406	815.42	815.42
0.0407	816.438	816.438
0.0408	817.438	817.438
0.0409	818.419	818.419
0.041	819.382	819.382
0.0411	820.329	820.329
0.0412	821.26	821.26
0.0413	822.177	822.177
0.0414	823.079	823.079
0.0415	823.967	823.967
0.0416	824.843	824.843
0.0417	825.707	825.707
0.0418	826.56	826.56
0.0419	827.402	827.402
0.042	828.234	828.234
0.0421	829.058	829.058
0.0422	829.872	829.872
0.0423	830.679	830.679
0.0424	831.478	831.478
0.0425	832.271	832.271
0.0426	833.058	833.058
0.0427	833.84	833.84
0.0428	834.621	834.621
0.0429	835.401	835.401
0.043	836.18	836.18
0.0431	836.959	836.959
0.0432	837.738	837.738
0.0433	838.52	838.52
0.0434	839.301	839.301
0.0435	840.082	840.082
0.0436	840.863	840.863
0.0437	841.643	841.643
0.0438	842.426	842.426
0.0439	843.208	843.208
0.044	843.99	843.99
0.0441	844.772	844.772
0.0442	845.554	845.554
0.0443	846.336	846.336
0.0444	847.118	847.118
0.0445	847.899	847.899
0.0446	848.681	848.681
0.0447	849.462	849.462
0.0448	850.243	850.243
0.0449	851.025	851.025
0.045	851.805	851.805
0.0451	852.586	852.586
0.0452	853.366	853.366
0.0453	854.145	854.145
0.0454	854.925	854.925
0.0455	855.703	855.703
0.0456	856.481	856.481
0.0457	857.258	857.258
0.0458	858.036	858.036
0.0459	858.813	858.813
0.046	859.59	859.59
0.0461	860.365	860.365
0.0462	861.138	861.138
0.0463	861.914	861.914
0.0464	862.688	862.688
0.0465	863.461	863.461
0.0466	864.231	864.231
0.0467	865	865
0.0468	865.771	865.771
0.0469	866.539	866.539
0.047	867.305	867.305
0.0471	868.073	868.073
0.0472	868.838	868.838
0.0473	869.6	869.6
0.0474	870.365	870.365
0.0475	871.125	871.125
0.0476	871.883	871.883
0.0477	872.642	872.642
0.0478	873.404	873.404
0.0479	874.162	874.162
0.048	874.914	874.914
0.0481	875.67	875.67
0.0482	876.427	876.427
0.0483	877.179	877.179
0.0484	877.926	877.926
0.0485	878.674	878.674
0.0486	879.425	879.425
0.0487	880.177	880.177
0.0488	880.923	880.923
0.0489	881.662	881.662
0.049	882.402	882.402
0.0491	883.144	883.144
0.0492	883.888	883.888
0.0493	884.633	884.633
0.0494	885.369	885.369
0.0495	886.096	886.096
0.0496	886.824	886.824
0.0497	887.553	887.553
0.0498	888.282	888.282
0.0499	889.012	889.012
0.05	889.743	889.743
0.0501	890.474	890.474
0.0502	891.205	891.205
0.0503	891.923	891.923
0.0504	892.629	892.629
0.0505	893.316	893.316
0.0506	893.972	893.972
0.0507	894.597	894.597
0.0508	895.192	895.192
0.0509	895.759	895.759
0.051	896.299	896.299
0.0511	896.813	896.813
0.0512	897.302	897.302
0.0513	897.768	897.768
0.0514	898.211	898.211
0.0515	898.632	898.632
0.0516	899.033	899.033
0.0517	899.415	899.415
0.0518	899.778	899.778
0.0519	900.124	900.124
0.052	900.454	900.454
0.0521	900.768	900.768
0.0522	901.068	901.068
0.0523	901.354	901.354
0.0524	901.628	901.628
0.0525	901.898	901.898
0.0526	902.172	902.172
0.0527	902.451	902.451
0.0528	902.726	902.726
0.0529	902.998	902.998
0.053	903.275	903.275
0.0531	903.556	903.556
0.0532	903.834	903.834
0.0533	904.11	904.11
0.0534	904.391	904.391
0.0535	904.675	904.675
0.0536	904.958	904.958
0.0537	905.239	905.239
0.0538	905.524	905.524
0.0539	905.808	905.808
0.054	906.091	906.091
0.0541	906.377	906.377
0.0542	906.663	906.663
0.0543	906.947	906.947
0.0544	907.236	907.236
0.0545	907.523	907.523
0.0546	907.811	907.811
0.0547	908.098	908.098
0.0548	908.385	908.385
0.0549	908.674	908.674
0.055	908.964	908.964
0.0551	909.253	909.253
0.0552	909.543	909.543
0.0553	909.833	909.833
0.0554	910.123	910.123
0.0555	910.413	910.413
0.0556	910.705	910.705
0.0557	910.997	910.997
0.0558	911.289	911.289
0.0559	911.581	911.581
0.056	911.873	911.873
0.0561	912.166	912.166
0.0562	912.458	912.458
0.0563	912.751	912.751
0.0564	913.043	913.043
0.0565	913.336	913.336
0.0566	913.63	913.63
0.0567	913.924	913.924
0.0568	914.218	914.218
0.0569	914.512	914.512
0.057	914.805	914.805
0.0571	915.099	915.099
0.0572	915.391	915.391
0.0573	915.686	915.686
0.0574	915.98	915.98
0.0575	916.273	916.273
0.0576	916.566	916.566
0.0577	916.857	916.857
0.0578	917.151	917.151
0.0579	917.443	917.443
0.058	917.734	917.734
0.0581	918.028	918.028
0.0582	918.319	918.319
0.0583	918.609	918.609
0.0584	918.901	918.901
0.0585	919.191	919.191
0.0586	919.478	919.478
0.0587	919.768	919.768
0.0588	920.062	920.062
0.0589	920.352	920.352
0.059	920.638	920.638
0.0591	920.927	920.927
0.0592	921.219	921.219
0.0593	921.507	921.507
0.0594	921.79	921.79
0.0595	922.075	922.075
0.0596	922.364	922.364
0.0597	922.655	922.655
0.0598	922.941	922.941
0.0599	923.22	923.22
0.06	923.501	923.501
0.0601	923.785	923.785
0.0602	924.071	924.071
0.0603	924.36	924.36
0.0604	924.65	924.65
0.0605	924.932	924.932
0.0606	925.206	925.206
0.0607	925.481	925.481
0.0608	925.757	925.757
0.0609	926.035	926.035
0.061	926.313	926.313
0.0611	926.593	926.593
0.0612	926.873	926.873
0.0613	927.154	927.154
0.0614	927.435	927.435
0.0615	927.7	927.7
0.0616	927.939	927.939
0.0617	928.151	928.151
0.0618	928.339	928.339
0.0619	928.504	928.504
0.062	928.646	928.646
0.0621	928.767	928.767
0.0622	928.869	928.869
0.0623	928.952	928.952
0.0624	929.017	929.017
0.0625	929.076	929.076
0.0626	929.138	929.138
0.0627	929.204	929.204
0.0628	929.273	929.273
0.0629	929.347	929.347
0.063	929.415	929.415
0.0631	929.478	929.478
0.0632	929.546	929.546
0.0633	929.618	929.618
0.0634	929.694	929.694
0.0635	929.766	929.766
0.0636	929.835	929.835
0.0637	929.908	929.908
0.0638	929.986	929.986
0.0639	930.067	930.067
0.064	930.146	930.146
0.0641	930.223	930.223
0.0642	930.304	930.304
0.0643	930.383	930.383
0.0644	930.461	930.461
0.0645	930.543	930.543
0.0646	930.628	930.628
0.0647	930.713	930.713
0.0648	930.797	930.797
0.0649	930.884	930.884
0.065	930.971	930.971
0.0651	931.057	931.057
0.0652	931.147	931.147
0.0653	931.236	931.236
0.0654	931.325	931.325
0.0655	931.414	931.414
0.0656	931.504	931.504
0.0657	931.596	931.596
0.0658	931.688	931.688
0.0659	931.781	931.781
0.066	931.874	931.874
0.0661	931.968	931.968
0.0662	932.064	932.064
0.0663	932.16	932.16
0.0664	932.256	932.256
0.0665	932.353	932.353
0.0666	932.45	932.45
0.0667	932.548	932.548
0.0668	932.647	932.647
0.0669	932.746	932.746
0.067	932.846	932.846
0.0671	932.946	932.946
0.0672	933.046	933.046
0.0673	933.147	933.147
0.0674	933.248	933.248
0.0675	933.349	933.349
0.0676	933.453	933.453
0.0677	933.556	933.556
0.0678	933.66	933.66
0.0679	933.764	933.764
0.068	933.867	933.867
0.0681	933.971	933.971
0.0682	934.073	934.073
0.0683	934.179	934.179
0.0684	934.284	934.284
0.0685	934.388	934.388
0.0686	934.495	934.495
0.0687	934.602	934.602
0.0688	934.707	934.707
0.0689	934.815	934.815
0.069	934.922	934.922
0.0691	935.027	935.027
0.0692	935.135	935.135
0.0693	935.241	935.241
0.0694	935.345	935.345
0.0695	935.452	935.452
0.0696	935.562	935.562
0.0697	935.67	935.67
0.0698	935.774	935.774
0.0699	935.881	935.881
0.07	935.992	935.992
0.0701	936.099	936.099
0.0702	936.201	936.201
0.0703	936.306	936.306
0.0704	936.415	936.415
0.0705	936.527	936.527
0.0706	936.641	936.641
0.0707	936.75	936.75
0.0708	936.853	936.853
0.0709	936.958	936.958
0.071	937.065	937.065
0.0711	937.176	937.176
0.0712	937.288	937.288
0.0713	937.403	937.403
0.0714	937.51	937.51
0.0715	937.607	937.607
0.0716	937.706	937.706
0.0717	937.807	937.807
0.0718	937.909	937.909
0.0719	938.011	938.011
0.072	938.115	938.115
0.0721	938.22	938.22
0.0722	938.311	938.311
0.0723	938.377	938.377
0.0724	938.419	938.419
0.0725	938.438	938.438
0.0726	938.436	938.436
0.0727	938.414	938.414
0.0728	938.383	938.383
0.0729	938.356	938.356
0.073	938.321	938.321
0.0731	938.279	938.279
0.0732	938.241	938.241
0.0733	938.207	938.207
0.0734	938.177	938.177
0.0735	938.151	938.151
0.0736	938.128	938.128
0.0737	938.11	938.11
0.0738	938.086	938.086
0.0739	938.059	938.059
0.074	938.036	938.036
0.0741	938.017	938.017
0.0742	938.002	938.002
0.0743	937.984	937.984
0.0744	937.964	937.964
0.0745	937.947	937.947
0.0746	937.935	937.935
0.0747	937.921	937.921
0.0748	937.905	937.905
0.0749	937.893	937.893
0.075	937.886	937.886
0.0751	937.877	937.877
0.0752	937.867	937.867
0.0753	937.862	937.862
0.0754	937.855	937.855
0.0755	937.848	937.848
0.0756	937.845	937.845
0.0757	937.841	937.841
0.0758	937.838	937.838
0.0759	937.838	937.838
0.076	937.838	937.838
0.0761	937.839	937.839
0.0762	937.843	937.843
0.0763	937.847	937.847
0.0764	937.851	937.851
0.0765	937.856	937.856
0.0766	937.862	937.862
0.0767	937.87	937.87
0.0768	937.879	937.879
0.0769	937.888	937.888
0.077	937.898	937.898
0.0771	937.909	937.909
0.0772	937.921	937.921
0.0773	937.934	937.934
0.0774	937.947	937.947
0.0775	937.962	937.962
0.0776	937.977	937.977
0.0777	937.994	937.994
0.0778	938.011	938.011
0.0779	938.028	938.028
0.078	938.047	938.047
0.0781	938.066	938.066
0.0782	938.086	938.086
0.0783	938.106	938.106
0.0784	938.126	938.126
0.0785	938.149	938.149
0.0786	938.173	938.173
0.0787	938.196	938.196
0.0788	938.22	938.22
0.0789	938.243	938.243
0.079	938.27	938.27
0.0791	938.296	938.296
0.0792	938.322	938.322
0.0793	938.351	938.351
0.0794	938.379	938.379
0.0795	938.407	938.407
0.0796	938.438	938.438
0.0797	938.468	938.468
0.0798	938.496	938.496
0.0799	938.528	938.528
0.08	938.558	938.558
0.0801	938.586	938.586
0.0802	938.618	938.618
0.0803	938.653	938.653
0.0804	938.686	938.686
0.0805	938.715	938.715
0.0806	938.748	938.748
0.0807	938.785	938.785
0.0808	938.818	938.818
0.0809	938.846	938.846
0.081	938.878	938.878
0.0811	938.914	938.914
0.0812	938.953	938.953
0.0813	938.995	938.995
0.0814	939.031	939.031
0.0815	939.062	939.062
0.0816	939.095	939.095
0.0817	939.131	939.131
0.0818	939.17	939.17
0.0819	939.211	939.211
0.082	939.255	939.255
0.0821	939.302	939.302
0.0822	939.34	939.34
0.0823	939.368	939.368
0.0824	939.399	939.399
0.0825	939.43	939.43
0.0826	939.463	939.463
0.0827	939.498	939.498
0.0828	939.533	939.533
0.0829	939.555	939.555
0.083	939.553	939.553
0.0831	939.528	939.528
0.0832	939.483	939.483
0.0833	939.417	939.417
0.0834	939.344	939.344
0.0835	939.273	939.273
0.0836	939.206	939.206
0.0837	939.142	939.142
0.0838	939.082	939.082
0.0839	939.015	939.015
0.084	938.943	938.943
0.0841	938.875	938.875
0.0842	938.811	938.811
0.0843	938.751	938.751
0.0844	938.695	938.695
0.0845	938.644	938.644
0.0846	938.588	938.588
0.0847	938.529	938.529
0.0848	938.474	938.474
0.0849	938.424	938.424
0.085	938.378	938.378
0.0851	938.329	938.329
0.0852	938.279	938.279
0.0853	938.232	938.232
0.0854	938.19	938.19
0.0855	938.147	938.147
0.0856	938.102	938.102
0.0857	938.061	938.061
0.0858	938.025	938.025
0.0859	937.987	937.987
0.086	937.949	937.949
0.0861	937.915	937.915
0.0862	937.881	937.881
0.0863	937.846	937.846
0.0864	937.815	937.815
0.0865	937.784	937.784
0.0866	937.754	937.754
0.0867	937.727	937.727
0.0868	937.7	937.7
0.0869	937.673	937.673
0.087	937.647	937.647
0.0871	937.622	937.622
0.0872	937.6	937.6
0.0873	937.578	937.578
0.0874	937.557	937.557
0.0875	937.537	937.537
0.0876	937.518	937.518
0.0877	937.5	937.5
0.0878	937.483	937.483
0.0879	937.467	937.467
0.088	937.452	937.452
0.0881	937.439	937.439
0.0882	937.426	937.426
0.0883	937.414	937.414
0.0884	937.404	937.404
0.0885	937.394	937.394
0.0886	937.385	937.385
0.0887	937.377	937.377
0.0888	937.37	937.37
0.0889	937.364	937.364
0.089	937.358	937.358
0.0891	937.353	937.353
0.0892	937.351	937.351
0.0893	937.349	937.349
0.0894	937.347	937.347
0.0895	937.346	937.346
0.0896	937.344	937.344
0.0897	937.346	937.346
0.0898	937.348	937.348
0.0899	937.349	937.349
0.09	937.355	937.355
0.0901	937.359	937.359
0.0902	937.362	937.362
0.0903	937.37	937.37
0.0904	937.376	937.376
0.0905	937.381	937.381
0.0906	937.389	937.389
0.0907	937.396	937.396
0.0908	937.4	937.4
0.0909	937.409	937.409
0.091	937.421	937.421
0.0911	937.431	937.431
0.0912	937.438	937.438
0.0913	937.448	937.448
0.0914	937.462	937.462
0.0915	937.48	937.48
0.0916	937.495	937.495
0.0917	937.504	937.504
0.0918	937.517	937.517
0.0919	937.534	937.534
0.092	937.554	937.554
0.0921	937.569	937.569
0.0922	937.577	937.577
0.0923	937.588	937.588
0.0924	937.602	937.602
0.0925	937.62	937.62
0.0926	937.64	937.64
0.0927	937.662	937.662
0.0928	937.687	937.687
0.0929	937.715	937.715
0.093	937.733	937.733
0.0931	937.742	937.742
0.0932	937.753	937.753
0.0933	937.765	937.765
0.0934	937.778	937.778
0.0935	937.779	937.779
0.0936	937.756	937.756
0.0937	937.711	937.711
0.0938	937.644	937.644
0.0939	937.558	937.558
0.094	937.465	937.465
0.0941	937.375	937.375
0.0942	937.288	937.288
0.0943	937.204	937.204
0.0944	937.125	937.125
0.0945	937.048	937.048
0.0946	936.976	936.976
0.0947	936.908	936.908
0.0948	936.834	936.834
0.0949	936.755	936.755
0.095	936.681	936.681
0.0951	936.612	936.612
0.0952	936.546	936.546
0.0953	936.485	936.485
0.0954	936.421	936.421
0.0955	936.353	936.353
0.0956	936.29	936.29
0.0957	936.232	936.232
0.0958	936.172	936.172
0.0959	936.109	936.109
0.096	936.051	936.051
0.0961	935.998	935.998
0.0962	935.943	935.943
0.0963	935.887	935.887
0.0964	935.836	935.836
0.0965	935.789	935.789
0.0966	935.742	935.742
0.0967	935.694	935.694
0.0968	935.65	935.65
0.0969	935.606	935.606
0.097	935.562	935.562
0.0971	935.522	935.522
0.0972	935.483	935.483
0.0973	935.443	935.443
0.0974	935.408	935.408
0.0975	935.373	935.373
0.0976	935.338	935.338
0.0977	935.304	935.304
0.0978	935.272	935.272
0.0979	935.242	935.242
0.098	935.213	935.213
0.0981	935.185	935.185
0.0982	935.158	935.158
0.0983	935.132	935.132
0.0984	935.107	935.107
0.0985	935.084	935.084
0.0986	935.062	935.062
0.0987	935.041	935.041
0.0988	935.021	935.021
0.0989	935.002	935.002
0.099	934.984	934.984
0.0991	934.968	934.968
0.0992	934.953	934.953
0.0993	934.939	934.939
0.0994	934.926	934.926
0.0995	934.914	934.914
0.0996	934.903	934.903
0.0997	934.892	934.892
0.0998	934.882	934.882
0.0999	934.873	934.873
0.1	934.864	934.864
0.1001	934.858	934.858
0.1002	934.853	934.853
0.1003	934.847	934.847
0.1004	934.846	934.846
0.1005	934.844	934.844
0.1006	934.841	934.841
0.1007	934.843	934.843
0.1008	934.844	934.844
0.1009	934.845	934.845
0.101	934.849	934.849
0.1011	934.852	934.852
0.1012	934.854	934.854
0.1013	934.86	934.86
0.1014	934.864	934.864
0.1015	934.866	934.866
0.1016	934.872	934.872
0.1017	934.882	934.882
0.1018	934.89	934.89
0.1019	934.894	934.894
0.102	934.903	934.903
0.1021	934.915	934.915
0.1022	934.924	934.924
0.1023	934.928	934.928
0.1024	934.936	934.936
0.1025	934.948	934.948
0.1026	934.963	934.963
0.1027	934.983	934.983
0.1028	934.996	934.996
0.1029	935.003	935.003
0.103	935.014	935.014
0.1031	935.027	935.027
0.1032	935.044	935.044
0.1033	935.064	935.064
0.1034	935.086	935.086
0.1035	935.111	935.111
0.1036	935.138	935.138
0.1037	935.157	935.157
0.1038	935.166	935.166
0.1039	935.176	935.176
0.104	935.188	935.188
0.1041	935.202	935.202
0.1042	935.203	935.203
0.1043	935.181	935.181
0.1044	935.137	935.137
0.1045	935.072	935.072
0.1046	934.987	934.987
0.1047	934.895	934.895
0.1048	934.807	934.807
0.1049	934.721	934.721
0.105	934.64	934.64
0.1051	934.562	934.562
0.1052	934.488	934.488
0.1053	934.418	934.418
0.1054	934.343	934.343
0.1055	934.263	934.263
0.1056	934.187	934.187
0.1057	934.116	934.116
0.1058	934.049	934.049
0.1059	933.986	933.986
0.106	933.928	933.928
0.1061	933.867	933.867
0.1062	933.802	933.802
0.1063	933.743	933.743
0.1064	933.687	933.687
0.1065	933.63	933.63
0.1066	933.571	933.571
0.1067	933.517	933.517
0.1068	933.467	933.467
0.1069	933.416	933.416
0.107	933.364	933.364
0.1071	933.316	933.316
0.1072	933.273	933.273
0.1073	933.23	933.23
0.1074	933.186	933.186
0.1075	933.146	933.146
0.1076	933.106	933.106
0.1077	933.066	933.066
0.1078	933.03	933.03
0.1079	932.995	932.995
0.108	932.96	932.96
0.1081	932.928	932.928
0.1082	932.898	932.898
0.1083	932.868	932.868
0.1084	932.838	932.838
0.1085	932.81	932.81
0.1086	932.785	932.785
0.1087	932.76	932.76
0.1088	932.737	932.737
0.1089	932.715	932.715
0.109	932.693	932.693
0.1091	932.673	932.673
0.1092	932.655	932.655
0.1093	932.637	932.637
0.1094	932.621	932.621
0.1095	932.606	932.606
0.1096	932.593	932.593
0.1097	932.58	932.58
0.1098	932.569	932.569
0.1099	932.559	932.559
0.11	932.55	932.55
0.1101	932.542	932.542
0.1102	932.536	932.536
0.1103	932.53	932.53
0.1104	932.524	932.524
0.1105	932.52	932.52
0.1106	932.518	932.518
0.1107	932.518	932.518
0.1108	932.517	932.517
0.1109	932.517	932.517
0.111	932.517	932.517
0.1111	932.521	932.521
0.1112	932.524	932.524
0.1113	932.528	932.528
0.1114	932.535	932.535
0.1115	932.542	932.542
0.1116	932.548	932.548
0.1117	932.558	932.558
0.1118	932.567	932.567
0.1119	932.574	932.574
0.112	932.586	932.586
0.1121	932.596	932.596
0.1122	932.604	932.604
0.1123	932.616	932.616
0.1124	932.633	932.633
0.1125	932.646	932.646
0.1126	932.657	932.657
0.1127	932.672	932.672
0.1128	932.691	932.691
0.1129	932.713	932.713
0.113	932.732	932.732
0.1131	932.747	932.747
0.1132	932.765	932.765
0.1133	932.787	932.787
0.1134	932.813	932.813
0.1135	932.833	932.833
0.1136	932.847	932.847
0.1137	932.865	932.865
0.1138	932.885	932.885
0.1139	932.909	932.909
0.114	932.936	932.936
0.1141	932.965	932.965
0.1142	932.997	932.997
0.1143	933.032	933.032
0.1144	933.058	933.058
0.1145	933.074	933.074
0.1146	933.093	933.093
0.1147	933.112	933.112
0.1148	933.134	933.134
0.1149	933.143	933.143
0.115	933.129	933.129
0.1151	933.093	933.093
0.1152	933.035	933.035
0.1153	932.958	932.958
0.1154	932.874	932.874
0.1155	932.793	932.793
0.1156	932.715	932.715
0.1157	932.641	932.641
0.1158	932.57	932.57
0.1159	932.504	932.504
0.116	932.431	932.431
0.1161	932.354	932.354
0.1162	932.281	932.281
0.1163	932.213	932.213
0.1164	932.149	932.149
0.1165	932.089	932.089
0.1166	932.033	932.033
0.1167	931.975	931.975
0.1168	931.912	931.912
0.1169	931.855	931.855
0.117	931.803	931.803
0.1171	931.754	931.754
0.1172	931.704	931.704
0.1173	931.652	931.652
0.1174	931.604	931.604
0.1175	931.561	931.561
0.1176	931.517	931.517
0.1177	931.472	931.472
0.1178	931.431	931.431
0.1179	931.395	931.395
0.118	931.358	931.358
0.1181	931.32	931.32
0.1182	931.287	931.287
0.1183	931.254	931.254
0.1184	931.221	931.221
0.1185	931.191	931.191
0.1186	931.162	931.162
0.1187	931.134	931.134
0.1188	931.109	931.109
0.1189	931.085	931.085
0.119	931.061	931.061
0.1191	931.038	931.038
0.1192	931.016	931.016
0.1193	930.997	930.997
0.1194	930.979	930.979
0.1195	930.962	930.962
0.1196	930.946	930.946
0.1197	930.931	930.931
0.1198	930.917	930.917
0.1199	930.905	930.905
0.12	930.894	930.894
0.1201	930.884	930.884
0.1202	930.875	930.875
0.1203	930.868	930.868
0.1204	930.862	930.862
0.1205	930.857	930.857
0.1206	930.854	930.854
0.1207	930.851	930.851
0.1208	930.85	930.85
0.1209	930.849	930.849
0.121	930.85	930.85
0.1211	930.851	930.851
0.1212	930.853	930.853
0.1213	930.858	930.858
0.1214	930.864	930.864
0.1215	930.87	930.87
0.1216	930.876	930.876
0.1217	930.883	930.883
0.1218	930.893	930.893
0.1219	930.904	930.904
0.122	930.914	930.914
0.1221	930.928	930.928
0.1222	930.941	930.941
0.1223	930.954	930.954
0.1224	930.971	930.971
0.1225	930.987	930.987
0.1226	931.002	931.002
0.1227	931.021	931.021
0.1228	931.038	931.038
0.1229	931.054	931.054
0.123	931.073	931.073
0.1231	931.097	931.097
0.1232	931.118	931.118
0.1233	931.136	931.136
0.1234	931.159	931.159
0.1235	931.185	931.185
0.1236	931.208	931.208
0.1237	931.227	931.227
0.1238	931.25	931.25
0.1239	931.276	931.276
0.124	931.307	931.307
0.1241	931.341	931.341
0.1242	931.369	931.369
0.1243	931.392	931.392
0.1244	931.418	931.418
0.1245	931.448	931.448
0.1246	931.48	931.48
0.1247	931.516	931.516
0.1248	931.555	931.555
0.1249	931.585	931.585
0.125	931.607	931.607
0.1251	931.632	931.632
0.1252	931.658	931.658
0.1253	931.687	931.687
0.1254	931.717	931.717
0.1255	931.749	931.749
0.1256	931.782	931.782
0.1257	931.802	931.802
0.1258	931.799	931.799
0.1259	931.774	931.774
0.126	931.729	931.729
0.1261	931.664	931.664
0.1262	931.592	931.592
0.1263	931.523	931.523
0.1264	931.457	931.457
0.1265	931.396	931.396
0.1266	931.338	931.338
0.1267	931.274	931.274
0.1268	931.205	931.205
0.1269	931.14	931.14
0.127	931.08	931.08
0.1271	931.024	931.024
0.1272	930.973	930.973
0.1273	930.926	930.926
0.1274	930.875	930.875
0.1275	930.821	930.821
0.1276	930.771	930.771
0.1277	930.727	930.727
0.1278	930.687	930.687
0.1279	930.644	930.644
0.128	930.6	930.6
0.1281	930.56	930.56
0.1282	930.525	930.525
0.1283	930.488	930.488
0.1284	930.45	930.45
0.1285	930.417	930.417
0.1286	930.389	930.389
0.1287	930.359	930.359
0.1288	930.329	930.329
0.1289	930.304	930.304
0.129	930.278	930.278
0.1291	930.252	930.252
0.1292	930.231	930.231
0.1293	930.209	930.209
0.1294	930.188	930.188
0.1295	930.171	930.171
0.1296	930.154	930.154
0.1297	930.137	930.137
0.1298	930.122	930.122
0.1299	930.107	930.107
0.13	930.096	930.096
0.1301	930.085	930.085
0.1302	930.076	930.076
0.1303	930.067	930.067
0.1304	930.06	930.06
0.1305	930.054	930.054
0.1306	930.049	930.049
0.1307	930.046	930.046
0.1308	930.044	930.044
0.1309	930.043	930.043
0.131	930.044	930.044
0.1311	930.045	930.045
0.1312	930.047	930.047
0.1313	930.051	930.051
0.1314	930.055	930.055
0.1315	930.062	930.062
0.1316	930.069	930.069
0.1317	930.078	930.078
0.1318	930.087	930.087
0.1319	930.097	930.097
0.132	930.108	930.108
0.1321	930.12	930.12
0.1322	930.134	930.134
0.1323	930.149	930.149
0.1324	930.165	930.165
0.1325	930.18	930.18
0.1326	930.196	930.196
0.1327	930.215	930.215
0.1328	930.233	930.233
0.1329	930.252	930.252
0.133	930.274	930.274
0.1331	930.295	930.295
0.1332	930.316	930.316
0.1333	930.34	930.34
0.1334	930.363	930.363
0.1335	930.385	930.385
0.1336	930.41	930.41
0.1337	930.44	930.44
0.1338	930.467	930.467
0.1339	930.492	930.492
0.134	930.521	930.521
0.1341	930.554	930.554
0.1342	930.584	930.584
0.1343	930.611	930.611
0.1344	930.641	930.641
0.1345	930.675	930.675
0.1346	930.713	930.713
0.1347	930.746	930.746
0.1348	930.775	930.775
0.1349	930.807	930.807
0.135	930.842	930.842
0.1351	930.881	930.881
0.1352	930.923	930.923
0.1353	930.968	930.968
0.1354	931.007	931.007
0.1355	931.038	931.038
0.1356	931.071	931.071
0.1357	931.108	931.108
0.1358	931.146	931.146
0.1359	931.187	931.187
0.136	931.23	931.23
0.1361	931.275	931.275
0.1362	931.321	931.321
0.1363	931.369	931.369
0.1364	931.406	931.406
0.1365	931.418	931.418
0.1366	931.408	931.408
0.1367	931.377	931.377
0.1368	931.326	931.326
0.1369	931.267	931.267
0.137	931.211	931.211
0.1371	931.16	931.16
0.1372	931.111	931.111
0.1373	931.066	931.066
0.1374	931.025	931.025
0.1375	930.979	930.979
0.1376	930.927	930.927
0.1377	930.879	930.879
0.1378	930.836	930.836
0.1379	930.797	930.797
0.138	930.762	930.762
0.1381	930.724	930.724
0.1382	930.682	930.682
0.1383	930.645	930.645
0.1384	930.612	930.612
0.1385	930.584	930.584
0.1386	930.554	930.554
0.1387	930.521	930.521
0.1388	930.493	930.493
0.1389	930.47	930.47
0.139	930.445	930.445
0.1391	930.418	930.418
0.1392	930.397	930.397
0.1393	930.38	930.38
0.1394	930.362	930.362
0.1395	930.344	930.344
0.1396	930.33	930.33
0.1397	930.315	930.315
0.1398	930.301	930.301
0.1399	930.29	930.29
0.14	930.28	930.28
0.1401	930.27	930.27
0.1402	930.264	930.264
0.1403	930.259	930.259
0.1404	930.253	930.253
0.1405	930.252	930.252
0.1406	930.251	930.251
0.1407	930.251	930.251
0.1408	930.251	930.251
0.1409	930.253	930.253
0.141	930.257	930.257
0.1411	930.262	930.262
0.1412	930.268	930.268
0.1413	930.275	930.275
0.1414	930.284	930.284
0.1415	930.293	930.293
0.1416	930.303	930.303
0.1417	930.315	930.315
0.1418	930.327	930.327
0.1419	930.341	930.341
0.142	930.356	930.356
0.1421	930.372	930.372
0.1422	930.388	930.388
0.1423	930.406	930.406
0.1424	930.424	930.424
0.1425	930.444	930.444
0.1426	930.466	930.466
0.1427	930.488	930.488
0.1428	930.511	930.511
0.1429	930.535	930.535
0.143	930.559	930.559
0.1431	930.586	930.586
0.1432	930.614	930.614
0.1433	930.641	930.641
0.1434	930.668	930.668
0.1435	930.695	930.695
0.1436	930.726	930.726
0.1437	930.756	930.756
0.1438	930.785	930.785
0.1439	930.818	930.818
0.144	930.85	930.85
0.1441	930.881	930.881
0.1442	930.915	930.915
0.1443	930.954	930.954
0.1444	930.99	930.99
0.1445	931.025	931.025
0.1446	931.063	931.063
0.1447	931.106	931.106
0.1448	931.145	931.145
0.1449	931.182	931.182
0.145	931.222	931.222
0.1451	931.267	931.267
0.1452	931.307	931.307
0.1453	931.343	931.343
0.1454	931.382	931.382
0.1455	931.425	931.425
0.1456	931.472	931.472
0.1457	931.523	931.523
0.1458	931.567	931.567
0.1459	931.605	931.605
0.146	931.646	931.646
0.1461	931.69	931.69
0.1462	931.737	931.737
0.1463	931.787	931.787
0.1464	931.84	931.84
0.1465	931.895	931.895
0.1466	931.952	931.952
0.1467	932	932
0.1468	932.038	932.038
0.1469	932.078	932.078
0.147	932.119	932.119
0.1471	932.161	932.161
0.1472	932.19	932.19
0.1473	932.196	932.196
0.1474	932.18	932.18
0.1475	932.142	932.142
0.1476	932.085	932.085
0.1477	932.021	932.021
0.1478	931.949	931.949
0.1479	931.871	931.871
0.148	931.798	931.798
0.1481	931.727	931.727
0.1482	931.661	931.661
0.1483	931.599	931.599
0.1484	931.541	931.541
0.1485	931.488	931.488
0.1486	931.429	931.429
0.1487	931.367	931.367
0.1488	931.31	931.31
0.1489	931.257	931.257
0.149	931.208	931.208
0.1491	931.164	931.164
0.1492	931.117	931.117
0.1493	931.068	931.068
0.1494	931.023	931.023
0.1495	930.983	930.983
0.1496	930.942	930.942
0.1497	930.898	930.898
0.1498	930.86	930.86
0.1499	930.825	930.825
0.15	930.79	930.79
0.1501	930.755	930.755
0.1502	930.723	930.723
0.1503	930.691	930.691
0.1504	930.659	930.659
0.1505	930.632	930.632
0.1506	930.608	930.608
0.1507	930.585	930.585
0.1508	930.561	930.561
0.1509	930.538	930.538
0.151	930.516	930.516
0.1511	930.497	930.497
0.1512	930.479	930.479
0.1513	930.462	930.462
0.1514	930.448	930.448
0.1515	930.435	930.435
0.1516	930.423	930.423
0.1517	930.411	930.411
0.1518	930.401	930.401
0.1519	930.392	930.392
0.152	930.384	930.384
0.1521	930.378	930.378
0.1522	930.374	930.374
0.1523	930.37	930.37
0.1524	930.367	930.367
0.1525	930.366	930.366
0.1526	930.365	930.365
0.1527	930.366	930.366
0.1528	930.368	930.368
0.1529	930.37	930.37
0.153	930.374	930.374
0.1531	930.38	930.38
0.1532	930.386	930.386
0.1533	930.394	930.394
0.1534	930.403	930.403
0.1535	930.412	930.412
0.1536	930.421	930.421
0.1537	930.431	930.431
0.1538	930.445	930.445
0.1539	930.458	930.458
0.154	930.472	930.472
0.1541	930.489	930.489
0.1542	930.506	930.506
0.1543	930.523	930.523
0.1544	930.544	930.544
0.1545	930.564	930.564
0.1546	930.584	930.584
0.1547	930.607	930.607
0.1548	930.63	930.63
0.1549	930.651	930.651
0.155	930.676	930.676
0.1551	930.699	930.699
0.1552	930.72	930.72
0.1553	930.745	930.745
0.1554	930.775	930.775
0.1555	930.801	930.801
0.1556	930.825	930.825
0.1557	930.853	930.853
0.1558	930.884	930.884
0.1559	930.92	930.92
0.156	930.952	930.952
0.1561	930.979	930.979
0.1562	931.01	931.01
0.1563	931.044	931.044
0.1564	931.083	931.083
0.1565	931.115	931.115
0.1566	931.141	931.141
0.1567	931.171	931.171
0.1568	931.204	931.204
0.1569	931.239	931.239
0.157	931.278	931.278
0.1571	931.319	931.319
0.1572	931.363	931.363
0.1573	931.41	931.41
0.1574	931.447	931.447
0.1575	931.475	931.475
0.1576	931.505	931.505
0.1577	931.536	931.536
0.1578	931.568	931.568
0.1579	931.589	931.589
0.158	931.585	931.585
0.1581	931.56	931.56
0.1582	931.513	931.513
0.1583	931.447	931.447
0.1584	931.374	931.374
0.1585	931.304	931.304
0.1586	931.237	931.237
0.1587	931.164	931.164
0.1588	931.086	931.086
0.1589	931.011	931.011
0.159	930.941	930.941
0.1591	930.874	930.874
0.1592	930.812	930.812
0.1593	930.754	930.754
0.1594	930.7	930.7
0.1595	930.643	930.643
0.1596	930.582	930.582
0.1597	930.525	930.525
0.1598	930.473	930.473
0.1599	930.426	930.426
0.16	930.376	930.376
0.1601	930.323	930.323
0.1602	930.276	930.276
0.1603	930.233	930.233
0.1604	930.189	930.189
0.1605	930.143	930.143
0.1606	930.102	930.102
0.1607	930.065	930.065
0.1608	930.028	930.028
0.1609	929.99	929.99
0.161	929.957	929.957
0.1611	929.923	929.923
0.1612	929.889	929.889
0.1613	929.859	929.859
0.1614	929.834	929.834
0.1615	929.809	929.809
0.1616	929.784	929.784
0.1617	929.759	929.759
0.1618	929.735	929.735
0.1619	929.715	929.715
0.162	929.695	929.695
0.1621	929.677	929.677
0.1622	929.661	929.661
0.1623	929.646	929.646
0.1624	929.633	929.633
0.1625	929.62	929.62
0.1626	929.608	929.608
0.1627	929.598	929.598
0.1628	929.589	929.589
0.1629	929.581	929.581
0.163	929.574	929.574
0.1631	929.569	929.569
0.1632	929.565	929.565
0.1633	929.562	929.562
0.1634	929.561	929.561
0.1635	929.56	929.56
0.1636	929.561	929.561
0.1637	929.563	929.563
0.1638	929.567	929.567
0.1639	929.571	929.571
0.164	929.576	929.576
0.1641	929.582	929.582
0.1642	929.588	929.588
0.1643	929.595	929.595
0.1644	929.606	929.606
0.1645	929.616	929.616
0.1646	929.627	929.627
0.1647	929.639	929.639
0.1648	929.65	929.65
0.1649	929.665	929.665
0.165	929.679	929.679
0.1651	929.694	929.694
0.1652	929.712	929.712
0.1653	929.729	929.729
0.1654	929.746	929.746
0.1655	929.766	929.766
0.1656	929.785	929.785
0.1657	929.803	929.803
0.1658	929.825	929.825
0.1659	929.851	929.851
0.166	929.875	929.875
0.1661	929.896	929.896
0.1662	929.922	929.922
0.1663	929.951	929.951
0.1664	929.978	929.978
0.1665	930.001	930.001
0.1666	930.028	930.028
0.1667	930.059	930.059
0.1668	930.095	930.095
0.1669	930.125	930.125
0.167	930.151	930.151
0.1671	930.18	930.18
0.1672	930.213	930.213
0.1673	930.249	930.249
0.1674	930.289	930.289
0.1675	930.322	930.322
0.1676	930.349	930.349
0.1677	930.378	930.378
0.1678	930.41	930.41
0.1679	930.444	930.444
0.168	930.481	930.481
0.1681	930.521	930.521
0.1682	930.562	930.562
0.1683	930.606	930.606
0.1684	930.652	930.652
0.1685	930.699	930.699
0.1686	930.747	930.747
0.1687	930.783	930.783
0.1688	930.796	930.796
0.1689	930.786	930.786
0.169	930.757	930.757
0.1691	930.708	930.708
0.1692	930.651	930.651
0.1693	930.598	930.598
0.1694	930.549	930.549
0.1695	930.503	930.503
0.1696	930.461	930.461
0.1697	930.422	930.422
0.1698	930.378	930.378
0.1699	930.329	930.329
0.17	930.285	930.285
0.1701	930.245	930.245
0.1702	930.209	930.209
0.1703	930.177	930.177
0.1704	930.142	930.142
0.1705	930.104	930.104
0.1706	930.07	930.07
0.1707	930.041	930.041
0.1708	930.016	930.016
0.1709	929.989	929.989
0.171	929.96	929.96
0.1711	929.936	929.936
0.1712	929.916	929.916
0.1713	929.895	929.895
0.1714	929.872	929.872
0.1715	929.854	929.854
0.1716	929.841	929.841
0.1717	929.826	929.826
0.1718	929.812	929.812
0.1719	929.801	929.801
0.172	929.79	929.79
0.1721	929.779	929.779
0.1722	929.772	929.772
0.1723	929.765	929.765
0.1724	929.759	929.759
0.1725	929.756	929.756
0.1726	929.754	929.754
0.1727	929.752	929.752
0.1728	929.751	929.751
0.1729	929.75	929.75
0.173	929.753	929.753
0.1731	929.757	929.757
0.1732	929.761	929.761
0.1733	929.767	929.767
0.1734	929.773	929.773
0.1735	929.781	929.781
0.1736	929.79	929.79
0.1737	929.801	929.801
0.1738	929.812	929.812
0.1739	929.825	929.825
0.174	929.838	929.838
0.1741	929.853	929.853
0.1742	929.868	929.868
0.1743	929.885	929.885
0.1744	929.902	929.902
0.1745	929.922	929.922
0.1746	929.942	929.942
0.1747	929.963	929.963
0.1748	929.985	929.985
0.1749	930.008	930.008
0.175	930.031	930.031
0.1751	930.055	930.055
0.1752	930.082	930.082
0.1753	930.109	930.109
0.1754	930.137	930.137
0.1755	930.164	930.164
0.1756	930.191	930.191
0.1757	930.222	930.222
0.1758	930.252	930.252
0.1759	930.282	930.282
0.176	930.315	930.315
0.1761	930.348	930.348
0.1762	930.38	930.38
0.1763	930.415	930.415
0.1764	930.449	930.449
0.1765	930.481	930.481
0.1766	930.517	930.517
0.1767	930.558	930.558
0.1768	930.595	930.595
0.1769	930.631	930.631
0.177	930.67	930.67
0.1771	930.713	930.713
0.1772	930.753	930.753
0.1773	930.789	930.789
0.1774	930.829	930.829
0.1775	930.873	930.873
0.1776	930.921	930.921
0.1777	930.963	930.963
0.1778	931.001	931.001
0.1779	931.042	931.042
0.178	931.086	931.086
0.1781	931.134	931.134
0.1782	931.185	931.185
0.1783	931.239	931.239
0.1784	931.286	931.286
0.1785	931.325	931.325
0.1786	931.367	931.367
0.1787	931.411	931.411
0.1788	931.457	931.457
0.1789	931.506	931.506
0.179	931.557	931.557
0.1791	931.609	931.609
0.1792	931.663	931.663
0.1793	931.718	931.718
0.1794	931.761	931.761
0.1795	931.78	931.78
0.1796	931.777	931.777
0.1797	931.753	931.753
0.1798	931.709	931.709
0.1799	931.657	931.657
0.18	931.608	931.608
0.1801	931.562	931.562
0.1802	931.51	931.51
0.1803	931.452	931.452
0.1804	931.398	931.398
0.1805	931.348	931.348
0.1806	931.302	931.302
0.1807	931.26	931.26
0.1808	931.223	931.223
0.1809	931.189	931.189
0.181	931.151	931.151
0.1811	931.11	931.11
0.1812	931.073	931.073
0.1813	931.041	931.041
0.1814	931.013	931.013
0.1815	930.982	930.982
0.1816	930.949	930.949
0.1817	930.921	930.921
0.1818	930.897	930.897
0.1819	930.871	930.871
0.182	930.844	930.844
0.1821	930.821	930.821
0.1822	930.803	930.803
0.1823	930.784	930.784
0.1824	930.764	930.764
0.1825	930.749	930.749
0.1826	930.733	930.733
0.1827	930.717	930.717
0.1828	930.705	930.705
0.1829	930.693	930.693
0.183	930.681	930.681
0.1831	930.673	930.673
0.1832	930.666	930.666
0.1833	930.659	930.659
0.1834	930.655	930.655
0.1835	930.652	930.652
0.1836	930.65	930.65
0.1837	930.649	930.649
0.1838	930.648	930.648
0.1839	930.651	930.651
0.184	930.654	930.654
0.1841	930.658	930.658
0.1842	930.663	930.663
0.1843	930.67	930.67
0.1844	930.677	930.677
0.1845	930.686	930.686
0.1846	930.695	930.695
0.1847	930.706	930.706
0.1848	930.718	930.718
0.1849	930.731	930.731
0.185	930.746	930.746
0.1851	930.761	930.761
0.1852	930.777	930.777
0.1853	930.795	930.795
0.1854	930.813	930.813
0.1855	930.832	930.832
0.1856	930.851	930.851
0.1857	930.871	930.871
0.1858	930.891	930.891
0.1859	930.915	930.915
0.186	930.939	930.939
0.1861	930.963	930.963
0.1862	930.987	930.987
0.1863	931.01	931.01
0.1864	931.038	931.038
0.1865	931.065	931.065
0.1866	931.091	931.091
0.1867	931.121	931.121
0.1868	931.15	931.15
0.1869	931.179	931.179
0.187	931.211	931.211
0.1871	931.247	931.247
0.1872	931.281	931.281
0.1873	931.314	931.314
0.1874	931.351	931.351
0.1875	931.386	931.386
0.1876	931.418	931.418
0.1877	931.454	931.454
0.1878	931.494	931.494
0.1879	931.53	931.53
0.188	931.563	931.563
0.1881	931.6	931.6
0.1882	931.641	931.641
0.1883	931.685	931.685
0.1884	931.725	931.725
0.1885	931.76	931.76
0.1886	931.798	931.798
0.1887	931.839	931.839
0.1888	931.884	931.884
0.1889	931.932	931.932
0.189	931.984	931.984
0.1891	932.028	932.028
0.1892	932.065	932.065
0.1893	932.104	932.104
0.1894	932.146	932.146
0.1895	932.19	932.19
0.1896	932.237	932.237
0.1897	932.285	932.285
0.1898	932.335	932.335
0.1899	932.387	932.387
0.19	932.441	932.441
0.1901	932.483	932.483
0.1902	932.5	932.5
0.1903	932.495	932.495
0.1904	932.469	932.469
0.1905	932.423	932.423
0.1906	932.369	932.369
0.1907	932.318	932.318
0.1908	932.27	932.27
0.1909	932.226	932.226
0.191	932.185	932.185
0.1911	932.138	932.138
0.1912	932.085	932.085
0.1913	932.037	932.037
0.1914	931.992	931.992
0.1915	931.952	931.952
0.1916	931.916	931.916
0.1917	931.884	931.884
0.1918	931.848	931.848
0.1919	931.808	931.808
0.192	931.773	931.773
0.1921	931.742	931.742
0.1922	931.716	931.716
0.1923	931.687	931.687
0.1924	931.656	931.656
0.1925	931.629	931.629
0.1926	931.607	931.607
0.1927	931.583	931.583
0.1928	931.558	931.558
0.1929	931.537	931.537
0.193	931.521	931.521
0.1931	931.503	931.503
0.1932	931.485	931.485
0.1933	931.471	931.471
0.1934	931.457	931.457
0.1935	931.443	931.443
0.1936	931.432	931.432
0.1937	931.422	931.422
0.1938	931.411	931.411
0.1939	931.405	931.405
0.194	931.399	931.399
0.1941	931.393	931.393
0.1942	931.39	931.39
0.1943	931.389	931.389
0.1944	931.387	931.387
0.1945	931.387	931.387
0.1946	931.387	931.387
0.1947	931.389	931.389
0.1948	931.391	931.391
0.1949	931.396	931.396
0.195	931.402	931.402
0.1951	931.408	931.408
0.1952	931.416	931.416
0.1953	931.425	931.425
0.1954	931.434	931.434
0.1955	931.445	931.445
0.1956	931.457	931.457
0.1957	931.47	931.47
0.1958	931.483	931.483
0.1959	931.498	931.498
0.196	931.514	931.514
0.1961	931.53	931.53
0.1962	931.547	931.547
0.1963	931.566	931.566
0.1964	931.586	931.586
0.1965	931.607	931.607
0.1966	931.628	931.628
0.1967	931.649	931.649
0.1968	931.674	931.674
0.1969	931.699	931.699
0.197	931.724	931.724
0.1971	931.748	931.748
0.1972	931.773	931.773
0.1973	931.8	931.8
0.1974	931.828	931.828
0.1975	931.854	931.854
0.1976	931.884	931.884
0.1977	931.913	931.913
0.1978	931.94	931.94
0.1979	931.972	931.972
0.198	932.007	932.007
0.1981	932.041	932.041
0.1982	932.072	932.072
0.1983	932.107	932.107
0.1984	932.147	932.147
0.1985	932.183	932.183
0.1986	932.216	932.216
0.1987	932.253	932.253
0.1988	932.294	932.294
0.1989	932.331	932.331
0.199	932.364	932.364
0.1991	932.4	932.4
0.1992	932.44	932.44
0.1993	932.483	932.483
0.1994	932.53	932.53
0.1995	932.571	932.571
0.1996	932.606	932.606
0.1997	932.644	932.644
0.1998	932.684	932.684
[truncated: 18,002 more rows]
