# Supplementary material for: Clamping force control of electro–mechanical brakes based on driver intentions
Source: PLoS One. 2020 Sep 24;15(9):e0239608. doi: 10.1371/journal.pone.0239608 (PMC7514108; doi:10.1371/journal.pone.0239608)
Supplement: S1 File — (ZIP) [file pone.0239608.s002.zip › Supporting Information/S2_Simulation results/Fig 15_Simulation results of clamping force follow-up performance.xlsx]

## Sheet: Clamping force
time	PI	nonlinear PI
0	0	0
0.0001	0	0
0.0002	0	0
0.0003	0	0
0.0004	0	0
0.0005	0	0
0.0006	0	0
0.0007	0	0
0.0008	0	0
0.0009	0	0
0.001	0	0
0.0011	0	0
0.0012	0	0
0.0013	0	0
0.0014	0	0
0.0015	0	0
0.0016	0	0
0.0017	0	0
0.0018	0	0
0.0019	0	0
0.002	0	0
0.0021	0	0
0.0022	0	0
0.0023	0	0
0.0024	0	0
0.0025	0	0
0.0026	0	0
0.0027	0	0
0.0028	0	0
0.0029	0	0
0.003	0	0
0.0031	0	0
0.0032	0	0
0.0033	0	0
0.0034	0	0
0.0035	0	0
0.0036	0	0
0.0037	0	0
0.0038	0	0
0.0039	0	0
0.004	0	0
0.0041	0	0
0.0042	0	0
0.0043	0	0
0.0044	0	0
0.0045	0	0
0.0046	0	0
0.0047	0	0
0.0048	0	0
0.0049	0	0
0.005	0	0
0.0051	0	0
0.0052	0	0
0.0053	0	0
0.0054	0	0
0.0055	0	0
0.0056	0	0
0.0057	0	0
0.0058	0	0
0.0059	0	0
0.006	0	0
0.0061	0	0
0.0062	0	0
0.0063	0	0
0.0064	0	0
0.0065	0	0
0.0066	0	0
0.0067	0	0
0.0068	0	0
0.0069	0	0
0.007	0	0
0.0071	0	0
0.0072	0	0
0.0073	0	0
0.0074	0	0
0.0075	0	0
0.0076	0	0
0.0077	0	0
0.0078	0	0
0.0079	0	0
0.008	0	0
0.0081	0	0
0.0082	0	0
0.0083	0	0
0.0084	0	0
0.0085	0	0
0.0086	0	0
0.0087	0	0
0.0088	0	0
0.0089	0	0
0.009	0	0
0.0091	0	0
0.0092	0	0
0.0093	0	0
0.0094	0	0
0.0095	0	0
0.0096	0	0
0.0097	0	0
0.0098	0	0
0.0099	0	0
0.01	0	0
0.0101	0	0
0.0102	0	0
0.0103	0	0
0.0104	0	0
0.0105	0	0
0.0106	0	0
0.0107	0	0
0.0108	0	0
0.0109	0	0
0.011	0	0
0.0111	0	0
0.0112	0	0
0.0113	0	0
0.0114	0	0
0.0115	0	0
0.0116	0	0
0.0117	0	0
0.0118	0	0
0.0119	0	0
0.012	0	0
0.0121	0	0
0.0122	0	0
0.0123	0	0
0.0124	0	0
0.0125	0	0
0.0126	0	0
0.0127	0	0
0.0128	0	0
0.0129	0	0
0.013	0	0
0.0131	0	0
0.0132	0	0
0.0133	0	0
0.0134	0	0
0.0135	0	0
0.0136	0	0
0.0137	0	0
0.0138	0	0
0.0139	0	0
0.014	0	0
0.0141	0	0
0.0142	0	0
0.0143	0	0
0.0144	0	0
0.0145	0	0
0.0146	0	0
0.0147	0	0
0.0148	0	0
0.0149	0	0
0.015	0	0
0.0151	0	0
0.0152	0	0
0.0153	0	0
0.0154	0	0
0.0155	0	0
0.0156	0	0
0.0157	0	0
0.0158	0	0
0.0159	0	0
0.016	0	0
0.0161	0	0
0.0162	0	0
0.0163	0	0
0.0164	0	0
0.0165	0	0
0.0166	0	0
0.0167	0	0
0.0168	0	0
0.0169	0	0
0.017	0	0
0.0171	0	0
0.0172	0	0
0.0173	0	0
0.0174	0	0
0.0175	0	0
0.0176	0	0
0.0177	0	0
0.0178	0	0
0.0179	0	0
0.018	0	0
0.0181	0	0
0.0182	0	0
0.0183	0	0
0.0184	0	0
0.0185	0	0
0.0186	0	0
0.0187	0	0
0.0188	0	0
0.0189	0	0
0.019	0	0
0.0191	0	0
0.0192	0	0
0.0193	0	0
0.0194	0	0
0.0195	0	0
0.0196	0	0
0.0197	0	0
0.0198	0	0
0.0199	0	0
0.02	0	0
0.0201	0	0
0.0202	0	0
0.0203	0	0
0.0204	0	0
0.0205	0	0
0.0206	0	0
0.0207	0	0
0.0208	0	0
0.0209	0	0
0.021	0	0
0.0211	0	0
0.0212	0	0
0.0213	0	0
0.0214	0	0
0.0215	0	0
0.0216	0	0
0.0217	0	0
0.0218	0	0
0.0219	0	0
0.022	0	0
0.0221	0	0
0.0222	0	0
0.0223	0	0
0.0224	0	0
0.0225	0	0
0.0226	0	0
0.0227	0	0
0.0228	0	0
0.0229	0	0
0.023	0	0
0.0231	0	0
0.0232	0	0
0.0233	0	0
0.0234	0	0
0.0235	0	0
0.0236	0	0
0.0237	0	0
0.0238	0	0
0.0239	0	0
0.024	0	0
0.0241	0	0
0.0242	0	0
0.0243	0	0
0.0244	0	0
0.0245	0	0
0.0246	0	0
0.0247	0	0
0.0248	0	0
0.0249	0	0
0.025	0	0
0.0251	0	0
0.0252	0	0
0.0253	0	0
0.0254	0	0
0.0255	0	0
0.0256	0	0
0.0257	0	0
0.0258	0	0
0.0259	0	0
0.026	0	0
0.0261	0	0
0.0262	0	0
0.0263	0	0
0.0264	0	0
0.0265	0	0
0.0266	0	0
0.0267	0	0
0.0268	0	0
0.0269	0	0
0.027	0	0
0.0271	0	0
0.0272	0	0
0.0273	0	0
0.0274	0	0
0.0275	0	0
0.0276	0	0
0.0277	0	0
0.0278	0	0
0.0279	0	0
0.028	0	0
0.0281	0	0
0.0282	0	0
0.0283	0	0
0.0284	0	0
0.0285	0	0
0.0286	0	0
0.0287	0	0
0.0288	0	0
0.0289	0	0
0.029	0	0
0.0291	0	0
0.0292	0	0
0.0293	0	0
0.0294	0	0
0.0295	0	0
0.0296	0	0
0.0297	0	0
0.0298	0	0
0.0299	0	0
0.03	0	0
0.0301	0	0
0.0302	0	0
0.0303	0	0
0.0304	0	0
0.0305	0	0
0.0306	0	0
0.0307	0	0
0.0308	0	0
0.0309	0	0
0.031	0	0
0.0311	0	0
0.0312	0	0
0.0313	0	0
0.0314	0	0
0.0315	0	0
0.0316	0	0
0.0317	0	0
0.0318	0	0
0.0319	0	0
0.032	0	0
0.0321	0	0
0.0322	0	0
0.0323	0	0
0.0324	0	0
0.0325	0	0
0.0326	0	0
0.0327	0	0
0.0328	0	0
0.0329	0	0
0.033	0	0
0.0331	0	0
0.0332	0	0
0.0333	0	0
0.0334	0	0
0.0335	0	0
0.0336	0	0
0.0337	0	0
0.0338	0	0
0.0339	0	0
0.034	0	0
0.0341	0	0
0.0342	0	0
0.0343	0	0
0.0344	0	0
0.0345	0	0
0.0346	0	0
0.0347	0	0
0.0348	0	0
0.0349	0	0
0.035	0	0
0.0351	0	0
0.0352	0	0
0.0353	0	0
0.0354	0	0
0.0355	0	0
0.0356	0	0
0.0357	0	0
0.0358	0	0
0.0359	0	0
0.036	0	0
0.0361	0	0
0.0362	0	0
0.0363	0	0
0.0364	0	0
0.0365	0	0
0.0366	0	0
0.0367	0	0
0.0368	0	0
0.0369	0	0
0.037	0	0
0.0371	0	0
0.0372	0	0
0.0373	0	0
0.0374	0	0
0.0375	0	0
0.0376	0	0
0.0377	0	0
0.0378	0	0
0.0379	0	0
0.038	0	0
0.0381	0	0
0.0382	0	0
0.0383	0	0
0.0384	0	0
0.0385	0	0
0.0386	0	0
0.0387	0	0
0.0388	0	0
0.0389	0	0
0.039	0	0
0.0391	0	0
0.0392	0	0
0.0393	0	0
0.0394	0	0
0.0395	0	0
0.0396	0	0
0.0397	0	0
0.0398	0	0
0.0399	0	0
0.04	0	0
0.0401	0	0
0.0402	0	0
0.0403	0	0
0.0404	0	0
0.0405	0	0
0.0406	0	0
0.0407	0	0
0.0408	0	0
0.0409	0	0
0.041	0	0
0.0411	0	0
0.0412	0	0
0.0413	0	0
0.0414	0	0
0.0415	0	0
0.0416	0	0
0.0417	0	0
0.0418	0	0
0.0419	0	0
0.042	0	0
0.0421	0	0
0.0422	0	0
0.0423	0	0
0.0424	0	0
0.0425	0	0
0.0426	0	0
0.0427	0	0
0.0428	0	0
0.0429	0	0
0.043	0	0
0.0431	0	0
0.0432	0	0
0.0433	0	0
0.0434	0	0
0.0435	0	0
0.0436	0	0
0.0437	0	0
0.0438	0	0
0.0439	0	0
0.044	0	0
0.0441	0	0
0.0442	0	0
0.0443	0	0
0.0444	0	0
0.0445	0	0
0.0446	0	0
0.0447	0	0
0.0448	0	0
0.0449	0	0
0.045	0	0
0.0451	0	0
0.0452	0	0
0.0453	0	0
0.0454	0	0
0.0455	0	0
0.0456	0	0
0.0457	0	0
0.0458	0	0
0.0459	0	0
0.046	0	0
0.0461	0	0
0.0462	0	0
0.0463	0	0
0.0464	0	0
0.0465	0	0
0.0466	0	0
0.0467	0	0
0.0468	0	0
0.0469	0	0
0.047	0	0
0.0471	0	0
0.0472	0	0
0.0473	0	0
0.0474	0	0
0.0475	0	0
0.0476	0	0
0.0477	0	0
0.0478	0	0
0.0479	0	0
0.048	0	0
0.0481	0	0
0.0482	0	0
0.0483	0	0
0.0484	0	0
0.0485	0	0
0.0486	0	0
0.0487	0	0
0.0488	0	0
0.0489	0	0
0.049	0	0
0.0491	0	0
0.0492	0	0
0.0493	0	0
0.0494	0	0
0.0495	0	0
0.0496	0	0
0.0497	0	0
0.0498	0	0
0.0499	0	0
0.05	0	0
0.0501	0	0
0.0502	0	0
0.0503	0	0
0.0504	0	0
0.0505	0	0
0.0506	0	0
0.0507	0	0
0.0508	0	0
0.0509	0	0
0.051	0	0
0.0511	0	0
0.0512	0	0
0.0513	0	0
0.0514	0	0
0.0515	0	0
0.0516	0	0
0.0517	0	0
0.0518	0	0
0.0519	0	0
0.052	0	0
0.0521	0	0
0.0522	0	0
0.0523	0	0
0.0524	0	0
0.0525	0	0
0.0526	0	0
0.0527	0	0
0.0528	0	0
0.0529	0	0
0.053	0	0
0.0531	0	0
0.0532	0	0
0.0533	0	0
0.0534	0	0
0.0535	0	0
0.0536	0	0
0.0537	0	0
0.0538	0	0
0.0539	0	0
0.054	0	0
0.0541	0	0
0.0542	0	0
0.0543	0	0
0.0544	0	0
0.0545	0	0
0.0546	0	0
0.0547	0	0
0.0548	0	0
0.0549	0	0
0.055	0	0
0.0551	0	0
0.0552	0	0
0.0553	0	0
0.0554	0	0
0.0555	0	0
0.0556	0	0
0.0557	0	0
0.0558	0	0
0.0559	0	0
0.056	0	0
0.0561	0	0
0.0562	0	0
0.0563	0	0
0.0564	0	0
0.0565	0	0
0.0566	0	0
0.0567	0	0
0.0568	0	0
0.0569	0	0
0.057	0	0
0.0571	0	0
0.0572	0	0
0.0573	0	0
0.0574	0	0
0.0575	0	0
0.0576	0	0
0.0577	0	0
0.0578	0	0
0.0579	0	0
0.058	0	0
0.0581	0	0
0.0582	0	0
0.0583	0	0
0.0584	0	0
0.0585	0	0
0.0586	0	0
0.0587	0	0
0.0588	0	0
0.0589	0	0
0.059	0	0
0.0591	0	0
0.0592	0	0
0.0593	0	0
0.0594	0	0
0.0595	0	0
0.0596	0	0
0.0597	0	0
0.0598	0	0
0.0599	0	0
0.06	0	0
0.0601	0	0
0.0602	0	0
0.0603	0	0
0.0604	0	0
0.0605	0	0
0.0606	0	0
0.0607	0	0
0.0608	0	0
0.0609	0	0
0.061	0	0
0.0611	0	0
0.0612	0	0
0.0613	0	0
0.0614	0	0
0.0615	0	0
0.0616	0	0
0.0617	0	0
0.0618	0	0
0.0619	0	0
0.062	0	0
0.0621	0	0
0.0622	0	0
0.0623	0	0
0.0624	0	0
0.0625	0	0
0.0626	0	0
0.0627	0	0
0.0628	0	0
0.0629	0	0
0.063	0	0
0.0631	0	0
0.0632	0	0
0.0633	0	0
0.0634	0	0
0.0635	0	0
0.0636	0	0
0.0637	0	0
0.0638	0	0
0.0639	0	0
0.064	0	0
0.0641	0	0
0.0642	0	0
0.0643	0	0
0.0644	0	0
0.0645	0	0
0.0646	0	0
0.0647	0	0
0.0648	0	0
0.0649	0	0
0.065	0	0
0.0651	0	0
0.0652	0	0
0.0653	0	0
0.0654	0	0
0.0655	0	0
0.0656	0	0
0.0657	0	0
0.0658	0	0
0.0659	0	0
0.066	0	0
0.0661	0	0
0.0662	0	0
0.0663	0	0
0.0664	0	0
0.0665	0	0
0.0666	0	0
0.0667	0	0
0.0668	0	0
0.0669	0	0
0.067	0	0
0.0671	0	0
0.0672	0	0
0.0673	0	0
0.0674	0	0
0.0675	0	0
0.0676	0	0
0.0677	0	0
0.0678	0	0
0.0679	0	0
0.068	0	0
0.0681	0	0
0.0682	0	0
0.0683	0	0
0.0684	0	0
0.0685	0	0
0.0686	0	0
0.0687	0	0
0.0688	0	0
0.0689	0	0
0.069	0	0
0.0691	0	0
0.0692	0	0
0.0693	0	0
0.0694	0	0
0.0695	0	0
0.0696	0	0
0.0697	0	0
0.0698	0	0
0.0699	0	0
0.07	0	0
0.0701	0	0
0.0702	0	0
0.0703	0	0
0.0704	0	0
0.0705	0	0
0.0706	0	0
0.0707	0	0
0.0708	0	0
0.0709	0	0
0.071	0	0
0.0711	0	0
0.0712	0	0
0.0713	0	0
0.0714	0	0
0.0715	0	0
0.0716	0	0
0.0717	0	0
0.0718	0	0
0.0719	0	0
0.072	0	0
0.0721	0	0
0.0722	0	0
0.0723	0	0
0.0724	0	0
0.0725	0	0
0.0726	0	0
0.0727	0	0
0.0728	0	0
0.0729	0	0
0.073	0	0
0.0731	0	0
0.0732	0	0
0.0733	0	0
0.0734	0	0
0.0735	0	0
0.0736	0	0
0.0737	0	0
0.0738	0	0
0.0739	0	0
0.074	0	0
0.0741	0	0
0.0742	0	0
0.0743	0	0
0.0744	0	0
0.0745	0	0
0.0746	0	0
0.0747	0	0
0.0748	0	0
0.0749	0	0
0.075	0	0
0.0751	0	0
0.0752	0	0
0.0753	0	0
0.0754	0	0
0.0755	0	0
0.0756	0	0
0.0757	0	0
0.0758	0	0
0.0759	0	0
0.076	0	0
0.0761	0	0
0.0762	0	0
0.0763	0	0
0.0764	0	0
0.0765	0	0
0.0766	0	0
0.0767	0	0
0.0768	0	0
0.0769	0	0
0.077	0	0
0.0771	0	0
0.0772	0	0
0.0773	0	0
0.0774	0	0
0.0775	0	0
0.0776	0	0
0.0777	0	0
0.0778	0	0
0.0779	0	0
0.078	0	0
0.0781	0	0
0.0782	0	0
0.0783	0	0
0.0784	0	0
0.0785	0	0
0.0786	0	0
0.0787	0	0
0.0788	0	0
0.0789	0	0
0.079	0	0
0.0791	0	0
0.0792	0	0
0.0793	0	0
0.0794	0	0
0.0795	0	0
0.0796	0	0
0.0797	0	0
0.0798	0	0
0.0799	0	0
0.08	0	0
0.0801	0	0
0.0802	0	0
0.0803	0	0
0.0804	0	0
0.0805	0	0
0.0806	0	0
0.0807	0	0
0.0808	0	0
0.0809	0	0
0.081	0	0
0.0811	0	0
0.0812	0	0
0.0813	0	0
0.0814	0	0
0.0815	0	0
0.0816	0	0
0.0817	0	0
0.0818	0	0
0.0819	0	0
0.082	0	0
0.0821	0	0
0.0822	0	0
0.0823	0	0
0.0824	0	0
0.0825	0	0
0.0826	0	0
0.0827	0	0
0.0828	0	0
0.0829	0	0
0.083	0	0
0.0831	0	0
0.0832	0	0
0.0833	0	0
0.0834	0	0
0.0835	0	0
0.0836	0	0
0.0837	0	0
0.0838	0	0
0.0839	0	0
0.084	0	0
0.0841	0	0
0.0842	0	0
0.0843	0	0
0.0844	0	0
0.0845	0	0
0.0846	0	0
0.0847	0	0
0.0848	0	0
0.0849	0	0
0.085	0	0
0.0851	0	0
0.0852	0	0
0.0853	0	0
0.0854	0	0
0.0855	0	0
0.0856	0	0
0.0857	0	0
0.0858	0	0
0.0859	0	0
0.086	0	0
0.0861	0	0
0.0862	0	0
0.0863	0	0
0.0864	0	0
0.0865	0	0
0.0866	0	0
0.0867	0	0
0.0868	0	0
0.0869	0	0
0.087	0	0
0.0871	0	0
0.0872	0	0
0.0873	0	0
0.0874	0	0
0.0875	0	0
0.0876	0	0
0.0877	0	0
0.0878	0	0
0.0879	0	0
0.088	0	0
0.0881	0	0
0.0882	0	0
0.0883	0	0
0.0884	0	0
0.0885	0	0
0.0886	0	0
0.0887	0	0
0.0888	0	0
0.0889	0	0
0.089	0	0
0.0891	0	0
0.0892	0	0
0.0893	0	0
0.0894	0	0
0.0895	0	0
0.0896	0	0
0.0897	0	0
0.0898	0	0
0.0899	0	0
0.09	0	0
0.0901	0	0
0.0902	0	0
0.0903	0	0
0.0904	0	0
0.0905	0	0
0.0906	0	0
0.0907	0	0
0.0908	0	0
0.0909	0	0
0.091	0	0
0.0911	0	0
0.0912	0	0
0.0913	0	0
0.0914	0	0
0.0915	0	0
0.0916	0	0
0.0917	0	0
0.0918	0	0
0.0919	0	0
0.092	0	0
0.0921	0	0
0.0922	0	0
0.0923	0	0
0.0924	0	0
0.0925	0	0
0.0926	0	0
0.0927	0	0
0.0928	0	0
0.0929	0	0
0.093	0	0
0.0931	0	0
0.0932	0	0
0.0933	0	0
0.0934	0	0
0.0935	0	0
0.0936	0	0
0.0937	0	0
0.0938	0	0
0.0939	0	0
0.094	0	0
0.0941	0	0
0.0942	0	0
0.0943	0	0
0.0944	0	0
0.0945	0	0
0.0946	0	0
0.0947	0	0
0.0948	0	0
0.0949	0	0
0.095	0	0
0.0951	0	0
0.0952	0	0
0.0953	0	0
0.0954	0	0
0.0955	0	0
0.0956	0	0
0.0957	0	0
0.0958	0	0
0.0959	0	0
0.096	0	0
0.0961	0	0
0.0962	0	0
0.0963	0	0
0.0964	0	0
0.0965	0	0
0.0966	0	0
0.0967	0	0
0.0968	0	0
0.0969	0	0
0.097	0	0
0.0971	0	0
0.0972	0	0
0.0973	0	0
0.0974	0	0
0.0975	0	0
0.0976	0	0
0.0977	0	0
0.0978	0	0
0.0979	0	0
0.098	0	0
0.0981	0	0
0.0982	0	0
0.0983	0	0
0.0984	0	0
0.0985	0	0
0.0986	0	0
0.0987	0	0
0.0988	0	0
0.0989	0	0
0.099	0	0
0.0991	0	0
0.0992	0	0
0.0993	0	0
0.0994	0	0
0.0995	0	0
0.0996	0	0
0.0997	0	0
0.0998	0	0
0.0999	0	0
0.1	0	0
0.1001	0	0
0.1002	0	0
0.1003	0	0
0.1004	0	0
0.1005	0	0
0.1006	0	0
0.1007	0	0
0.1008	0	0
0.1009	0	0
0.101	0	0
0.1011	0	0
0.1012	0	0
0.1013	0	0
0.1014	0	0
0.1015	0	0
0.1016	0	0
0.1017	0	0
0.1018	0	0
0.1019	0	0
0.102	0	0
0.1021	0	0
0.1022	0	0
0.1023	0	0
0.1024	0	0
0.1025	0	0
0.1026	0	0
0.1027	0	0
0.1028	0	0
0.1029	0	0
0.103	0	0
0.1031	0	0
0.1032	0	0
0.1033	0	0
0.1034	0	0
0.1035	0	0
0.1036	0	0
0.1037	0	0
0.1038	0	0
0.1039	0	0
0.104	0	0
0.1041	0	0
0.1042	0	0
0.1043	0	0
0.1044	0	0
0.1045	0	0
0.1046	0	0
0.1047	0	0
0.1048	0	0
0.1049	0	0
0.105	0	0
0.1051	0	0
0.1052	0	0
0.1053	0	0
0.1054	0	0
0.1055	0	0
0.1056	0	0
0.1057	0	0
0.1058	0	0
0.1059	0	0
0.106	0	0
0.1061	0	0
0.1062	0	0
0.1063	0	0
0.1064	0	0
0.1065	0	0
0.1066	0	0
0.1067	0	0
0.1068	0	0
0.1069	0	0
0.107	0	0
0.1071	0	0
0.1072	0	0
0.1073	0	0
0.1074	0	0
0.1075	0	0
0.1076	0	0
0.1077	0	0
0.1078	0	0
0.1079	0	0
0.108	0	0
0.1081	0	0
0.1082	0	0
0.1083	0	0
0.1084	0	0
0.1085	0	0
0.1086	0	0
0.1087	0	0
0.1088	0	0
0.1089	0	0
0.109	0	0
0.1091	0	0
0.1092	0	0
0.1093	0	0
0.1094	0	0
0.1095	0	0
0.1096	0	0
0.1097	0	0
0.1098	0	0
0.1099	0	0
0.11	0	0
0.1101	0	0
0.1102	0	0
0.1103	0	0
0.1104	0	0
0.1105	0	0
0.1106	0	0
0.1107	0	0
0.1108	0	0
0.1109	0	0
0.111	0	0
0.1111	0	0
0.1112	0	0
0.1113	0	0
0.1114	0	0
0.1115	0	0
0.1116	0	0
0.1117	0	0
0.1118	0	0
0.1119	0	0
0.112	0	0
0.1121	0	0
0.1122	0	0
0.1123	0	0
0.1124	0	0
0.1125	0	0
0.1126	0	0
0.1127	0	0
0.1128	0	0
0.1129	0	0
0.113	0	0
0.1131	0	0
0.1132	0	0
0.1133	0	0
0.1134	0	0
0.1135	0	0
0.1136	0	0
0.1137	0	0
0.1138	0	0
0.1139	0	0
0.114	0	0
0.1141	0	0
0.1142	0	0
0.1143	0	0
0.1144	0	0
0.1145	0	0
0.1146	0	0
0.1147	0	0
0.1148	0	0
0.1149	0	0
0.115	0	0
0.1151	0	0
0.1152	0	0
0.1153	0	0
0.1154	0	0
0.1155	0	0
0.1156	0	0
0.1157	0	0
0.1158	0	0
0.1159	0	0
0.116	0	0
0.1161	0	0
0.1162	0	0
0.1163	0	0
0.1164	0	0
0.1165	0	0
0.1166	0	0
0.1167	0	0
0.1168	0	0
0.1169	0	0
0.117	0	0
0.1171	0	0
0.1172	0	0
0.1173	0	0
0.1174	0	0
0.1175	0	0
0.1176	0	0
0.1177	0	0
0.1178	0	0
0.1179	0	0
0.118	0	0
0.1181	0	0
0.1182	0	0
0.1183	0	0
0.1184	0	0
0.1185	0	0
0.1186	0	0
0.1187	0	0
0.1188	0	0
0.1189	0	0
0.119	0	0
0.1191	0	0
0.1192	0	0
0.1193	0	0
0.1194	0	0
0.1195	0	0
0.1196	0	0
0.1197	0	0
0.1198	0	0
0.1199	0	0
0.12	0	0
0.1201	0	0
0.1202	0	0
0.1203	0	0
0.1204	0	0
0.1205	0	0
0.1206	0	0
0.1207	0	0
0.1208	0	0
0.1209	0	0
0.121	0	0
0.1211	0	0
0.1212	0	0
0.1213	0	0
0.1214	0	0
0.1215	0	0
0.1216	0	0
0.1217	0	0
0.1218	0	0
0.1219	0	0
0.122	0	0
0.1221	0	0
0.1222	0	0
0.1223	0	0
0.1224	0	0
0.1225	0	0
0.1226	0	0
0.1227	0	0
0.1228	0	0
0.1229	0	0
0.123	0	0
0.1231	0	0
0.1232	0	0
0.1233	0	0
0.1234	0	0
0.1235	0	0
0.1236	0	0
0.1237	0	0
0.1238	0	0
0.1239	0	0
0.124	0	0
0.1241	0	0
0.1242	0	0
0.1243	0	0
0.1244	0	0
0.1245	0	0
0.1246	0	0
0.1247	0	0
0.1248	0	0
0.1249	0	0
0.125	0	0
0.1251	0	0
0.1252	0	0
0.1253	0	0
0.1254	0	0
0.1255	0	0
0.1256	0	0
0.1257	0	0
0.1258	0	0
0.1259	0	0
0.126	0	0
0.1261	0	0
0.1262	0	0
0.1263	0	0
0.1264	0	0
0.1265	0	0
0.1266	0	0
0.1267	0	0
0.1268	0	0
0.1269	0	0
0.127	0	0
0.1271	0	0
0.1272	0	0
0.1273	0	0
0.1274	0	0
0.1275	0	0
0.1276	0	0
0.1277	0	0
0.1278	0	0
0.1279	0	0
0.128	0	0
0.1281	0	0
0.1282	0	0
0.1283	0	0
0.1284	0	0
0.1285	0	0
0.1286	0	0
0.1287	0	0
0.1288	0	0
0.1289	0	0
0.129	0	0
0.1291	0	0
0.1292	0	0
0.1293	0	0
0.1294	0	0
0.1295	0	0
0.1296	0	0
0.1297	0	0
0.1298	0	0
0.1299	0	0
0.13	0	0
0.1301	0	0
0.1302	0	0
0.1303	0	0
0.1304	0	0
0.1305	0	0
0.1306	0	0
0.1307	0	0
0.1308	0	0
0.1309	0	0
0.131	0	0
0.1311	0	0
0.1312	0	0
0.1313	0	0
0.1314	0	0
0.1315	0	0
0.1316	0	0
0.1317	0	0
0.1318	0	0
0.1319	0	0
0.132	0	0
0.1321	0	0
0.1322	0	0
0.1323	0	0
0.1324	0	0
0.1325	0	0
0.1326	0	0
0.1327	0	0
0.1328	0	0
0.1329	0	0
0.133	0	0
0.1331	0	0
0.1332	0	0
0.1333	0	0
0.1334	0	0
0.1335	0	0
0.1336	0	0
0.1337	0	0
0.1338	0	0
0.1339	0	0
0.134	0	0
0.1341	0	0
0.1342	0	0
0.1343	0	0
0.1344	0	0
0.1345	0	0
0.1346	0	0
0.1347	0	0
0.1348	0	0
0.1349	0	0
0.135	0	0
0.1351	0	0
0.1352	0	0
0.1353	0	0
0.1354	0	0
0.1355	0	0
0.1356	0	0
0.1357	0	0
0.1358	0	0
0.1359	0	0
0.136	0	0
0.1361	0	0
0.1362	0	0
0.1363	0	0
0.1364	0	0
0.1365	0	0
0.1366	0	0
0.1367	0	0
0.1368	0	0
0.1369	0	0
0.137	0	0
0.1371	0	0
0.1372	0	0
0.1373	0	0
0.1374	0	0
0.1375	0	0
0.1376	0	0
0.1377	0	0
0.1378	0	0
0.1379	0	0
0.138	0	0
0.1381	0	0
0.1382	0	0
0.1383	0	0
0.1384	0	0
0.1385	0	0
0.1386	0	0
0.1387	0	0
0.1388	0	0
0.1389	0	0
0.139	0	0
0.1391	0	0
0.1392	0	0
0.1393	0	0
0.1394	0	0
0.1395	0	0
0.1396	0	0
0.1397	0	0
0.1398	0	0
0.1399	0	0
0.14	0	0
0.1401	0	0
0.1402	0	0
0.1403	0	0
0.1404	0	0
0.1405	0	0
0.1406	0	0
0.1407	0	0
0.1408	0	0
0.1409	0	0
0.141	0	0
0.1411	0	0
0.1412	0	0
0.1413	0	0
0.1414	0	0
0.1415	0	0
0.1416	0	0
0.1417	0	0
0.1418	0	0
0.1419	0	0
0.142	0	0
0.1421	0	0
0.1422	0	0
0.1423	0	0
0.1424	0	0
0.1425	0	0
0.1426	0	0
0.1427	0	0
0.1428	0	0
0.1429	0	0
0.143	0	0
0.1431	0	0
0.1432	0	0
0.1433	0	0
0.1434	0	0
0.1435	0	0
0.1436	0	0
0.1437	0	0
0.1438	0	0
0.1439	0	0
0.144	0	0
0.1441	0	0
0.1442	0	0
0.1443	0	0
0.1444	0	0
0.1445	0	0
0.1446	0	0
0.1447	0	0
0.1448	0	0
0.1449	0	0
0.145	0	0
0.1451	0	0
0.1452	0	0
0.1453	0	0
0.1454	0	0
0.1455	0	0
0.1456	0	0
0.1457	0	0
0.1458	0	0
0.1459	0	0
0.146	0	0
0.1461	0	0
0.1462	0	0
0.1463	0	0
0.1464	0	0
0.1465	0	0
0.1466	0	0
0.1467	0	0
0.1468	0	0
0.1469	0	0
0.147	0	0
0.1471	0	0
0.1472	0	0
0.1473	0	0
0.1474	0	0
0.1475	0	0
0.1476	0	0
0.1477	0	0
0.1478	0	0
0.1479	0	0
0.148	0	0
0.1481	0	0
0.1482	0	0
0.1483	0	0
0.1484	0	0
0.1485	0	0
0.1486	0	0
0.1487	0	0
0.1488	0	0
0.1489	0	0
0.149	0	0
0.1491	0	0
0.1492	0	0
0.1493	0	0
0.1494	0	0
0.1495	0	0
0.1496	0	0
0.1497	0	0
0.1498	0	0
0.1499	0	0
0.15	0	0
0.1501	0	0
0.1502	0	0
0.1503	0	0
0.1504	0	0
0.1505	0	0
0.1506	0	0
0.1507	0	0
0.1508	0	0
0.1509	0	0
0.151	0	0
0.1511	0	0
0.1512	0	0
0.1513	0	0
0.1514	0	0
0.1515	0	0
0.1516	0	0
0.1517	0	0
0.1518	0	0
0.1519	0	0
0.152	0	0
0.1521	0	0
0.1522	0	0
0.1523	0	0
0.1524	0	0
0.1525	0	0
0.1526	0	0
0.1527	0	0
0.1528	0	0
0.1529	0	0
0.153	0	0
0.1531	0	0
0.1532	0	0
0.1533	0	0
0.1534	0	0
0.1535	0	0
0.1536	0	0
0.1537	0	0
0.1538	0	0
0.1539	0	0
0.154	0	0
0.1541	0	0
0.1542	0	0
0.1543	0	0
0.1544	0	0
0.1545	0	0
0.1546	0	0
0.1547	0	0
0.1548	0	0
0.1549	0	0
0.155	0	0
0.1551	0	0
0.1552	0	0
0.1553	0	0
0.1554	0	0
0.1555	0	0
0.1556	0	0
0.1557	0	0
0.1558	0	0
0.1559	0	0
0.156	0	0
0.1561	0	0
0.1562	0	0
0.1563	0	0
0.1564	0	0
0.1565	0	0
0.1566	0	0
0.1567	0	0
0.1568	0	0
0.1569	0	0
0.157	0	0
0.1571	0	0
0.1572	0	0
0.1573	0	0
0.1574	0	0
0.1575	0	0
0.1576	0	0
0.1577	0	0
0.1578	0	0
0.1579	0	0
0.158	0	0
0.1581	0	0
0.1582	0	0
0.1583	0	0
0.1584	0	0
0.1585	0	0
0.1586	0	0
0.1587	0	0
0.1588	0	0
0.1589	0	0
0.159	0	0
0.1591	0	0
0.1592	0	0
0.1593	0	0
0.1594	0	0
0.1595	0	0
0.1596	0	0
0.1597	0	0
0.1598	0	0
0.1599	0	0
0.16	0	0
0.1601	0	0
0.1602	0	0
0.1603	0	0
0.1604	0	0
0.1605	0	0
0.1606	0	0
0.1607	0	0
0.1608	0	0
0.1609	0	0
0.161	0	0
0.1611	0	0
0.1612	0	0
0.1613	0	0
0.1614	0	0
0.1615	0	0
0.1616	0	0
0.1617	0	0
0.1618	0	0
0.1619	0	0
0.162	0	0
0.1621	0	0
0.1622	0	0
0.1623	0	0
0.1624	0	0
0.1625	0	0
0.1626	0	0
0.1627	0	0
0.1628	0	0
0.1629	0	0
0.163	0	0
0.1631	0	0
0.1632	0	0
0.1633	0	0
0.1634	0	0
0.1635	0	0
0.1636	0	0
0.1637	0	0
0.1638	0	0
0.1639	0	0
0.164	0	0
0.1641	0	0
0.1642	0	0
0.1643	0	0
0.1644	0	0
0.1645	0	0
0.1646	0	0
0.1647	0	0
0.1648	0	0
0.1649	0	0
0.165	0	0
0.1651	0	0
0.1652	0	0
0.1653	0	0
0.1654	0	0
0.1655	0	0
0.1656	0	0
0.1657	0	0
0.1658	0	0
0.1659	0	0
0.166	0	0
0.1661	0	0
0.1662	0	0
0.1663	0	0
0.1664	0	0
0.1665	0	0
0.1666	0	0
0.1667	0	0
0.1668	0	0
0.1669	0	0
0.167	0	0
0.1671	0	0
0.1672	0	0
0.1673	0	0
0.1674	0	0
0.1675	0	0
0.1676	0	0
0.1677	0	0
0.1678	0	0
0.1679	0	0
0.168	0	0
0.1681	0	0
0.1682	0	0
0.1683	0	0
0.1684	0	0
0.1685	0	0
0.1686	0	0
0.1687	0	0
0.1688	0	0
0.1689	0	0
0.169	0	0
0.1691	0	0
0.1692	0	0
0.1693	0	0
0.1694	0	0
0.1695	0	0
0.1696	0	0
0.1697	0	0
0.1698	0	0
0.1699	0	0
0.17	0	0
0.1701	0	0
0.1702	0	0
0.1703	0	0
0.1704	0	0
0.1705	0	0
0.1706	0	0
0.1707	0	0
0.1708	0	0
0.1709	0	0
0.171	0	0
0.1711	0	0
0.1712	0	0
0.1713	0	0
0.1714	0	0
0.1715	0	0
0.1716	0	0
0.1717	0	0
0.1718	0	0
0.1719	0	0
0.172	0	0
0.1721	0	0
0.1722	0	0
0.1723	0	0
0.1724	0	0
0.1725	0	0
0.1726	0	0
0.1727	0	0
0.1728	0	0
0.1729	0	0
0.173	0	0
0.1731	0	0
0.1732	0	0
0.1733	0	0
0.1734	0	0
0.1735	0	0
0.1736	0	0
0.1737	0	0
0.1738	0	0
0.1739	0	0
0.174	0	0
0.1741	0	0
0.1742	0	0
0.1743	0	0
0.1744	0	0
0.1745	0	0
0.1746	0	0
0.1747	0	0
0.1748	0	0
0.1749	0	0
0.175	0	0
0.1751	0	0
0.1752	0	0
0.1753	0	0
0.1754	0	0
0.1755	0	0
0.1756	0	0
0.1757	0	0
0.1758	0	0
0.1759	0	0
0.176	0	0
0.1761	0	0
0.1762	0	0
0.1763	0	0
0.1764	0	0
0.1765	0	0
0.1766	0	0
0.1767	0	0
0.1768	0	0
0.1769	0	0
0.177	0	0
0.1771	0	0
0.1772	0	0
0.1773	0	0
0.1774	0	0
0.1775	0	0
0.1776	0	0
0.1777	0	0
0.1778	0	0
0.1779	0	0
0.178	0	0
0.1781	0	0
0.1782	0	0
0.1783	0	0
0.1784	0	0
0.1785	0	0
0.1786	0	0
0.1787	0	0
0.1788	0	0
0.1789	0	0
0.179	0	0
0.1791	0	0
0.1792	0	0
0.1793	0	0
0.1794	0	0
0.1795	0	0
0.1796	0	0
0.1797	0	0
0.1798	0	0
0.1799	0	0
0.18	0	0
0.1801	0	0
0.1802	0	0
0.1803	0	0
0.1804	0	0
0.1805	0	0
0.1806	0	0
0.1807	0	0
0.1808	0	0
0.1809	0	0
0.181	0	0
0.1811	0	0
0.1812	0	0
0.1813	0	0
0.1814	0	0
0.1815	0	0
0.1816	0	0
0.1817	0	0
0.1818	0	0
0.1819	0	0
0.182	0	0
0.1821	0	0
0.1822	0	0
0.1823	0	0
0.1824	0	0
0.1825	0	0
0.1826	0	0
0.1827	0	0
0.1828	0	0
0.1829	0	0
0.183	0	0
0.1831	0	0
0.1832	0	0
0.1833	0	0
0.1834	0	0
0.1835	0	0
0.1836	0	0
0.1837	0	0
0.1838	0	0
0.1839	0	0
0.184	0	0
0.1841	0	0
0.1842	0	0
0.1843	0	0
0.1844	0	0
0.1845	0	0
0.1846	0	0
0.1847	0	0
0.1848	0	0
0.1849	0	0
0.185	0	0
0.1851	0	0
0.1852	0	0
0.1853	0	0
0.1854	0.03616	0.03616
0.1855	0.07424	0.07424
0.1856	0.11231	0.11231
0.1857	0.15038	0.15038
0.1858	0.18844	0.18844
0.1859	0.2265	0.2265
0.186	0.26455	0.26455
0.1861	0.30259	0.30259
0.1862	0.34062	0.34062
0.1863	0.37865	0.37865
0.1864	0.41667	0.41667
0.1865	0.45469	0.45469
0.1866	0.4927	0.4927
0.1867	0.5307	0.5307
0.1868	0.5687	0.5687
0.1869	0.60669	0.60669
0.187	0.64467	0.64467
0.1871	0.68265	0.68265
0.1872	0.72063	0.72063
0.1873	0.75859	0.75859
0.1874	0.79656	0.79656
0.1875	0.83451	0.83451
0.1876	0.87247	0.87247
0.1877	0.91041	0.91041
0.1878	0.94835	0.94835
0.1879	0.98629	0.98629
0.188	1.02422	1.02422
0.1881	1.06214	1.06214
0.1882	1.10007	1.10007
0.1883	1.13798	1.13798
0.1884	1.17589	1.17589
0.1885	1.2138	1.2138
0.1886	1.2517	1.2517
0.1887	1.2896	1.2896
0.1888	1.32749	1.32749
0.1889	1.36538	1.36538
0.189	1.40326	1.40326
0.1891	1.44114	1.44114
0.1892	1.47901	1.47901
0.1893	1.51688	1.51688
0.1894	1.55475	1.55475
0.1895	1.59261	1.59261
0.1896	1.63047	1.63047
0.1897	1.66833	1.66833
0.1898	1.70618	1.70618
0.1899	1.74402	1.74402
0.19	1.78187	1.78187
0.1901	1.8197	1.8197
0.1902	1.85754	1.85754
0.1903	1.89537	1.89537
0.1904	1.9332	1.9332
0.1905	1.97103	1.97103
0.1906	2.00885	2.00885
0.1907	2.04666	2.04666
0.1908	2.08448	2.08448
0.1909	2.12229	2.12229
0.191	2.1601	2.1601
0.1911	2.1979	2.1979
0.1912	2.2357	2.2357
0.1913	2.2735	2.2735
0.1914	2.31129	2.31129
0.1915	2.34908	2.34908
0.1916	2.38687	2.38687
0.1917	2.42466	2.42466
0.1918	2.46244	2.46244
0.1919	2.50022	2.50022
0.192	2.53799	2.53799
0.1921	2.57577	2.57577
0.1922	2.61353	2.61353
0.1923	2.6513	2.6513
0.1924	2.68906	2.68906
0.1925	2.72682	2.72682
0.1926	2.76458	2.76458
0.1927	2.80234	2.80234
0.1928	2.84009	2.84009
0.1929	2.87784	2.87784
0.193	2.91558	2.91558
0.1931	2.95333	2.95333
0.1932	2.99107	2.99107
0.1933	3.0288	3.0288
0.1934	3.06654	3.06654
0.1935	3.10427	3.10427
0.1936	3.142	3.142
0.1937	3.17972	3.17972
0.1938	3.21745	3.21745
0.1939	3.25516	3.25516
0.194	3.29288	3.29288
0.1941	3.33059	3.33059
0.1942	3.3683	3.3683
0.1943	3.40601	3.40601
0.1944	3.44372	3.44372
0.1945	3.48142	3.48142
0.1946	3.51912	3.51912
0.1947	3.55682	3.55682
0.1948	3.59451	3.59451
0.1949	3.6322	3.6322
0.195	3.66989	3.66989
0.1951	3.70758	3.70758
0.1952	3.74526	3.74526
0.1953	3.78294	3.78294
0.1954	3.82061	3.82061
0.1955	3.85828	3.85828
0.1956	3.89595	3.89595
0.1957	3.93362	3.93362
0.1958	3.97128	3.97128
0.1959	4.00894	4.00894
0.196	4.04659	4.04659
0.1961	4.08423	4.08423
0.1962	4.12187	4.12187
0.1963	4.15948	4.15948
0.1964	4.19709	4.19709
0.1965	4.23467	4.23467
0.1966	4.27224	4.27224
0.1967	4.3098	4.3098
0.1968	4.34733	4.34733
0.1969	4.38485	4.38485
0.197	4.42235	4.42235
0.1971	4.45984	4.45984
0.1972	4.49731	4.49731
0.1973	4.53477	4.53477
0.1974	4.57221	4.57221
0.1975	4.60964	4.60964
0.1976	4.64705	4.64705
0.1977	4.68444	4.68444
0.1978	4.72182	4.72182
0.1979	4.75919	4.75919
0.198	4.79654	4.79654
0.1981	4.83388	4.83388
0.1982	4.8712	4.8712
0.1983	4.90851	4.90851
0.1984	4.94581	4.94581
0.1985	4.98309	4.98309
0.1986	5.02036	5.02036
0.1987	5.05761	5.05761
0.1988	5.09485	5.09485
0.1989	5.13208	5.13208
0.199	5.16929	5.16929
0.1991	5.20649	5.20649
0.1992	5.24368	5.24368
0.1993	5.28086	5.28086
0.1994	5.31802	5.31802
0.1995	5.35517	5.35517
0.1996	5.39231	5.39231
0.1997	5.42944	5.42944
0.1998	5.46656	5.46656
[truncated: 18,002 more rows]

## Sheet: Motor speed
time	PI	nonlinear PI
0	0	0
0.0001	0.05317	0.05317
0.0002	0.21224	0.21224
0.0003	0.47653	0.47653
0.0004	0.84538	0.84538
0.0005	1.31811	1.31811
0.0006	1.89401	1.89401
0.0007	2.57241	2.57241
0.0008	3.35258	3.35258
0.0009	4.23384	4.23384
0.001	5.21544	5.21544
0.0011	6.29669	6.29669
0.0012	7.47683	7.47683
0.0013	8.75514	8.75514
0.0014	10.1309	10.1309
0.0015	11.6033	11.6033
0.0016	13.1716	13.1716
0.0017	14.8351	14.8351
0.0018	16.5929	16.5929
0.0019	18.4444	18.4444
0.002	20.3887	20.3887
0.0021	22.4251	22.4251
0.0022	24.5528	24.5528
0.0023	26.7709	26.7709
0.0024	29.0787	29.0787
0.0025	31.4753	31.4753
0.0026	33.96	33.96
0.0027	36.532	36.532
0.0028	39.1903	39.1903
0.0029	41.9343	41.9343
0.003	44.7631	44.7631
0.0031	47.6758	47.6758
0.0032	50.6716	50.6716
0.0033	53.7496	53.7496
0.0034	56.9091	56.9091
0.0035	60.1492	60.1492
0.0036	63.4689	63.4689
0.0037	66.8676	66.8676
0.0038	70.3443	70.3443
0.0039	73.898	73.898
0.004	77.5281	77.5281
0.0041	81.2336	81.2336
0.0042	85.0137	85.0137
0.0043	88.8674	88.8674
0.0044	92.7938	92.7938
0.0045	96.7922	96.7922
0.0046	100.862	100.862
0.0047	105.001	105.001
0.0048	109.21	109.21
0.0049	113.487	113.487
0.005	117.832	117.832
0.0051	122.243	122.243
0.0052	126.72	126.72
0.0053	131.262	131.262
0.0054	135.867	135.867
0.0055	140.536	140.536
0.0056	145.266	145.266
0.0057	150.058	150.058
0.0058	154.91	154.91
0.0059	159.822	159.822
0.006	164.791	164.791
0.0061	169.819	169.819
0.0062	174.903	174.903
0.0063	180.042	180.042
0.0064	185.237	185.237
0.0065	190.485	190.485
0.0066	195.787	195.787
0.0067	201.14	201.14
0.0068	206.544	206.544
0.0069	211.999	211.999
0.007	217.503	217.503
0.0071	223.055	223.055
0.0072	228.655	228.655
0.0073	234.301	234.301
0.0074	239.993	239.993
0.0075	245.729	245.729
0.0076	251.509	251.509
0.0077	257.332	257.332
0.0078	263.197	263.197
0.0079	269.103	269.103
0.008	275.048	275.048
0.0081	281.033	281.033
0.0082	287.056	287.056
0.0083	293.116	293.116
0.0084	299.212	299.212
0.0085	305.344	305.344
0.0086	311.517	311.517
0.0087	317.723	317.723
0.0088	323.962	323.962
0.0089	330.233	330.233
0.009	336.535	336.535
0.0091	342.866	342.866
0.0092	349.226	349.226
0.0093	355.615	355.615
0.0094	362.03	362.03
0.0095	368.471	368.471
0.0096	374.938	374.938
0.0097	381.428	381.428
0.0098	387.942	387.942
0.0099	394.488	394.488
0.01	401.055	401.055
0.0101	407.642	407.642
0.0102	414.249	414.249
0.0103	420.875	420.875
0.0104	427.518	427.518
0.0105	434.178	434.178
0.0106	440.853	440.853
0.0107	447.543	447.543
0.0108	454.259	454.259
0.0109	460.987	460.987
0.011	467.727	467.727
0.0111	474.478	474.478
0.0112	481.239	481.239
0.0113	488.023	488.023
0.0114	494.814	494.814
0.0115	501.612	501.612
0.0116	508.416	508.416
0.0117	515.225	515.225
0.0118	522.053	522.053
0.0119	528.884	528.884
0.012	535.716	535.716
0.0121	542.549	542.549
0.0122	549.382	549.382
0.0123	556.23	556.23
0.0124	563.076	563.076
0.0125	569.919	569.919
0.0126	576.776	576.776
0.0127	583.626	583.626
0.0128	590.47	590.47
0.0129	597.326	597.326
0.013	604.173	604.173
0.0131	611.009	611.009
0.0132	617.856	617.856
0.0133	624.69	624.69
0.0134	631.51	631.51
0.0135	638.337	638.337
0.0136	645.149	645.149
0.0137	651.943	651.943
0.0138	658.742	658.742
0.0139	665.546	665.546
0.014	672.329	672.329
0.0141	679.089	679.089
0.0142	685.852	685.852
0.0143	692.616	692.616
0.0144	699.353	699.353
0.0145	706.063	706.063
0.0146	712.772	712.772
0.0147	719.478	719.478
0.0148	726.182	726.182
0.0149	732.853	732.853
0.015	739.488	739.488
0.0151	746.118	746.118
0.0152	752.741	752.741
0.0153	759.356	759.356
0.0154	765.931	765.931
0.0155	772.463	772.463
0.0156	778.983	778.983
0.0157	785.492	785.492
0.0158	791.987	791.987
0.0159	798.469	798.469
0.016	804.909	804.909
0.0161	811.245	811.245
0.0162	817.443	817.443
0.0163	823.506	823.506
0.0164	829.436	829.436
0.0165	835.234	835.234
0.0166	840.905	840.905
0.0167	846.45	846.45
0.0168	851.871	851.871
0.0169	857.172	857.172
0.017	862.355	862.355
0.0171	867.422	867.422
0.0172	872.377	872.377
0.0173	877.22	877.22
0.0174	881.956	881.956
0.0175	886.586	886.586
0.0176	891.114	891.114
0.0177	895.541	895.541
0.0178	899.87	899.87
0.0179	904.105	904.105
0.018	908.246	908.246
0.0181	912.298	912.298
0.0182	916.262	916.262
0.0183	920.141	920.141
0.0184	923.937	923.937
0.0185	927.653	927.653
0.0186	931.291	931.291
0.0187	934.854	934.854
0.0188	938.344	938.344
0.0189	941.764	941.764
0.019	945.115	945.115
0.0191	948.4	948.4
0.0192	951.621	951.621
0.0193	954.781	954.781
0.0194	957.882	957.882
0.0195	960.926	960.926
0.0196	963.915	963.915
0.0197	966.851	966.851
0.0198	969.736	969.736
0.0199	972.572	972.572
0.02	975.362	975.362
0.0201	978.107	978.107
0.0202	980.809	980.809
0.0203	983.47	983.47
0.0204	986.092	986.092
0.0205	988.677	988.677
0.0206	991.225	991.225
0.0207	993.74	993.74
0.0208	996.223	996.223
0.0209	998.675	998.675
0.021	1001.1	1001.1
0.0211	1003.49	1003.49
0.0212	1005.86	1005.86
0.0213	1008.21	1008.21
0.0214	1010.53	1010.53
0.0215	1012.82	1012.82
0.0216	1015.1	1015.1
0.0217	1017.36	1017.36
0.0218	1019.6	1019.6
0.0219	1021.82	1021.82
0.022	1024.02	1024.02
0.0221	1026.2	1026.2
0.0222	1028.36	1028.36
0.0223	1030.5	1030.5
0.0224	1032.62	1032.62
0.0225	1034.72	1034.72
0.0226	1036.8	1036.8
0.0227	1038.85	1038.85
0.0228	1040.88	1040.88
0.0229	1042.89	1042.89
0.023	1044.88	1044.88
0.0231	1046.84	1046.84
0.0232	1048.78	1048.78
0.0233	1050.7	1050.7
0.0234	1052.6	1052.6
0.0235	1054.47	1054.47
0.0236	1056.34	1056.34
0.0237	1058.17	1058.17
0.0238	1059.97	1059.97
0.0239	1061.76	1061.76
0.024	1063.53	1063.53
0.0241	1065.27	1065.27
0.0242	1066.97	1066.97
0.0243	1068.66	1068.66
0.0244	1070.33	1070.33
0.0245	1071.99	1071.99
0.0246	1073.63	1073.63
0.0247	1075.23	1075.23
0.0248	1076.79	1076.79
0.0249	1078.33	1078.33
0.025	1079.85	1079.85
0.0251	1081.35	1081.35
0.0252	1082.83	1082.83
0.0253	1084.29	1084.29
0.0254	1085.73	1085.73
0.0255	1087.15	1087.15
0.0256	1088.55	1088.55
0.0257	1089.93	1089.93
0.0258	1091.28	1091.28
0.0259	1092.61	1092.61
0.026	1093.91	1093.91
0.0261	1095.18	1095.18
0.0262	1096.38	1096.38
0.0263	1097.46	1097.46
0.0264	1098.44	1098.44
0.0265	1099.31	1099.31
0.0266	1100.09	1100.09
0.0267	1100.77	1100.77
0.0268	1101.36	1101.36
0.0269	1101.87	1101.87
0.027	1102.3	1102.3
0.0271	1102.65	1102.65
0.0272	1102.93	1102.93
0.0273	1103.14	1103.14
0.0274	1103.29	1103.29
0.0275	1103.4	1103.4
0.0276	1103.5	1103.5
0.0277	1103.59	1103.59
0.0278	1103.65	1103.65
0.0279	1103.67	1103.67
0.028	1103.69	1103.69
0.0281	1103.7	1103.7
0.0282	1103.71	1103.71
0.0283	1103.7	1103.7
0.0284	1103.67	1103.67
0.0285	1103.62	1103.62
0.0286	1103.55	1103.55
0.0287	1103.48	1103.48
0.0288	1103.39	1103.39
0.0289	1103.28	1103.28
0.029	1103.16	1103.16
0.0291	1103.04	1103.04
0.0292	1102.89	1102.89
0.0293	1102.73	1102.73
0.0294	1102.56	1102.56
0.0295	1102.37	1102.37
0.0296	1102.17	1102.17
0.0297	1101.95	1101.95
0.0298	1101.71	1101.71
0.0299	1101.47	1101.47
0.03	1101.21	1101.21
0.0301	1100.94	1100.94
0.0302	1100.65	1100.65
0.0303	1100.35	1100.35
0.0304	1100.04	1100.04
0.0305	1099.71	1099.71
0.0306	1099.38	1099.38
0.0307	1099.02	1099.02
0.0308	1098.66	1098.66
0.0309	1098.28	1098.28
0.031	1097.89	1097.89
0.0311	1097.49	1097.49
0.0312	1097.08	1097.08
0.0313	1096.66	1096.66
0.0314	1096.23	1096.23
0.0315	1095.79	1095.79
0.0316	1095.34	1095.34
0.0317	1094.89	1094.89
0.0318	1082.45	1082.45
0.0319	1070.49	1070.49
0.032	1069.87	1069.87
0.0321	1069.31	1069.31
0.0322	1068.75	1068.75
0.0323	1068.18	1068.18
0.0324	1067.61	1067.61
0.0325	1067.04	1067.04
0.0326	1066.47	1066.47
0.0327	1065.89	1065.89
0.0328	1065.29	1065.29
0.0329	1064.69	1064.69
0.033	1064.09	1064.09
0.0331	1063.48	1063.48
0.0332	1062.85	1062.85
0.0333	1062.21	1062.21
0.0334	1061.58	1061.58
0.0335	1060.95	1060.95
0.0336	1060.3	1060.3
0.0337	1059.62	1059.62
0.0338	1058.94	1058.94
0.0339	1058.27	1058.27
0.034	1057.59	1057.59
0.0341	1056.91	1056.91
0.0342	1056.22	1056.22
0.0343	1055.51	1055.51
0.0344	1054.77	1054.77
0.0345	1054.03	1054.03
0.0346	1053.28	1053.28
0.0347	1052.53	1052.53
0.0348	1051.77	1051.77
0.0349	1051.01	1051.01
0.035	1050.24	1050.24
0.0351	1049.46	1049.46
0.0352	1048.68	1048.68
0.0353	1047.89	1047.89
0.0354	1047.1	1047.1
0.0355	1046.3	1046.3
0.0356	1045.5	1045.5
0.0357	1044.7	1044.7
0.0358	1043.9	1043.9
0.0359	1043.09	1043.09
0.036	1042.29	1042.29
0.0361	1041.49	1041.49
0.0362	1040.69	1040.69
0.0363	1039.89	1039.89
0.0364	1039.09	1039.09
0.0365	1038.3	1038.3
0.0366	1037.51	1037.51
0.0367	1036.72	1036.72
0.0368	1035.94	1035.94
0.0369	1035.16	1035.16
0.037	1034.38	1034.38
0.0371	1033.61	1033.61
0.0372	1032.84	1032.84
0.0373	1032.06	1032.06
0.0374	1031.26	1031.26
0.0375	1030.47	1030.47
0.0376	1029.69	1029.69
0.0377	1028.89	1028.89
0.0378	1028.08	1028.08
0.0379	1027.28	1027.28
0.038	1026.48	1026.48
0.0381	1025.68	1025.68
0.0382	1024.86	1024.86
0.0383	1024.06	1024.06
0.0384	1023.26	1023.26
0.0385	1022.45	1022.45
0.0386	1021.64	1021.64
0.0387	1020.83	1020.83
0.0388	1020.02	1020.02
0.0389	1019.21	1019.21
0.039	1018.4	1018.4
0.0391	1017.58	1017.58
0.0392	1016.77	1016.77
0.0393	1015.95	1015.95
0.0394	1015.13	1015.13
0.0395	1014.31	1014.31
0.0396	1013.49	1013.49
0.0397	1012.67	1012.67
0.0398	1011.85	1011.85
0.0399	1011.03	1011.03
0.04	1010.21	1010.21
0.0401	1009.39	1009.39
0.0402	1008.57	1008.57
0.0403	1007.74	1007.74
0.0404	1006.92	1006.92
0.0405	1006.1	1006.1
0.0406	1005.28	1005.28
0.0407	1004.45	1004.45
0.0408	1003.63	1003.63
0.0409	1002.81	1002.81
0.041	1001.98	1001.98
0.0411	1001.16	1001.16
0.0412	1000.34	1000.34
0.0413	999.522	999.522
0.0414	998.7	998.7
0.0415	997.876	997.876
0.0416	997.06	997.06
0.0417	996.242	996.242
0.0418	995.421	995.421
0.0419	994.609	994.609
0.042	993.793	993.793
0.0421	992.974	992.974
0.0422	992.165	992.165
0.0423	991.35	991.35
0.0424	990.531	990.531
0.0425	989.721	989.721
0.0426	988.904	988.904
0.0427	988.081	988.081
0.0428	987.267	987.267
0.0429	986.464	986.464
0.043	985.672	985.672
0.0431	984.87	984.87
0.0432	984.057	984.057
0.0433	983.255	983.255
0.0434	982.463	982.463
0.0435	981.681	981.681
0.0436	980.886	980.886
0.0437	980.076	980.076
0.0438	979.276	979.276
0.0439	978.485	978.485
0.044	977.703	977.703
0.0441	976.931	976.931
0.0442	976.167	976.167
0.0443	975.383	975.383
0.0444	974.578	974.578
0.0445	973.78	973.78
0.0446	972.989	972.989
0.0447	972.204	972.204
0.0448	971.426	971.426
0.0449	970.654	970.654
0.045	969.886	969.886
0.0451	969.124	969.124
0.0452	968.366	968.366
0.0453	967.613	967.613
0.0454	966.869	966.869
0.0455	966.132	966.132
0.0456	965.404	965.404
0.0457	964.684	964.684
0.0458	963.975	963.975
0.0459	963.276	963.276
0.046	962.586	962.586
0.0461	961.908	961.908
0.0462	961.241	961.241
0.0463	960.585	960.585
0.0464	959.94	959.94
0.0465	959.307	959.307
0.0466	958.685	958.685
0.0467	958.075	958.075
0.0468	957.476	957.476
0.0469	956.889	956.889
0.047	956.313	956.313
0.0471	955.728	955.728
0.0472	955.134	955.134
0.0473	954.553	954.553
0.0474	953.984	953.984
0.0475	953.427	953.427
0.0476	952.864	952.864
0.0477	952.296	952.296
0.0478	951.741	951.741
0.0479	951.197	951.197
0.048	950.65	950.65
0.0481	950.101	950.101
0.0482	949.563	949.563
0.0483	949.034	949.034
0.0484	948.505	948.505
0.0485	947.975	947.975
0.0486	947.452	947.452
0.0487	946.929	946.929
0.0488	946.407	946.407
0.0489	945.888	945.888
0.049	945.368	945.368
0.0491	944.848	944.848
0.0492	944.328	944.328
0.0493	943.804	943.804
0.0494	943.256	943.256
0.0495	942.693	942.693
0.0496	942.082	942.082
0.0497	941.384	941.384
0.0498	941.423	941.423
0.0499	941.237	941.237
0.05	940.941	940.941
0.0501	940.615	940.615
0.0502	940.269	940.269
0.0503	939.915	939.915
0.0504	939.555	939.555
0.0505	939.194	939.194
0.0506	938.831	938.831
0.0507	938.47	938.47
0.0508	938.11	938.11
0.0509	937.752	937.752
0.051	937.396	937.396
0.0511	937.043	937.043
0.0512	936.692	936.692
0.0513	936.344	936.344
0.0514	935.999	935.999
0.0515	935.662	935.662
0.0516	935.327	935.327
0.0517	934.995	934.995
0.0518	934.665	934.665
0.0519	934.338	934.338
0.052	934.021	934.021
0.0521	933.705	933.705
0.0522	933.391	933.391
0.0523	933.088	933.088
0.0524	932.786	932.786
0.0525	932.484	932.484
0.0526	932.195	932.195
0.0527	931.905	931.905
0.0528	931.614	931.614
0.0529	931.336	931.336
0.053	931.056	931.056
0.0531	930.773	930.773
0.0532	930.503	930.503
0.0533	930.246	930.246
0.0534	929.985	929.985
0.0535	929.719	929.719
0.0536	929.466	929.466
0.0537	929.227	929.227
0.0538	928.98	928.98
0.0539	928.725	928.725
0.054	928.483	928.483
0.0541	928.253	928.253
0.0542	928.037	928.037
0.0543	927.809	927.809
0.0544	927.569	927.569
0.0545	927.341	927.341
0.0546	927.125	927.125
0.0547	926.92	926.92
0.0548	926.727	926.727
0.0549	926.545	926.545
0.055	926.345	926.345
0.0551	926.126	926.126
0.0552	925.917	925.917
0.0553	925.717	925.717
0.0554	925.525	925.525
0.0555	925.342	925.342
0.0556	925.168	925.168
0.0557	925.001	925.001
0.0558	924.841	924.841
0.0559	924.686	924.686
0.056	924.503	924.503
0.0561	924.261	924.261
0.0562	923.964	923.964
0.0563	923.649	923.649
0.0564	923.343	923.343
0.0565	923.047	923.047
0.0566	922.763	922.763
0.0567	922.49	922.49
0.0568	922.229	922.229
0.0569	921.98	921.98
0.057	921.717	921.717
0.0571	921.441	921.441
0.0572	921.179	921.179
0.0573	920.931	920.931
0.0574	920.697	920.697
0.0575	920.477	920.477
0.0576	920.271	920.271
0.0577	920.057	920.057
0.0578	919.835	919.835
0.0579	919.628	919.628
0.058	919.435	919.435
0.0581	919.258	919.258
0.0582	919.076	919.076
0.0583	918.889	918.889
0.0584	918.718	918.718
0.0585	918.562	918.562
0.0586	918.403	918.403
0.0587	918.242	918.242
0.0588	918.096	918.096
0.0589	917.95	917.95
0.059	917.803	917.803
0.0591	917.672	917.672
0.0592	917.554	917.554
0.0593	917.438	917.438
0.0594	917.323	917.323
0.0595	917.221	917.221
0.0596	917.121	917.121
0.0597	917.024	917.024
0.0598	916.93	916.93
0.0599	916.84	916.84
0.06	916.762	916.762
0.0601	916.687	916.687
0.0602	916.617	916.617
0.0603	916.557	916.557
0.0604	916.501	916.501
0.0605	916.45	916.45
0.0606	916.403	916.403
0.0607	916.361	916.361
0.0608	916.324	916.324
0.0609	916.292	916.292
0.061	916.266	916.266
0.0611	916.244	916.244
0.0612	916.228	916.228
0.0613	916.217	916.217
0.0614	916.211	916.211
0.0615	916.211	916.211
0.0616	916.215	916.215
0.0617	916.225	916.225
0.0618	916.239	916.239
0.0619	916.258	916.258
0.062	916.281	916.281
0.0621	916.309	916.309
0.0622	916.34	916.34
0.0623	916.375	916.375
0.0624	916.413	916.413
0.0625	916.461	916.461
0.0626	916.512	916.512
0.0627	916.566	916.566
0.0628	916.622	916.622
0.0629	916.679	916.679
0.063	916.749	916.749
0.0631	916.819	916.819
0.0632	916.889	916.889
0.0633	916.972	916.972
0.0634	917.055	917.055
0.0635	917.137	917.137
0.0636	917.231	917.231
0.0637	917.324	917.324
0.0638	917.414	917.414
0.0639	917.517	917.517
0.064	917.633	917.633
0.0641	917.745	917.745
0.0642	917.852	917.852
0.0643	917.972	917.972
0.0644	918.086	918.086
0.0645	918.192	918.192
0.0646	918.311	918.311
0.0647	918.442	918.442
0.0648	918.586	918.586
0.0649	918.72	918.72
0.065	918.843	918.843
0.0651	918.977	918.977
0.0652	919.123	919.123
0.0653	919.281	919.281
0.0654	919.424	919.424
0.0655	919.551	919.551
0.0656	919.689	919.689
0.0657	919.836	919.836
0.0658	919.993	919.993
0.0659	920.16	920.16
0.066	920.336	920.336
0.0661	920.521	920.521
0.0662	920.714	920.714
0.0663	920.883	920.883
0.0664	921.027	921.027
0.0665	921.176	921.176
0.0666	921.332	921.332
0.0667	921.492	921.492
0.0668	921.62	921.62
0.0669	921.681	921.681
0.067	921.677	921.677
0.0671	921.613	921.613
0.0672	921.492	921.492
0.0673	921.318	921.318
0.0674	921.125	921.125
0.0675	920.944	920.944
0.0676	920.775	920.775
0.0677	920.618	920.618
0.0678	920.474	920.474
0.0679	920.342	920.342
0.068	920.224	920.224
0.0681	920.118	920.118
0.0682	920	920
0.0683	919.87	919.87
0.0684	919.755	919.755
0.0685	919.654	919.654
0.0686	919.567	919.567
0.0687	919.494	919.494
0.0688	919.413	919.413
0.0689	919.325	919.325
0.069	919.252	919.252
0.0691	919.194	919.194
0.0692	919.13	919.13
0.0693	919.063	919.063
0.0694	919.01	919.01
0.0695	918.972	918.972
0.0696	918.931	918.931
0.0697	918.888	918.888
0.0698	918.86	918.86
0.0699	918.845	918.845
0.07	918.829	918.829
0.0701	918.814	918.814
0.0702	918.811	918.811
0.0703	918.809	918.809
0.0704	918.809	918.809
0.0705	918.82	918.82
0.0706	918.834	918.834
0.0707	918.849	918.849
0.0708	918.867	918.867
0.0709	918.887	918.887
0.071	918.919	918.919
0.0711	918.954	918.954
0.0712	918.992	918.992
0.0713	919.033	919.033
0.0714	919.079	919.079
0.0715	919.133	919.133
0.0716	919.191	919.191
0.0717	919.252	919.252
0.0718	919.318	919.318
0.0719	919.388	919.388
0.072	919.462	919.462
0.0721	919.54	919.54
0.0722	919.622	919.622
0.0723	919.708	919.708
0.0724	919.798	919.798
0.0725	919.892	919.892
0.0726	919.991	919.991
0.0727	920.092	920.092
0.0728	920.197	920.197
0.0729	920.305	920.305
0.073	920.416	920.416
0.0731	920.53	920.53
0.0732	920.646	920.646
0.0733	920.771	920.771
0.0734	920.898	920.898
0.0735	921.027	921.027
0.0736	921.157	921.157
0.0737	921.288	921.288
0.0738	921.429	921.429
0.0739	921.571	921.571
0.074	921.712	921.712
0.0741	921.865	921.865
0.0742	922.016	922.016
0.0743	922.166	922.166
0.0744	922.328	922.328
0.0745	922.487	922.487
0.0746	922.642	922.642
0.0747	922.81	922.81
0.0748	922.973	922.973
0.0749	923.131	923.131
0.075	923.3	923.3
0.0751	923.482	923.482
0.0752	923.657	923.657
0.0753	923.823	923.823
0.0754	924.002	924.002
0.0755	924.192	924.192
0.0756	924.394	924.394
0.0757	924.585	924.585
0.0758	924.764	924.764
0.0759	924.954	924.954
0.076	925.155	925.155
0.0761	925.367	925.367
0.0762	925.564	925.564
0.0763	925.744	925.744
0.0764	925.933	925.933
0.0765	926.132	926.132
0.0766	926.339	926.339
0.0767	926.556	926.556
0.0768	926.78	926.78
0.0769	927.013	927.013
0.077	927.222	927.222
0.0771	927.406	927.406
0.0772	927.596	927.596
0.0773	927.791	927.791
0.0774	927.991	927.991
0.0775	928.196	928.196
0.0776	928.404	928.404
0.0777	928.576	928.576
0.0778	928.679	928.679
0.0779	928.718	928.718
0.078	928.696	928.696
0.0781	928.616	928.616
0.0782	928.482	928.482
0.0783	928.328	928.328
0.0784	928.185	928.185
0.0785	928.052	928.052
0.0786	927.931	927.931
0.0787	927.821	927.821
0.0788	927.722	927.722
0.0789	927.609	927.609
0.079	927.482	927.482
0.0791	927.369	927.369
0.0792	927.268	927.268
0.0793	927.18	927.18
0.0794	927.106	927.106
0.0795	927.021	927.021
0.0796	926.929	926.929
0.0797	926.85	926.85
0.0798	926.784	926.784
0.0799	926.732	926.732
0.08	926.674	926.674
0.0801	926.611	926.611
0.0802	926.561	926.561
0.0803	926.525	926.525
0.0804	926.485	926.485
0.0805	926.443	926.443
0.0806	926.413	926.413
0.0807	926.382	926.382
0.0808	926.35	926.35
0.0809	926.33	926.33
0.081	926.324	926.324
0.0811	926.316	926.316
0.0812	926.309	926.309
0.0813	926.314	926.314
0.0814	926.319	926.319
0.0815	926.326	926.326
0.0816	926.334	926.334
0.0817	926.344	926.344
0.0818	926.365	926.365
0.0819	926.388	926.388
0.082	926.413	926.413
0.0821	926.441	926.441
0.0822	926.472	926.472
0.0823	926.512	926.512
0.0824	926.554	926.554
0.0825	926.6	926.6
0.0826	926.648	926.648
0.0827	926.7	926.7
0.0828	926.756	926.756
0.0829	926.815	926.815
0.083	926.878	926.878
0.0831	926.944	926.944
0.0832	927.013	927.013
0.0833	927.086	927.086
0.0834	927.162	927.162
0.0835	927.24	927.24
0.0836	927.322	927.322
0.0837	927.406	927.406
0.0838	927.493	927.493
0.0839	927.581	927.581
0.084	927.672	927.672
0.0841	927.771	927.771
0.0842	927.871	927.871
0.0843	927.972	927.972
0.0844	928.074	928.074
0.0845	928.176	928.176
0.0846	928.288	928.288
0.0847	928.4	928.4
0.0848	928.511	928.511
0.0849	928.633	928.633
0.085	928.753	928.753
0.0851	928.87	928.87
0.0852	928.999	928.999
0.0853	929.125	929.125
0.0854	929.246	929.246
0.0855	929.38	929.38
0.0856	929.507	929.507
0.0857	929.629	929.629
0.0858	929.763	929.763
0.0859	929.907	929.907
0.086	930.044	930.044
0.0861	930.173	930.173
0.0862	930.312	930.312
0.0863	930.463	930.463
0.0864	930.625	930.625
0.0865	930.775	930.775
0.0866	930.913	930.913
0.0867	931.061	931.061
0.0868	931.22	931.22
0.0869	931.389	931.389
0.087	931.541	931.541
0.0871	931.676	931.676
0.0872	931.82	931.82
0.0873	931.973	931.973
0.0874	932.134	932.134
0.0875	932.303	932.303
0.0876	932.479	932.479
0.0877	932.663	932.663
0.0878	932.854	932.854
0.0879	933.02	933.02
0.088	933.158	933.158
0.0881	933.301	933.301
0.0882	933.448	933.448
0.0883	933.599	933.599
0.0884	933.751	933.751
0.0885	933.867	933.867
0.0886	933.915	933.915
0.0887	933.9	933.9
0.0888	933.824	933.824
0.0889	933.691	933.691
0.089	933.506	933.506
0.0891	933.3	933.3
0.0892	933.106	933.106
0.0893	932.922	932.922
0.0894	932.75	932.75
0.0895	932.588	932.588
0.0896	932.438	932.438
0.0897	932.3	932.3
0.0898	932.173	932.173
0.0899	932.033	932.033
0.09	931.881	931.881
0.0901	931.742	931.742
0.0902	931.616	931.616
0.0903	931.503	931.503
0.0904	931.381	931.381
0.0905	931.252	931.252
0.0906	931.136	931.136
0.0907	931.033	931.033
0.0908	930.943	930.943
0.0909	930.848	930.848
0.091	930.749	930.749
0.0911	930.662	930.662
0.0912	930.589	930.589
0.0913	930.512	930.512
0.0914	930.433	930.433
0.0915	930.367	930.367
0.0916	930.299	930.299
0.0917	930.23	930.23
0.0918	930.174	930.174
0.0919	930.118	930.118
0.092	930.062	930.062
0.0921	930.018	930.018
0.0922	929.974	929.974
0.0923	929.932	929.932
0.0924	929.901	929.901
0.0925	929.871	929.871
0.0926	929.844	929.844
0.0927	929.818	929.818
0.0928	929.796	929.796
0.0929	929.782	929.782
0.093	929.771	929.771
0.0931	929.763	929.763
0.0932	929.757	929.757
0.0933	929.755	929.755
0.0934	929.757	929.757
0.0935	929.762	929.762
0.0936	929.771	929.771
0.0937	929.783	929.783
0.0938	929.799	929.799
0.0939	929.818	929.818
0.094	929.841	929.841
0.0941	929.867	929.867
0.0942	929.896	929.896
0.0943	929.928	929.928
0.0944	929.963	929.963
0.0945	930.001	930.001
0.0946	930.041	930.041
0.0947	930.082	930.082
0.0948	930.126	930.126
0.0949	930.178	930.178
0.095	930.231	930.231
0.0951	930.286	930.286
0.0952	930.341	930.341
0.0953	930.396	930.396
0.0954	930.461	930.461
0.0955	930.526	930.526
0.0956	930.59	930.59
0.0957	930.664	930.664
0.0958	930.737	930.737
0.0959	930.807	930.807
0.096	930.889	930.889
0.0961	930.966	930.966
0.0962	931.04	931.04
0.0963	931.125	931.125
0.0964	931.222	931.222
0.0965	931.313	931.313
0.0966	931.398	931.398
0.0967	931.494	931.494
0.0968	931.602	931.602
0.0969	931.701	931.701
0.097	931.79	931.79
0.0971	931.891	931.891
0.0972	932.003	932.003
0.0973	932.103	932.103
0.0974	932.19	932.19
0.0975	932.287	932.287
0.0976	932.394	932.394
0.0977	932.511	932.511
0.0978	932.638	932.638
0.0979	932.747	932.747
0.098	932.838	932.838
0.0981	932.937	932.937
0.0982	933.045	933.045
0.0983	933.16	933.16
0.0984	933.282	933.282
0.0985	933.411	933.411
0.0986	933.548	933.548
0.0987	933.69	933.69
0.0988	933.838	933.838
0.0989	933.958	933.958
0.099	934.047	934.047
0.0991	934.14	934.14
0.0992	934.197	934.197
0.0993	934.186	934.186
0.0994	934.112	934.112
0.0995	933.978	933.978
0.0996	933.788	933.788
0.0997	933.576	933.576
0.0998	933.373	933.373
0.0999	933.151	933.151
0.1	932.911	932.911
0.1001	932.683	932.683
0.1002	932.466	932.466
0.1003	932.261	932.261
0.1004	932.068	932.068
0.1005	931.886	931.886
0.1006	931.717	931.717
0.1007	931.535	931.535
0.1008	931.343	931.343
0.1009	931.164	931.164
0.101	930.998	930.998
0.1011	930.846	930.846
0.1012	930.685	930.685
0.1013	930.518	930.518
0.1014	930.364	930.364
0.1015	930.224	930.224
0.1016	930.098	930.098
0.1017	929.966	929.966
0.1018	929.831	929.831
0.1019	929.71	929.71
0.102	929.601	929.601
0.1021	929.49	929.49
0.1022	929.377	929.377
0.1023	929.277	929.277
0.1024	929.176	929.176
0.1025	929.075	929.075
0.1026	928.986	928.986
0.1027	928.898	928.898
0.1028	928.81	928.81
0.1029	928.735	928.735
0.103	928.66	928.66
0.1031	928.588	928.588
0.1032	928.526	928.526
0.1033	928.466	928.466
0.1034	928.408	928.408
0.1035	928.354	928.354
0.1036	928.302	928.302
0.1037	928.259	928.259
0.1038	928.219	928.219
0.1039	928.182	928.182
0.104	928.148	928.148
0.1041	928.118	928.118
0.1042	928.092	928.092
0.1043	928.069	928.069
0.1044	928.05	928.05
0.1045	928.035	928.035
0.1046	928.023	928.023
0.1047	928.015	928.015
0.1048	928.011	928.011
0.1049	928.01	928.01
0.105	928.013	928.013
0.1051	928.018	928.018
0.1052	928.027	928.027
0.1053	928.038	928.038
0.1054	928.051	928.051
0.1055	928.073	928.073
0.1056	928.097	928.097
0.1057	928.123	928.123
0.1058	928.15	928.15
0.1059	928.178	928.178
0.106	928.217	928.217
0.1061	928.256	928.256
0.1062	928.295	928.295
0.1063	928.345	928.345
0.1064	928.394	928.394
0.1065	928.442	928.442
0.1066	928.502	928.502
0.1067	928.559	928.559
0.1068	928.614	928.614
0.1069	928.681	928.681
0.107	928.743	928.743
0.1071	928.801	928.801
0.1072	928.871	928.871
0.1073	928.953	928.953
0.1074	929.029	929.029
0.1075	929.097	929.097
0.1076	929.177	929.177
0.1077	929.269	929.269
0.1078	929.352	929.352
0.1079	929.424	929.424
0.108	929.508	929.508
0.1081	929.602	929.602
0.1082	929.708	929.708
0.1083	929.8	929.8
0.1084	929.878	929.878
0.1085	929.965	929.965
0.1086	930.062	930.062
0.1087	930.169	930.169
0.1088	930.286	930.286
0.1089	930.411	930.411
0.109	930.516	930.516
0.1091	930.599	930.599
0.1092	930.69	930.69
0.1093	930.787	930.787
0.1094	930.891	930.891
0.1095	931.001	931.001
0.1096	931.117	931.117
0.1097	931.238	931.238
0.1098	931.364	931.364
0.1099	931.491	931.491
0.11	931.584	931.584
0.1101	931.611	931.611
0.1102	931.575	931.575
0.1103	931.48	931.48
0.1104	931.33	931.33
0.1105	931.16	931.16
0.1106	930.999	930.999
0.1107	930.848	930.848
0.1108	930.707	930.707
0.1109	930.577	930.577
0.111	930.431	930.431
0.1111	930.27	930.27
0.1112	930.122	930.122
0.1113	929.986	929.986
0.1114	929.862	929.862
0.1115	929.751	929.751
0.1116	929.652	929.652
0.1117	929.543	929.543
0.1118	929.425	929.425
0.1119	929.32	929.32
0.112	929.229	929.229
0.1121	929.151	929.151
0.1122	929.065	929.065
0.1123	928.975	928.975
0.1124	928.897	928.897
0.1125	928.833	928.833
0.1126	928.765	928.765
0.1127	928.693	928.693
0.1128	928.635	928.635
0.1129	928.589	928.589
0.113	928.541	928.541
0.1131	928.492	928.492
0.1132	928.455	928.455
0.1133	928.418	928.418
0.1134	928.38	928.38
0.1135	928.354	928.354
0.1136	928.329	928.329
0.1137	928.304	928.304
0.1138	928.291	928.291
0.1139	928.278	928.278
0.114	928.268	928.268
0.1141	928.259	928.259
0.1142	928.253	928.253
0.1143	928.256	928.256
0.1144	928.262	928.262
0.1145	928.27	928.27
0.1146	928.281	928.281
0.1147	928.295	928.295
0.1148	928.313	928.313
0.1149	928.334	928.334
0.115	928.358	928.358
0.1151	928.387	928.387
0.1152	928.419	928.419
0.1153	928.454	928.454
0.1154	928.493	928.493
0.1155	928.536	928.536
0.1156	928.582	928.582
0.1157	928.631	928.631
0.1158	928.683	928.683
0.1159	928.738	928.738
0.116	928.796	928.796
0.1161	928.855	928.855
0.1162	928.917	928.917
0.1163	928.981	928.981
0.1164	929.046	929.046
0.1165	929.12	929.12
0.1166	929.194	929.194
0.1167	929.27	929.27
0.1168	929.355	929.355
0.1169	929.441	929.441
0.117	929.526	929.526
0.1171	929.61	929.61
0.1172	929.692	929.692
0.1173	929.785	929.785
0.1174	929.876	929.876
0.1175	929.963	929.963
0.1176	930.062	930.062
0.1177	930.172	930.172
0.1178	930.278	930.278
0.1179	930.378	930.378
0.118	930.49	930.49
0.1181	930.595	930.595
0.1182	930.693	930.693
0.1183	930.802	930.802
0.1184	930.922	930.922
0.1185	931.054	931.054
0.1186	931.176	931.176
0.1187	931.286	931.286
0.1188	931.408	931.408
0.1189	931.54	931.54
0.119	931.682	931.682
0.1191	931.81	931.81
0.1192	931.923	931.923
0.1193	932.045	932.045
0.1194	932.176	932.176
0.1195	932.316	932.316
0.1196	932.465	932.465
0.1197	932.623	932.623
0.1198	932.759	932.759
0.1199	932.872	932.872
0.12	932.992	932.992
0.1201	933.118	933.118
0.1202	933.25	933.25
0.1203	933.387	933.387
0.1204	933.529	933.529
0.1205	933.675	933.675
0.1206	933.825	933.825
0.1207	933.94	933.94
0.1208	933.986	933.986
0.1209	933.968	933.968
0.121	933.89	933.89
0.1211	933.756	933.756
0.1212	933.599	933.599
0.1213	933.45	933.45
0.1214	933.312	933.312
0.1215	933.182	933.182
0.1216	933.035	933.035
0.1217	932.871	932.871
0.1218	932.719	932.719
0.1219	932.578	932.578
0.122	932.449	932.449
0.1221	932.332	932.332
0.1222	932.226	932.226
0.1223	932.109	932.109
0.1224	931.982	931.982
0.1225	931.867	931.867
0.1226	931.765	931.765
0.1227	931.676	931.676
0.1228	931.579	931.579
0.1229	931.476	931.476
0.123	931.386	931.386
0.1231	931.308	931.308
0.1232	931.244	931.244
0.1233	931.175	931.175
0.1234	931.102	931.102
0.1235	931.041	931.041
0.1236	930.978	930.978
0.1237	930.913	930.913
0.1238	930.86	930.86
0.1239	930.82	930.82
0.124	930.778	930.778
0.1241	930.736	930.736
0.1242	930.705	930.705
0.1243	930.674	930.674
0.1244	930.644	930.644
0.1245	930.615	930.615
0.1246	930.587	930.587
0.1247	930.569	930.569
0.1248	930.554	930.554
0.1249	930.54	930.54
0.125	930.536	930.536
0.1251	930.533	930.533
0.1252	930.533	930.533
0.1253	930.535	930.535
0.1254	930.541	930.541
0.1255	930.549	930.549
0.1256	930.561	930.561
0.1257	930.576	930.576
0.1258	930.595	930.595
0.1259	930.617	930.617
0.126	930.642	930.642
0.1261	930.67	930.67
0.1262	930.7	930.7
0.1263	930.736	930.736
0.1264	930.774	930.774
0.1265	930.816	930.816
0.1266	930.86	930.86
0.1267	930.906	930.906
0.1268	930.955	930.955
0.1269	931.006	931.006
0.127	931.058	931.058
0.1271	931.112	931.112
0.1272	931.174	931.174
0.1273	931.238	931.238
0.1274	931.302	931.302
0.1275	931.366	931.366
0.1276	931.429	931.429
0.1277	931.503	931.503
0.1278	931.576	931.576
0.1279	931.647	931.647
0.128	931.729	931.729
0.1281	931.808	931.808
0.1282	931.884	931.884
0.1283	931.972	931.972
0.1284	932.055	932.055
0.1285	932.133	932.133
0.1286	932.223	932.223
0.1287	932.324	932.324
0.1288	932.418	932.418
0.1289	932.505	932.505
0.129	932.604	932.604
0.1291	932.714	932.714
0.1292	932.814	932.814
0.1293	932.904	932.904
0.1294	933.005	933.005
0.1295	933.116	933.116
0.1296	933.239	933.239
0.1297	933.347	933.347
0.1298	933.441	933.441
0.1299	933.545	933.545
0.13	933.658	933.658
0.1301	933.781	933.781
0.1302	933.913	933.913
0.1303	934.025	934.025
0.1304	934.117	934.117
0.1305	934.216	934.216
0.1306	934.322	934.322
0.1307	934.435	934.435
0.1308	934.555	934.555
0.1309	934.68	934.68
0.131	934.811	934.811
0.1311	934.947	934.947
0.1312	935.088	935.088
0.1313	935.232	935.232
0.1314	935.342	935.342
0.1315	935.384	935.384
0.1316	935.361	935.361
0.1317	935.278	935.278
0.1318	935.138	935.138
0.1319	934.975	934.975
0.132	934.821	934.821
0.1321	934.676	934.676
0.1322	934.541	934.541
0.1323	934.416	934.416
0.1324	934.3	934.3
0.1325	934.168	934.168
0.1326	934.02	934.02
0.1327	933.885	933.885
0.1328	933.761	933.761
0.1329	933.649	933.649
0.133	933.549	933.549
0.1331	933.437	933.437
0.1332	933.316	933.316
0.1333	933.207	933.207
0.1334	933.111	933.111
0.1335	933.028	933.028
0.1336	932.937	932.937
0.1337	932.84	932.84
0.1338	932.756	932.756
0.1339	932.686	932.686
0.134	932.61	932.61
0.1341	932.53	932.53
0.1342	932.463	932.463
0.1343	932.409	932.409
0.1344	932.353	932.353
0.1345	932.294	932.294
0.1346	932.247	932.247
0.1347	932.2	932.2
0.1348	932.152	932.152
0.1349	932.115	932.115
0.135	932.079	932.079
0.1351	932.043	932.043
0.1352	932.019	932.019
0.1353	931.995	931.995
0.1354	931.973	931.973
0.1355	931.96	931.96
0.1356	931.949	931.949
0.1357	931.94	931.94
0.1358	931.933	931.933
0.1359	931.929	931.929
0.136	931.933	931.933
0.1361	931.938	931.938
0.1362	931.947	931.947
0.1363	931.958	931.958
0.1364	931.972	931.972
0.1365	931.989	931.989
0.1366	932.008	932.008
0.1367	932.031	932.031
0.1368	932.057	932.057
0.1369	932.086	932.086
0.137	932.118	932.118
0.1371	932.153	932.153
0.1372	932.19	932.19
0.1373	932.229	932.229
0.1374	932.271	932.271
0.1375	932.314	932.314
0.1376	932.365	932.365
0.1377	932.418	932.418
0.1378	932.473	932.473
0.1379	932.528	932.528
0.138	932.585	932.585
0.1381	932.641	932.641
0.1382	932.698	932.698
0.1383	932.764	932.764
0.1384	932.829	932.829
0.1385	932.893	932.893
0.1386	932.968	932.968
0.1387	933.04	933.04
0.1388	933.11	933.11
0.1389	933.191	933.191
0.139	933.268	933.268
0.1391	933.341	933.341
0.1392	933.425	933.425
0.1393	933.52	933.52
0.1394	933.61	933.61
0.1395	933.693	933.693
0.1396	933.787	933.787
0.1397	933.893	933.893
0.1398	933.99	933.99
0.1399	934.078	934.078
0.14	934.176	934.176
0.1401	934.286	934.286
0.1402	934.383	934.383
0.1403	934.468	934.468
0.1404	934.563	934.563
0.1405	934.668	934.668
0.1406	934.782	934.782
0.1407	934.907	934.907
0.1408	935.014	935.014
0.1409	935.102	935.102
0.141	935.199	935.199
0.1411	935.304	935.304
0.1412	935.417	935.417
0.1413	935.537	935.537
0.1414	935.664	935.664
0.1415	935.798	935.798
0.1416	935.937	935.937
0.1417	936.05	936.05
0.1418	936.135	936.135
0.1419	936.223	936.223
0.142	936.315	936.315
0.1421	936.407	936.407
0.1422	936.464	936.464
0.1423	936.454	936.454
0.1424	936.381	936.381
0.1425	936.25	936.25
0.1426	936.064	936.064
0.1427	935.856	935.856
0.1428	935.658	935.658
0.1429	935.44	935.44
0.143	935.206	935.206
0.1431	934.983	934.983
0.1432	934.771	934.771
0.1433	934.57	934.57
0.1434	934.381	934.381
0.1435	934.203	934.203
0.1436	934.036	934.036
0.1437	933.858	933.858
0.1438	933.67	933.67
0.1439	933.494	933.494
0.144	933.331	933.331
0.1441	933.181	933.181
0.1442	933.023	933.023
0.1443	932.858	932.858
0.1444	932.706	932.706
0.1445	932.568	932.568
0.1446	932.443	932.443
0.1447	932.312	932.312
0.1448	932.178	932.178
0.1449	932.057	932.057
0.145	931.934	931.934
0.1451	931.808	931.808
0.1452	931.695	931.695
0.1453	931.594	931.594
0.1454	931.493	931.493
0.1455	931.391	931.391
0.1456	931.301	931.301
0.1457	931.211	931.211
0.1458	931.122	931.122
0.1459	931.044	931.044
0.146	930.967	930.967
0.1461	930.891	930.891
0.1462	930.818	930.818
0.1463	930.747	930.747
0.1464	930.686	930.686
0.1465	930.627	930.627
0.1466	930.57	930.57
0.1467	930.517	930.517
0.1468	930.467	930.467
0.1469	930.421	930.421
0.147	930.378	930.378
0.1471	930.341	930.341
0.1472	930.307	930.307
0.1473	930.276	930.276
0.1474	930.249	930.249
0.1475	930.225	930.225
0.1476	930.204	930.204
0.1477	930.187	930.187
0.1478	930.172	930.172
0.1479	930.16	930.16
0.148	930.151	930.151
0.1481	930.149	930.149
0.1482	930.15	930.15
0.1483	930.153	930.153
0.1484	930.158	930.158
0.1485	930.166	930.166
0.1486	930.175	930.175
0.1487	930.185	930.185
0.1488	930.205	930.205
0.1489	930.225	930.225
0.149	930.246	930.246
0.1491	930.278	930.278
0.1492	930.309	930.309
0.1493	930.339	930.339
0.1494	930.368	930.368
0.1495	930.394	930.394
0.1496	930.432	930.432
0.1497	930.482	930.482
0.1498	930.528	930.528
0.1499	930.57	930.57
0.15	930.625	930.625
0.1501	930.673	930.673
0.1502	930.716	930.716
0.1503	930.771	930.771
0.1504	930.837	930.837
0.1505	930.896	930.896
0.1506	930.945	930.945
0.1507	931.006	931.006
0.1508	931.079	931.079
0.1509	931.163	931.163
0.151	931.235	931.235
0.1511	931.295	931.295
0.1512	931.364	931.364
0.1513	931.445	931.445
0.1514	931.536	931.536
0.1515	931.61	931.61
0.1516	931.666	931.666
0.1517	931.732	931.732
0.1518	931.806	931.806
0.1519	931.889	931.889
0.152	931.979	931.979
0.1521	932.077	932.077
0.1522	932.183	932.183
0.1523	932.296	932.296
0.1524	932.415	932.415
0.1525	932.507	932.507
0.1526	932.57	932.57
0.1527	932.638	932.638
0.1528	932.708	932.708
0.1529	932.743	932.743
0.153	932.713	932.713
0.1531	932.62	932.62
0.1532	932.469	932.469
0.1533	932.264	932.264
0.1534	932.039	932.039
0.1535	931.823	931.823
0.1536	931.617	931.617
0.1537	931.42	931.42
0.1538	931.207	931.207
0.1539	930.98	930.98
0.154	930.764	930.764
0.1541	930.559	930.559
0.1542	930.367	930.367
0.1543	930.187	930.187
0.1544	930.019	930.019
0.1545	929.84	929.84
0.1546	929.652	929.652
0.1547	929.478	929.478
0.1548	929.316	929.316
0.1549	929.168	929.168
0.155	929.013	929.013
0.1551	928.852	928.852
0.1552	928.704	928.704
0.1553	928.57	928.57
0.1554	928.432	928.432
0.1555	928.29	928.29
0.1556	928.163	928.163
0.1557	928.048	928.048
0.1558	927.931	927.931
0.1559	927.813	927.813
0.156	927.708	927.708
0.1561	927.603	927.603
0.1562	927.497	927.497
0.1563	927.405	927.405
0.1564	927.313	927.313
0.1565	927.222	927.222
0.1566	927.143	927.143
0.1567	927.066	927.066
0.1568	926.991	926.991
0.1569	926.926	926.926
0.157	926.864	926.864
0.1571	926.805	926.805
0.1572	926.749	926.749
0.1573	926.696	926.696
0.1574	926.651	926.651
0.1575	926.61	926.61
0.1576	926.573	926.573
0.1577	926.539	926.539
0.1578	926.509	926.509
0.1579	926.482	926.482
0.158	926.46	926.46
0.1581	926.442	926.442
0.1582	926.427	926.427
0.1583	926.417	926.417
0.1584	926.41	926.41
0.1585	926.407	926.407
0.1586	926.408	926.408
0.1587	926.412	926.412
0.1588	926.42	926.42
0.1589	926.43	926.43
0.159	926.443	926.443
0.1591	926.459	926.459
0.1592	926.484	926.484
0.1593	926.511	926.511
0.1594	926.54	926.54
0.1595	926.571	926.571
0.1596	926.602	926.602
0.1597	926.644	926.644
0.1598	926.687	926.687
0.1599	926.73	926.73
0.16	926.773	926.773
0.1601	926.814	926.814
0.1602	926.867	926.867
0.1603	926.918	926.918
0.1604	926.966	926.966
0.1605	927.026	927.026
0.1606	927.098	927.098
0.1607	927.167	927.167
0.1608	927.23	927.23
0.1609	927.306	927.306
0.161	927.376	927.376
0.1611	927.44	927.44
0.1612	927.515	927.515
0.1613	927.602	927.602
0.1614	927.68	927.68
0.1615	927.749	927.749
0.1616	927.829	927.829
0.1617	927.921	927.921
0.1618	928.024	928.024
0.1619	928.114	928.114
0.162	928.19	928.19
0.1621	928.277	928.277
0.1622	928.374	928.374
0.1623	928.48	928.48
0.1624	928.597	928.597
0.1625	928.723	928.723
0.1626	928.83	928.83
0.1627	928.917	928.917
0.1628	929.011	929.011
0.1629	929.112	929.112
0.163	929.221	929.221
0.1631	929.337	929.337
0.1632	929.459	929.459
0.1633	929.587	929.587
0.1634	929.72	929.72
0.1635	929.858	929.858
0.1636	929.998	929.998
0.1637	930.103	930.103
0.1638	930.143	930.143
0.1639	930.12	930.12
0.164	930.039	930.039
0.1641	929.904	929.904
0.1642	929.748	929.748
0.1643	929.601	929.601
0.1644	929.465	929.465
0.1645	929.338	929.338
0.1646	929.223	929.223
0.1647	929.091	929.091
0.1648	928.944	928.944
0.1649	928.81	928.81
0.165	928.688	928.688
0.1651	928.578	928.578
0.1652	928.481	928.481
0.1653	928.395	928.395
0.1654	928.3	928.3
0.1655	928.196	928.196
0.1656	928.104	928.104
0.1657	928.026	928.026
0.1658	927.961	927.961
0.1659	927.889	927.889
0.166	927.811	927.811
0.1661	927.747	927.747
0.1662	927.696	927.696
0.1663	927.64	927.64
0.1664	927.581	927.581
0.1665	927.536	927.536
0.1666	927.488	927.488
0.1667	927.438	927.438
0.1668	927.401	927.401
0.1669	927.377	927.377
0.167	927.352	927.352
0.1671	927.326	927.326
0.1672	927.313	927.313
0.1673	927.299	927.299
0.1674	927.287	927.287
0.1675	927.276	927.276
0.1676	927.267	927.267
0.1677	927.268	927.268
0.1678	927.271	927.271
0.1679	927.276	927.276
0.168	927.291	927.291
0.1681	927.308	927.308
0.1682	927.327	927.327
0.1683	927.349	927.349
0.1684	927.375	927.375
0.1685	927.403	927.403
0.1686	927.435	927.435
0.1687	927.471	927.471
0.1688	927.51	927.51
0.1689	927.552	927.552
0.169	927.598	927.598
0.1691	927.648	927.648
0.1692	927.701	927.701
0.1693	927.757	927.757
0.1694	927.816	927.816
0.1695	927.879	927.879
0.1696	927.944	927.944
0.1697	928.011	928.011
0.1698	928.081	928.081
0.1699	928.153	928.153
0.17	928.226	928.226
0.1701	928.301	928.301
0.1702	928.384	928.384
0.1703	928.468	928.468
0.1704	928.553	928.553
0.1705	928.648	928.648
0.1706	928.743	928.743
0.1707	928.838	928.838
0.1708	928.931	928.931
0.1709	929.022	929.022
0.171	929.125	929.125
0.1711	929.224	929.224
0.1712	929.321	929.321
0.1713	929.429	929.429
0.1714	929.548	929.548
0.1715	929.662	929.662
0.1716	929.772	929.772
0.1717	929.893	929.893
0.1718	930.007	930.007
0.1719	930.113	930.113
0.172	930.231	930.231
0.1721	930.36	930.36
0.1722	930.501	930.501
0.1723	930.631	930.631
0.1724	930.75	930.75
0.1725	930.88	930.88
0.1726	931.021	931.021
0.1727	931.172	931.172
0.1728	931.309	931.309
0.1729	931.43	931.43
0.173	931.561	931.561
0.1731	931.701	931.701
0.1732	931.85	931.85
0.1733	932.007	932.007
0.1734	932.173	932.173
0.1735	932.318	932.318
0.1736	932.44	932.44
0.1737	932.569	932.569
0.1738	932.704	932.704
0.1739	932.844	932.844
0.174	932.99	932.99
0.1741	933.141	933.141
0.1742	933.296	933.296
0.1743	933.455	933.455
0.1744	933.578	933.578
0.1745	933.634	933.634
0.1746	933.625	933.625
0.1747	933.556	933.556
0.1748	933.431	933.431
0.1749	933.283	933.283
0.175	933.143	933.143
0.1751	933.013	933.013
0.1752	932.864	932.864
0.1753	932.697	932.697
0.1754	932.542	932.542
0.1755	932.398	932.398
0.1756	932.265	932.265
0.1757	932.143	932.143
0.1758	932.033	932.033
0.1759	931.91	931.91
0.176	931.777	931.777
0.1761	931.656	931.656
0.1762	931.548	931.548
0.1763	931.452	931.452
0.1764	931.369	931.369
0.1765	931.278	931.278
0.1766	931.18	931.18
0.1767	931.095	931.095
0.1768	931.023	931.023
0.1769	930.946	930.946
0.177	930.864	930.864
0.1771	930.795	930.795
0.1772	930.739	930.739
0.1773	930.68	930.68
0.1774	930.619	930.619
0.1775	930.57	930.57
0.1776	930.52	930.52
0.1777	930.469	930.469
0.1778	930.43	930.43
0.1779	930.391	930.391
0.178	930.352	930.352
0.1781	930.325	930.325
0.1782	930.298	930.298
0.1783	930.273	930.273
0.1784	930.258	930.258
0.1785	930.245	930.245
0.1786	930.233	930.233
0.1787	930.224	930.224
0.1788	930.218	930.218
0.1789	930.219	930.219
0.179	930.223	930.223
0.1791	930.23	930.23
0.1792	930.24	930.24
0.1793	930.253	930.253
0.1794	930.269	930.269
0.1795	930.288	930.288
0.1796	930.311	930.311
0.1797	930.336	930.336
0.1798	930.366	930.366
0.1799	930.398	930.398
0.18	930.433	930.433
0.1801	930.472	930.472
0.1802	930.513	930.513
0.1803	930.557	930.557
0.1804	930.603	930.603
0.1805	930.652	930.652
0.1806	930.702	930.702
0.1807	930.754	930.754
0.1808	930.807	930.807
0.1809	930.869	930.869
0.181	930.932	930.932
0.1811	930.995	930.995
0.1812	931.068	931.068
0.1813	931.141	931.141
0.1814	931.213	931.213
0.1815	931.285	931.285
0.1816	931.355	931.355
0.1817	931.435	931.435
0.1818	931.513	931.513
0.1819	931.588	931.588
0.182	931.674	931.674
0.1821	931.771	931.771
0.1822	931.864	931.864
0.1823	931.952	931.952
0.1824	932.051	932.051
0.1825	932.144	932.144
0.1826	932.229	932.229
0.1827	932.326	932.326
0.1828	932.434	932.434
0.1829	932.532	932.532
0.183	932.62	932.62
0.1831	932.719	932.719
0.1832	932.829	932.829
0.1833	932.949	932.949
0.1834	933.056	933.056
0.1835	933.148	933.148
0.1836	933.25	933.25
0.1837	933.361	933.361
0.1838	933.482	933.482
0.1839	933.612	933.612
0.184	933.75	933.75
0.1841	933.869	933.869
0.1842	933.966	933.966
0.1843	934.07	934.07
0.1844	934.181	934.181
0.1845	934.299	934.299
0.1846	934.422	934.422
0.1847	934.551	934.551
0.1848	934.685	934.685
0.1849	934.824	934.824
0.185	934.967	934.967
0.1851	935.11	935.11
0.1852	935.218	935.218
0.1853	935.26	935.26
0.1854	935.238	935.238
0.1855	935.155	935.155
0.1856	935.014	935.014
0.1857	934.85	934.85
0.1858	934.693	934.693
0.1859	934.543	934.543
0.186	934.4	934.4
0.1861	934.237	934.237
0.1862	934.057	934.057
0.1863	933.886	933.886
0.1864	933.724	933.724
0.1865	933.571	933.571
0.1866	933.428	933.428
0.1867	933.294	933.294
0.1868	933.147	933.147
0.1869	932.988	932.988
0.187	932.839	932.839
0.1871	932.701	932.701
0.1872	932.573	932.573
0.1873	932.435	932.435
0.1874	932.289	932.289
0.1875	932.154	932.154
0.1876	932.029	932.029
0.1877	931.897	931.897
0.1878	931.759	931.759
0.1879	931.633	931.633
0.188	931.516	931.516
0.1881	931.395	931.395
0.1882	931.269	931.269
0.1883	931.154	931.154
0.1884	931.035	931.035
0.1885	930.914	930.914
0.1886	930.802	930.802
0.1887	930.689	930.689
0.1888	930.574	930.574
0.1889	930.467	930.467
0.189	930.36	930.36
0.1891	930.252	930.252
0.1892	930.152	930.152
0.1893	930.051	930.051
0.1894	929.951	929.951
0.1895	929.85	929.85
0.1896	929.751	929.751
0.1897	929.656	929.656
0.1898	929.562	929.562
0.1899	929.469	929.469
0.19	929.377	929.377
0.1901	929.286	929.286
0.1902	929.195	929.195
0.1903	929.106	929.106
0.1904	929.018	929.018
0.1905	928.932	928.932
0.1906	928.846	928.846
0.1907	928.761	928.761
0.1908	928.678	928.678
0.1909	928.595	928.595
0.191	928.512	928.512
0.1911	928.431	928.431
0.1912	928.349	928.349
0.1913	928.267	928.267
0.1914	928.185	928.185
0.1915	928.11	928.11
0.1916	928.033	928.033
0.1917	927.956	927.956
0.1918	927.878	927.878
0.1919	927.798	927.798
0.192	927.726	927.726
0.1921	927.652	927.652
0.1922	927.575	927.575
0.1923	927.506	927.506
0.1924	927.435	927.435
0.1925	927.359	927.359
0.1926	927.293	927.293
0.1927	927.222	927.222
0.1928	927.145	927.145
0.1929	927.078	927.078
0.193	927.004	927.004
0.1931	926.923	926.923
0.1932	926.851	926.851
0.1933	926.79	926.79
0.1934	926.719	926.719
0.1935	926.638	926.638
0.1936	926.567	926.567
0.1937	926.505	926.505
0.1938	926.432	926.432
0.1939	926.345	926.345
0.194	926.267	926.267
0.1941	926.198	926.198
0.1942	926.139	926.139
0.1943	926.088	926.088
0.1944	926.02	926.02
0.1945	925.934	925.934
0.1946	925.855	925.855
0.1947	925.785	925.785
0.1948	925.721	925.721
0.1949	925.664	925.664
0.195	925.614	925.614
0.1951	925.541	925.541
0.1952	925.442	925.442
0.1953	925.348	925.348
0.1954	925.258	925.258
0.1955	925.173	925.173
0.1956	925.091	925.091
0.1957	925.012	925.012
0.1958	924.936	924.936
0.1959	924.823	924.823
0.196	924.642	924.642
0.1961	924.396	924.396
0.1962	924.088	924.088
0.1963	923.724	923.724
0.1964	923.337	923.337
0.1965	922.928	922.928
0.1966	922.499	922.499
0.1967	922.08	922.08
0.1968	921.671	921.671
0.1969	921.272	921.272
0.197	920.883	920.883
0.1971	920.504	920.504
0.1972	920.136	920.136
0.1973	919.754	919.754
0.1974	919.36	919.36
0.1975	918.977	918.977
0.1976	918.606	918.606
0.1977	918.248	918.248
0.1978	917.9	917.9
0.1979	917.544	917.544
0.198	917.179	917.179
0.1981	916.827	916.827
0.1982	916.487	916.487
0.1983	916.141	916.141
0.1984	915.79	915.79
0.1985	915.451	915.451
0.1986	915.124	915.124
0.1987	914.794	914.794
0.1988	914.46	914.46
0.1989	914.139	914.139
0.199	913.829	913.829
0.1991	913.517	913.517
0.1992	913.204	913.204
0.1993	912.902	912.902
0.1994	912.599	912.599
0.1995	912.296	912.296
0.1996	912.004	912.004
0.1997	911.712	911.712
0.1998	911.421	911.421
[truncated: 18,002 more rows]
