# Supplementary material for: Clamping force control of electro–mechanical brakes based on driver intentions
Source: PLoS One. 2020 Sep 24;15(9):e0239608. doi: 10.1371/journal.pone.0239608 (PMC7514108; doi:10.1371/journal.pone.0239608)
Supplement: S1 File — (ZIP) [file pone.0239608.s002.zip › Supporting Information/S2_Simulation results/Fig 16_Simulation result 1 of clamping control strategy.xlsx]

## Sheet: Accelerator pedal
time	travel (%)
0	28.055
0.0001	28.055
0.0002	28.055
0.0003	28.055
0.0004	28.055
0.0005	28.055
0.0006	28.055
0.0007	28.055
0.0008	28.055
0.0009	28.055
0.001	28.055
0.0011	28.0515
0.0012	28.048
0.0013	28.0445
0.0014	28.041
0.0015	28.0374
0.0016	28.0339
0.0017	28.0304
0.0018	28.0269
0.0019	28.0234
0.002	28.0198
0.0021	28.0151
0.0022	28.0104
0.0023	28.0057
0.0024	28.001
0.0025	27.9963
0.0026	27.9917
0.0027	27.987
0.0028	27.9823
0.0029	27.9776
0.003	27.9729
0.0031	27.9776
0.0032	27.9823
0.0033	27.987
0.0034	27.9917
0.0035	27.9964
0.0036	28.001
0.0037	28.0057
0.0038	28.0104
0.0039	28.0151
0.004	28.0198
0.0041	28.0198
0.0042	28.0198
0.0043	28.0198
0.0044	28.0198
0.0045	28.0198
0.0046	28.0198
0.0047	28.0198
0.0048	28.0198
0.0049	28.0198
0.005	28.0198
0.0051	28.0116
0.0052	28.0034
0.0053	27.9952
0.0054	27.987
0.0055	27.9787
0.0056	27.9705
0.0057	27.9623
0.0058	27.9541
0.0059	27.9459
0.006	27.9377
0.0061	27.9471
0.0062	27.9565
0.0063	27.9658
0.0064	27.9752
0.0065	27.9846
0.0066	27.994
0.0067	28.0034
0.0068	28.0128
0.0069	28.0222
0.007	28.0316
0.0071	28.0339
0.0072	28.0363
0.0073	28.0386
0.0074	28.041
0.0075	28.0433
0.0076	28.0457
0.0077	28.048
0.0078	28.0504
0.0079	28.0527
0.008	28.055
0.0081	28.0527
0.0082	28.0503
0.0083	28.048
0.0084	28.0456
0.0085	28.0433
0.0086	28.0409
0.0087	28.0386
0.0088	28.0363
0.0089	28.0339
0.009	28.0315
0.0091	28.0257
0.0092	28.0198
0.0093	28.014
0.0094	28.0081
0.0095	28.0022
0.0096	27.9963
0.0097	27.9905
0.0098	27.9846
0.0099	27.9787
0.01	27.9729
0.0101	27.9776
0.0102	27.9823
0.0103	27.987
0.0104	27.9917
0.0105	27.9964
0.0106	28.0011
0.0107	28.0058
0.0108	28.0104
0.0109	28.0151
0.011	28.0198
0.0111	28.0222
0.0112	28.0245
0.0113	28.0269
0.0114	28.0292
0.0115	28.0316
0.0116	28.0339
0.0117	28.0363
0.0118	28.0386
0.0119	28.041
0.012	28.0433
0.0121	28.0421
0.0122	28.0409
0.0123	28.0398
0.0124	28.0386
0.0125	28.0374
0.0126	28.0363
0.0127	28.0351
0.0128	28.0339
0.0129	28.0327
0.013	28.0316
0.0131	28.0327
0.0132	28.0339
0.0133	28.0351
0.0134	28.0363
0.0135	28.0374
0.0136	28.0386
0.0137	28.0398
0.0138	28.041
0.0139	28.0421
0.014	28.0433
0.0141	28.0457
0.0142	28.048
0.0143	28.0504
0.0144	28.0527
0.0145	28.0551
0.0146	28.0574
0.0147	28.0598
0.0148	28.0621
0.0149	28.0644
0.015	28.0667
0.0151	28.0503
0.0152	28.0339
0.0153	28.0174
0.0154	28.001
0.0155	27.9846
0.0156	27.9681
0.0157	27.9517
0.0158	27.9353
0.0159	27.9188
0.016	27.9025
0.0161	27.9166
0.0162	27.9307
0.0163	27.9448
0.0164	27.9589
0.0165	27.9729
0.0166	27.987
0.0167	28.0011
0.0168	28.0152
0.0169	28.0293
0.017	28.0433
0.0171	28.0386
0.0172	28.0339
0.0173	28.0292
0.0174	28.0245
0.0175	28.0198
0.0176	28.0151
0.0177	28.0104
0.0178	28.0057
0.0179	28.001
0.018	27.9964
0.0181	27.9999
0.0182	28.0034
0.0183	28.0069
0.0184	28.0105
0.0185	28.014
0.0186	28.0175
0.0187	28.021
0.0188	28.0245
0.0189	28.0281
0.019	28.0316
0.0191	28.0339
0.0192	28.0363
0.0193	28.0386
0.0194	28.041
0.0195	28.0433
0.0196	28.0457
0.0197	28.048
0.0198	28.0504
0.0199	28.0527
0.02	28.055
0.0201	28.0527
0.0202	28.0503
0.0203	28.048
0.0204	28.0456
0.0205	28.0433
0.0206	28.0409
0.0207	28.0386
0.0208	28.0362
0.0209	28.0339
0.021	28.0316
0.0211	28.0316
0.0212	28.0316
0.0213	28.0316
0.0214	28.0316
0.0215	28.0316
0.0216	28.0316
0.0217	28.0316
0.0218	28.0316
0.0219	28.0316
0.022	28.0315
0.0221	28.0268
0.0222	28.0221
0.0223	28.0175
0.0224	28.0128
0.0225	28.0081
0.0226	28.0034
0.0227	27.9987
0.0228	27.994
0.0229	27.9893
0.023	27.9846
0.0231	27.9858
0.0232	27.987
0.0233	27.9882
0.0234	27.9893
0.0235	27.9905
0.0236	27.9917
0.0237	27.9928
0.0238	27.994
0.0239	27.9952
0.024	27.9964
0.0241	28.0046
0.0242	28.0128
0.0243	28.021
0.0244	28.0293
0.0245	28.0375
0.0246	28.0457
0.0247	28.0539
0.0248	28.0621
0.0249	28.0704
0.025	28.0785
0.0251	28.0726
0.0252	28.0667
0.0253	28.0609
0.0254	28.055
0.0255	28.0491
0.0256	28.0433
0.0257	28.0374
0.0258	28.0315
0.0259	28.0257
0.026	28.0198
0.0261	28.0222
0.0262	28.0245
0.0263	28.0269
0.0264	28.0292
0.0265	28.0316
0.0266	28.0339
0.0267	28.0363
0.0268	28.0386
0.0269	28.041
0.027	28.0433
0.0271	28.0386
0.0272	28.0339
0.0273	28.0292
0.0274	28.0245
0.0275	28.0198
0.0276	28.0151
0.0277	28.0104
0.0278	28.0057
0.0279	28.001
0.028	27.9964
0.0281	27.9987
0.0282	28.0011
0.0283	28.0034
0.0284	28.0058
0.0285	28.0081
0.0286	28.0105
0.0287	28.0128
0.0288	28.0151
0.0289	28.0175
0.029	28.0199
0.0291	28.0234
0.0292	28.0269
0.0293	28.0304
0.0294	28.0339
0.0295	28.0375
0.0296	28.041
0.0297	28.0445
0.0298	28.048
0.0299	28.0515
0.03	28.0551
0.0301	28.0574
0.0302	28.0598
0.0303	28.0621
0.0304	28.0645
0.0305	28.0668
0.0306	28.0691
0.0307	28.0715
0.0308	28.0738
0.0309	28.0762
0.031	28.0785
0.0311	28.0714
0.0312	28.0644
0.0313	28.0573
0.0314	28.0503
0.0315	28.0433
0.0316	28.0362
0.0317	28.0292
0.0318	28.0221
0.0319	28.0151
0.032	28.0081
0.0321	28.0105
0.0322	28.0128
0.0323	28.0151
0.0324	28.0175
0.0325	28.0199
0.0326	28.0222
0.0327	28.0245
0.0328	28.0269
0.0329	28.0292
0.033	28.0315
0.0331	28.0292
0.0332	28.0268
0.0333	28.0245
0.0334	28.0222
0.0335	28.0198
0.0336	28.0175
0.0337	28.0151
0.0338	28.0128
0.0339	28.0104
0.034	28.0081
0.0341	28.0057
0.0342	28.0034
0.0343	28.001
0.0344	27.9987
0.0345	27.9963
0.0346	27.994
0.0347	27.9916
0.0348	27.9893
0.0349	27.987
0.035	27.9846
0.0351	27.987
0.0352	27.9893
0.0353	27.9917
0.0354	27.994
0.0355	27.9964
0.0356	27.9987
0.0357	28.0011
0.0358	28.0034
0.0359	28.0058
0.036	28.0081
0.0361	28.0093
0.0362	28.0104
0.0363	28.0116
0.0364	28.0128
0.0365	28.014
0.0366	28.0151
0.0367	28.0163
0.0368	28.0175
0.0369	28.0187
0.037	28.0198
0.0371	28.021
0.0372	28.0222
0.0373	28.0234
0.0374	28.0245
0.0375	28.0257
0.0376	28.0269
0.0377	28.0281
0.0378	28.0292
0.0379	28.0304
0.038	28.0316
0.0381	28.0316
0.0382	28.0316
0.0383	28.0316
0.0384	28.0316
0.0385	28.0316
0.0386	28.0316
0.0387	28.0316
0.0388	28.0316
0.0389	28.0316
0.039	28.0315
0.0391	28.0221
0.0392	28.0127
0.0393	28.0033
0.0394	27.9939
0.0395	27.9845
0.0396	27.9751
0.0397	27.9657
0.0398	27.9564
0.0399	27.947
0.04	27.9378
0.0401	27.946
0.0402	27.9542
0.0403	27.9624
0.0404	27.9706
0.0405	27.9788
0.0406	27.987
0.0407	27.9953
0.0408	28.0035
0.0409	28.0117
0.041	28.0198
0.0411	28.021
0.0412	28.0222
0.0413	28.0234
0.0414	28.0245
0.0415	28.0257
0.0416	28.0269
0.0417	28.0281
0.0418	28.0292
0.0419	28.0304
0.042	28.0315
0.0421	28.0268
0.0422	28.0221
0.0423	28.0174
0.0424	28.0127
0.0425	28.008
0.0426	28.0034
0.0427	27.9987
0.0428	27.994
0.0429	27.9893
0.043	27.9847
0.0431	27.9965
0.0432	28.0082
0.0433	28.02
0.0434	28.0317
0.0435	28.0434
0.0436	28.0552
0.0437	28.0669
0.0438	28.0786
0.0439	28.0904
0.044	28.1018
0.0441	28.0866
0.0442	28.0713
0.0443	28.056
0.0444	28.0408
0.0445	28.0255
0.0446	28.0103
0.0447	27.995
0.0448	27.9798
0.0449	27.9645
0.045	27.9495
0.0451	27.9541
0.0452	27.9589
0.0453	27.9635
0.0454	27.9682
0.0455	27.9729
0.0456	27.9776
0.0457	27.9823
0.0458	27.987
0.0459	27.9917
0.046	27.9964
0.0461	27.9987
0.0462	28.0011
0.0463	28.0034
0.0464	28.0058
0.0465	28.0081
0.0466	28.0105
0.0467	28.0128
0.0468	28.0152
0.0469	28.0175
0.047	28.0198
0.0471	28.0186
0.0472	28.0175
0.0473	28.0163
0.0474	28.0151
0.0475	28.014
0.0476	28.0128
0.0477	28.0116
0.0478	28.0104
0.0479	28.0093
0.048	28.008
0.0481	28.0022
0.0482	27.9963
0.0483	27.9904
0.0484	27.9845
0.0485	27.9787
0.0486	27.9728
0.0487	27.9669
0.0488	27.9611
0.0489	27.9552
0.049	27.9495
0.0491	27.9542
0.0492	27.9589
0.0493	27.9636
0.0494	27.9682
0.0495	27.9729
0.0496	27.9776
0.0497	27.9823
0.0498	27.987
0.0499	27.9917
0.05	27.9963
0.0501	27.9963
0.0502	27.9963
0.0503	27.9963
0.0504	27.9963
0.0505	27.9963
0.0506	27.9963
0.0507	27.9963
0.0508	27.9963
0.0509	27.9963
0.051	27.9964
0.0511	27.9999
0.0512	28.0034
0.0513	28.007
0.0514	28.0105
0.0515	28.014
0.0516	28.0175
0.0517	28.021
0.0518	28.0246
0.0519	28.0281
0.052	28.0316
0.0521	28.0351
0.0522	28.0387
0.0523	28.0422
0.0524	28.0457
0.0525	28.0492
0.0526	28.0527
0.0527	28.0563
0.0528	28.0598
0.0529	28.0633
0.053	28.0667
0.0531	28.0597
0.0532	28.0526
0.0533	28.0456
0.0534	28.0385
0.0535	28.0315
0.0536	28.0244
0.0537	28.0174
0.0538	28.0103
0.0539	28.0033
0.054	27.9963
0.0541	27.9928
0.0542	27.9893
0.0543	27.9857
0.0544	27.9822
0.0545	27.9787
0.0546	27.9752
0.0547	27.9717
0.0548	27.9681
0.0549	27.9646
0.055	27.9612
0.0551	27.9635
0.0552	27.9659
0.0553	27.9682
0.0554	27.9706
0.0555	27.9729
0.0556	27.9753
0.0557	27.9776
0.0558	27.9799
0.0559	27.9823
0.056	27.9847
0.0561	27.9894
0.0562	27.9941
0.0563	27.9988
0.0564	28.0035
0.0565	28.0082
0.0566	28.0129
0.0567	28.0175
0.0568	28.0222
0.0569	28.0269
0.057	28.0316
0.0571	28.0328
0.0572	28.0339
0.0573	28.0351
0.0574	28.0363
0.0575	28.0374
0.0576	28.0386
0.0577	28.0398
0.0578	28.041
0.0579	28.0421
0.058	28.0433
0.0581	28.0421
0.0582	28.0409
0.0583	28.0398
0.0584	28.0386
0.0585	28.0374
0.0586	28.0362
0.0587	28.0351
0.0588	28.0339
0.0589	28.0327
0.059	28.0315
0.0591	28.0292
0.0592	28.0268
0.0593	28.0245
0.0594	28.0221
0.0595	28.0198
0.0596	28.0175
0.0597	28.0151
0.0598	28.0128
0.0599	28.0104
0.06	28.0082
0.0601	28.0152
0.0602	28.0223
0.0603	28.0293
0.0604	28.0364
0.0605	28.0434
0.0606	28.0505
0.0607	28.0575
0.0608	28.0645
0.0609	28.0716
0.061	28.0784
0.0611	28.0666
0.0612	28.0549
0.0613	28.0431
0.0614	28.0314
0.0615	28.0197
0.0616	28.0079
0.0617	27.9962
0.0618	27.9844
0.0619	27.9727
0.062	27.9613
0.0621	27.9707
0.0622	27.9801
0.0623	27.9895
0.0624	27.9988
0.0625	28.0082
0.0626	28.0176
0.0627	28.027
0.0628	28.0364
0.0629	28.0458
0.063	28.055
0.0631	28.0515
0.0632	28.048
0.0633	28.0444
0.0634	28.0409
0.0635	28.0374
0.0636	28.0339
0.0637	28.0303
0.0638	28.0268
0.0639	28.0233
0.064	28.0198
0.0641	28.0175
0.0642	28.0151
0.0643	28.0128
0.0644	28.0104
0.0645	28.0081
0.0646	28.0057
0.0647	28.0034
0.0648	28.001
0.0649	27.9987
0.065	27.9964
0.0651	27.9999
0.0652	28.0035
0.0653	28.007
0.0654	28.0105
0.0655	28.014
0.0656	28.0175
0.0657	28.0211
0.0658	28.0246
0.0659	28.0281
0.066	28.0315
0.0661	28.0304
0.0662	28.0292
0.0663	28.028
0.0664	28.0268
0.0665	28.0257
0.0666	28.0245
0.0667	28.0233
0.0668	28.0222
0.0669	28.021
0.067	28.0198
0.0671	28.0198
0.0672	28.0198
0.0673	28.0198
0.0674	28.0198
0.0675	28.0198
0.0676	28.0198
0.0677	28.0198
0.0678	28.0198
0.0679	28.0198
0.068	28.0198
0.0681	28.0198
0.0682	28.0198
0.0683	28.0198
0.0684	28.0198
0.0685	28.0198
0.0686	28.0198
0.0687	28.0198
0.0688	28.0198
0.0689	28.0198
0.069	28.0199
0.0691	28.0246
0.0692	28.0293
0.0693	28.034
0.0694	28.0387
0.0695	28.0434
0.0696	28.0481
0.0697	28.0528
0.0698	28.0575
0.0699	28.0622
0.07	28.0667
0.0701	28.062
0.0702	28.0573
0.0703	28.0526
0.0704	28.0479
0.0705	28.0432
0.0706	28.0385
0.0707	28.0338
0.0708	28.0291
0.0709	28.0244
0.071	28.0199
0.0711	28.021
0.0712	28.0222
0.0713	28.0234
0.0714	28.0246
0.0715	28.0257
0.0716	28.0269
0.0717	28.0281
0.0718	28.0292
0.0719	28.0304
0.072	28.0316
0.0721	28.0328
0.0722	28.0339
0.0723	28.0351
0.0724	28.0363
0.0725	28.0375
0.0726	28.0386
0.0727	28.0398
0.0728	28.041
0.0729	28.0421
0.073	28.0432
0.0731	28.0385
0.0732	28.0338
0.0733	28.0291
0.0734	28.0244
0.0735	28.0197
0.0736	28.015
0.0737	28.0104
0.0738	28.0057
0.0739	28.001
0.074	27.9962
0.0741	27.9892
0.0742	27.9821
0.0743	27.9751
0.0744	27.9681
0.0745	27.961
0.0746	27.954
0.0747	27.9469
0.0748	27.9399
0.0749	27.9328
0.075	27.926
0.0751	27.9307
0.0752	27.9354
0.0753	27.9401
0.0754	27.9448
0.0755	27.9495
0.0756	27.9542
0.0757	27.9589
0.0758	27.9636
0.0759	27.9683
0.076	27.973
0.0761	27.9777
0.0762	27.9824
0.0763	27.987
0.0764	27.9917
0.0765	27.9964
0.0766	28.0011
0.0767	28.0058
0.0768	28.0105
0.0769	28.0152
0.077	28.0198
0.0771	28.0186
0.0772	28.0175
0.0773	28.0163
0.0774	28.0151
0.0775	28.0139
0.0776	28.0128
0.0777	28.0116
0.0778	28.0104
0.0779	28.0092
0.078	28.0081
0.0781	28.0105
0.0782	28.0128
0.0783	28.0152
0.0784	28.0175
0.0785	28.0199
0.0786	28.0222
0.0787	28.0246
0.0788	28.0269
0.0789	28.0293
0.079	28.0316
0.0791	28.034
0.0792	28.0363
0.0793	28.0387
0.0794	28.041
0.0795	28.0434
0.0796	28.0457
0.0797	28.048
0.0798	28.0504
0.0799	28.0527
0.08	28.055
0.0801	28.0526
0.0802	28.0503
0.0803	28.048
0.0804	28.0456
0.0805	28.0433
0.0806	28.0409
0.0807	28.0386
0.0808	28.0362
0.0809	28.0339
0.081	28.0316
0.0811	28.0328
0.0812	28.0339
0.0813	28.0351
0.0814	28.0363
0.0815	28.0375
0.0816	28.0386
0.0817	28.0398
0.0818	28.041
0.0819	28.0421
0.082	28.0433
0.0821	28.0409
0.0822	28.0386
0.0823	28.0362
0.0824	28.0339
0.0825	28.0315
0.0826	28.0292
0.0827	28.0268
0.0828	28.0245
0.0829	28.0221
0.083	28.02
0.0831	28.0294
0.0832	28.0388
0.0833	28.0482
0.0834	28.0576
0.0835	28.067
0.0836	28.0764
0.0837	28.0858
0.0838	28.0951
0.0839	28.1045
0.084	28.1135
0.0841	28.0994
0.0842	28.0853
0.0843	28.0712
0.0844	28.0571
0.0845	28.043
0.0846	28.0289
0.0847	28.0148
0.0848	28.0008
0.0849	27.9867
0.085	27.973
0.0851	27.9789
0.0852	27.9847
0.0853	27.9906
0.0854	27.9965
0.0855	28.0023
0.0856	28.0082
0.0857	28.0141
0.0858	28.02
0.0859	28.0258
0.086	28.0316
0.0861	28.0352
0.0862	28.0387
0.0863	28.0422
0.0864	28.0457
0.0865	28.0493
0.0866	28.0528
0.0867	28.0563
0.0868	28.0598
0.0869	28.0633
0.087	28.0667
0.0871	28.0632
0.0872	28.0597
0.0873	28.0561
0.0874	28.0526
0.0875	28.0491
0.0876	28.0456
0.0877	28.0421
0.0878	28.0385
0.0879	28.035
0.088	28.0315
0.0881	28.028
0.0882	28.0245
0.0883	28.0209
0.0884	28.0174
0.0885	28.0139
0.0886	28.0104
0.0887	28.0068
0.0888	28.0033
0.0889	27.9998
0.089	27.9965
0.0891	28.0036
0.0892	28.0106
0.0893	28.0176
0.0894	28.0247
0.0895	28.0317
0.0896	28.0388
0.0897	28.0458
0.0898	28.0528
0.0899	28.0599
0.09	28.0666
0.0901	28.0608
0.0902	28.0549
0.0903	28.0491
0.0904	28.0432
0.0905	28.0373
0.0906	28.0314
0.0907	28.0256
0.0908	28.0197
0.0909	28.0138
0.091	28.008
0.0911	28.0021
0.0912	27.9962
0.0913	27.9904
0.0914	27.9845
0.0915	27.9786
0.0916	27.9728
0.0917	27.9669
0.0918	27.961
0.0919	27.9551
0.092	27.9495
0.0921	27.9554
0.0922	27.9613
0.0923	27.9671
0.0924	27.973
0.0925	27.9789
0.0926	27.9847
0.0927	27.9906
0.0928	27.9965
0.0929	28.0023
0.093	28.0081
0.0931	28.0105
0.0932	28.0128
0.0933	28.0152
0.0934	28.0175
0.0935	28.0199
0.0936	28.0222
0.0937	28.0246
0.0938	28.0269
0.0939	28.0293
0.094	28.0315
0.0941	28.0268
0.0942	28.0221
0.0943	28.0174
0.0944	28.0127
0.0945	28.008
0.0946	28.0033
0.0947	27.9986
0.0948	27.9939
0.0949	27.9892
0.095	27.9847
0.0951	27.9894
0.0952	27.9941
0.0953	27.9988
0.0954	28.0035
0.0955	28.0082
0.0956	28.0129
0.0957	28.0176
0.0958	28.0223
0.0959	28.027
0.096	28.0316
0.0961	28.0328
0.0962	28.0339
0.0963	28.0351
0.0964	28.0363
0.0965	28.0375
0.0966	28.0386
0.0967	28.0398
0.0968	28.041
0.0969	28.0422
0.097	28.0433
0.0971	28.0409
0.0972	28.0386
0.0973	28.0362
0.0974	28.0339
0.0975	28.0315
0.0976	28.0292
0.0977	28.0268
0.0978	28.0245
0.0979	28.0221
0.098	28.0199
0.0981	28.0222
0.0982	28.0246
0.0983	28.0269
0.0984	28.0293
0.0985	28.0316
0.0986	28.034
0.0987	28.0363
0.0988	28.0387
0.0989	28.041
0.099	28.0431
0.0991	28.0361
0.0992	28.0291
0.0993	28.022
0.0994	28.015
0.0995	28.0079
0.0996	28.0009
0.0997	27.9938
0.0998	27.9868
0.0999	27.9797
0.1	27.9729
0.1001	27.9729
0.1002	27.9729
0.1003	27.9729
0.1004	27.9729
0.1005	27.9729
0.1006	27.9729
0.1007	27.9729
0.1008	27.9729
0.1009	27.9729
0.101	27.973
0.1011	27.9789
0.1012	27.9848
0.1013	27.9906
0.1014	27.9965
0.1015	28.0024
0.1016	28.0082
0.1017	28.0141
0.1018	28.02
0.1019	28.0258
0.102	28.0314
0.1021	28.0268
0.1022	28.0221
0.1023	28.0174
0.1024	28.0127
0.1025	28.008
0.1026	28.0033
0.1027	27.9986
0.1028	27.9939
0.1029	27.9892
0.103	27.9849
0.1031	27.9942
0.1032	28.0036
0.1033	28.013
0.1034	28.0224
0.1035	28.0318
0.1036	28.0412
0.1037	28.0506
0.1038	28.06
0.1039	28.0694
0.104	28.0785
0.1041	28.0785
0.1042	28.0785
0.1043	28.0785
0.1044	28.0785
0.1045	28.0785
0.1046	28.0785
0.1047	28.0785
0.1048	28.0785
0.1049	28.0785
0.105	28.0784
0.1051	28.0737
0.1052	28.069
0.1053	28.0643
0.1054	28.0596
0.1055	28.0549
0.1056	28.0502
0.1057	28.0455
0.1058	28.0408
0.1059	28.0361
0.106	28.0316
0.1061	28.0328
0.1062	28.0339
0.1063	28.0351
0.1064	28.0363
0.1065	28.0375
0.1066	28.0386
0.1067	28.0398
0.1068	28.041
0.1069	28.0422
0.107	28.0433
0.1071	28.0433
0.1072	28.0433
0.1073	28.0433
0.1074	28.0433
0.1075	28.0433
0.1076	28.0433
0.1077	28.0433
0.1078	28.0433
0.1079	28.0433
0.108	28.0434
0.1081	28.0469
0.1082	28.0504
0.1083	28.054
0.1084	28.0575
0.1085	28.061
0.1086	28.0645
0.1087	28.068
0.1088	28.0716
0.1089	28.0751
0.109	28.0784
0.1091	28.0749
0.1092	28.0714
0.1093	28.0679
0.1094	28.0643
0.1095	28.0608
0.1096	28.0573
0.1097	28.0538
0.1098	28.0502
0.1099	28.0467
0.11	28.0432
0.1101	28.0409
0.1102	28.0386
0.1103	28.0362
0.1104	28.0339
0.1105	28.0315
0.1106	28.0292
0.1107	28.0268
0.1108	28.0245
0.1109	28.0221
0.111	28.0199
0.1111	28.0222
0.1112	28.0246
0.1113	28.0269
0.1114	28.0293
0.1115	28.0316
0.1116	28.034
0.1117	28.0363
0.1118	28.0387
0.1119	28.041
0.112	28.0433
0.1121	28.0433
0.1122	28.0433
0.1123	28.0433
0.1124	28.0433
0.1125	28.0433
0.1126	28.0433
0.1127	28.0433
0.1128	28.0433
0.1129	28.0433
0.113	28.0434
0.1131	28.0457
0.1132	28.0481
0.1133	28.0504
0.1134	28.0528
0.1135	28.0551
0.1136	28.0574
0.1137	28.0598
0.1138	28.0621
0.1139	28.0645
0.114	28.0666
0.1141	28.0607
0.1142	28.0549
0.1143	28.049
0.1144	28.0431
0.1145	28.0373
0.1146	28.0314
0.1147	28.0255
0.1148	28.0197
0.1149	28.0138
0.115	28.0081
0.1151	28.0069
0.1152	28.0057
0.1153	28.0045
0.1154	28.0034
0.1155	28.0022
0.1156	28.001
0.1157	27.9998
0.1158	27.9987
0.1159	27.9975
0.116	27.9965
0.1161	28.0012
0.1162	28.0059
0.1163	28.0106
0.1164	28.0153
0.1165	28.02
0.1166	28.0247
0.1167	28.0294
0.1168	28.0341
0.1169	28.0387
0.117	28.0434
0.1171	28.0457
0.1172	28.0481
0.1173	28.0504
0.1174	28.0528
0.1175	28.0551
0.1176	28.0575
0.1177	28.0598
0.1178	28.0621
0.1179	28.0645
0.118	28.0667
0.1181	28.0656
0.1182	28.0644
0.1183	28.0632
0.1184	28.062
0.1185	28.0609
0.1186	28.0597
0.1187	28.0585
0.1188	28.0574
0.1189	28.0562
0.119	28.0549
0.1191	28.0502
0.1192	28.0455
0.1193	28.0408
0.1194	28.0361
0.1195	28.0314
0.1196	28.0267
0.1197	28.022
0.1198	28.0174
0.1199	28.0127
0.12	28.0083
0.1201	28.0141
0.1202	28.02
0.1203	28.0259
0.1204	28.0317
0.1205	28.0376
0.1206	28.0435
0.1207	28.0493
0.1208	28.0552
0.1209	28.0611
0.121	28.0666
0.1211	28.0607
0.1212	28.0549
0.1213	28.049
0.1214	28.0431
0.1215	28.0373
0.1216	28.0314
0.1217	28.0255
0.1218	28.0197
0.1219	28.0138
0.122	28.0081
0.1221	28.0093
0.1222	28.0105
0.1223	28.0116
0.1224	28.0128
0.1225	28.014
0.1226	28.0152
0.1227	28.0163
0.1228	28.0175
0.1229	28.0187
0.123	28.0199
0.1231	28.0222
0.1232	28.0246
0.1233	28.0269
0.1234	28.0293
0.1235	28.0316
0.1236	28.034
0.1237	28.0363
0.1238	28.0387
0.1239	28.041
0.124	28.0433
0.1241	28.0433
0.1242	28.0433
0.1243	28.0433
0.1244	28.0433
0.1245	28.0433
0.1246	28.0433
0.1247	28.0433
0.1248	28.0433
0.1249	28.0433
0.125	28.0432
0.1251	28.0409
0.1252	28.0385
0.1253	28.0362
0.1254	28.0338
0.1255	28.0315
0.1256	28.0292
0.1257	28.0268
0.1258	28.0245
0.1259	28.0221
0.126	28.0198
0.1261	28.0198
0.1262	28.0198
0.1263	28.0198
0.1264	28.0198
0.1265	28.0198
0.1266	28.0198
0.1267	28.0198
0.1268	28.0198
0.1269	28.0198
0.127	28.0199
0.1271	28.021
0.1272	28.0222
0.1273	28.0234
0.1274	28.0246
0.1275	28.0257
0.1276	28.0269
0.1277	28.0281
0.1278	28.0293
0.1279	28.0304
0.128	28.0316
0.1281	28.0328
0.1282	28.034
0.1283	28.0351
0.1284	28.0363
0.1285	28.0375
0.1286	28.0387
0.1287	28.0398
0.1288	28.041
0.1289	28.0422
0.129	28.0434
0.1291	28.0469
0.1292	28.0505
0.1293	28.054
0.1294	28.0575
0.1295	28.061
0.1296	28.0645
0.1297	28.0681
0.1298	28.0716
0.1299	28.0751
0.13	28.0783
0.1301	28.0712
0.1302	28.0642
0.1303	28.0572
0.1304	28.0501
0.1305	28.0431
0.1306	28.036
0.1307	28.029
0.1308	28.022
0.1309	28.0149
0.131	28.0079
0.1311	28.002
0.1312	27.9962
0.1313	27.9903
0.1314	27.9844
0.1315	27.9786
0.1316	27.9727
0.1317	27.9668
0.1318	27.961
0.1319	27.9551
0.132	27.9497
0.1321	27.9591
0.1322	27.9685
0.1323	27.9779
0.1324	27.9873
0.1325	27.9966
0.1326	28.006
0.1327	28.0154
0.1328	28.0248
0.1329	28.0342
0.133	28.043
0.1331	28.0348
0.1332	28.0266
0.1333	28.0184
0.1334	28.0102
0.1335	28.002
0.1336	27.9937
0.1337	27.9855
0.1338	27.9773
0.1339	27.9691
0.134	27.9613
0.1341	27.9648
0.1342	27.9683
0.1343	27.9718
0.1344	27.9753
0.1345	27.9789
0.1346	27.9824
0.1347	27.9859
0.1348	27.9894
0.1349	27.993
0.135	27.9963
0.1351	27.9939
0.1352	27.9916
0.1353	27.9892
0.1354	27.9869
0.1355	27.9845
0.1356	27.9822
0.1357	27.9798
0.1358	27.9775
0.1359	27.9751
0.136	27.9731
0.1361	27.9801
0.1362	27.9872
0.1363	27.9942
0.1364	28.0013
0.1365	28.0083
0.1366	28.0154
0.1367	28.0224
0.1368	28.0295
0.1369	28.0365
0.137	28.0432
0.1371	28.0397
0.1372	28.0361
0.1373	28.0326
0.1374	28.0291
0.1375	28.0256
0.1376	28.0221
0.1377	28.0185
0.1378	28.015
0.1379	28.0115
0.138	28.0081
0.1381	28.0081
0.1382	28.0081
0.1383	28.0081
0.1384	28.0081
0.1385	28.0081
0.1386	28.0081
0.1387	28.0081
0.1388	28.0081
0.1389	28.0081
0.139	28.0083
0.1391	28.0129
0.1392	28.0176
0.1393	28.0223
0.1394	28.027
0.1395	28.0317
0.1396	28.0364
0.1397	28.0411
0.1398	28.0458
0.1399	28.0505
0.14	28.0548
0.1401	28.049
0.1402	28.0431
0.1403	28.0372
0.1404	28.0314
0.1405	28.0255
0.1406	28.0196
0.1407	28.0138
0.1408	28.0079
0.1409	28.002
0.141	27.9963
0.1411	27.9963
0.1412	27.9963
0.1413	27.9963
0.1414	27.9963
0.1415	27.9963
0.1416	27.9963
0.1417	27.9963
0.1418	27.9963
0.1419	27.9963
0.142	27.9965
0.1421	28
0.1422	28.0035
0.1423	28.007
0.1424	28.0106
0.1425	28.0141
0.1426	28.0176
0.1427	28.0211
0.1428	28.0247
0.1429	28.0282
0.143	28.0317
0.1431	28.0352
0.1432	28.0387
0.1433	28.0422
0.1434	28.0458
0.1435	28.0493
0.1436	28.0528
0.1437	28.0563
0.1438	28.0599
0.1439	28.0634
0.144	28.0669
0.1441	28.0704
0.1442	28.0739
0.1443	28.0775
0.1444	28.081
0.1445	28.0845
0.1446	28.088
0.1447	28.0916
0.1448	28.0951
0.1449	28.0986
0.145	28.1018
0.1451	28.0959
0.1452	28.0901
0.1453	28.0842
0.1454	28.0783
0.1455	28.0724
0.1456	28.0666
0.1457	28.0607
0.1458	28.0548
0.1459	28.049
0.146	28.0431
0.1461	28.0384
0.1462	28.0338
0.1463	28.0291
0.1464	28.0244
0.1465	28.0197
0.1466	28.015
0.1467	28.0103
0.1468	28.0056
0.1469	28.0009
0.147	27.9965
0.1471	28.0012
0.1472	28.0059
0.1473	28.0106
0.1474	28.0153
0.1475	28.02
0.1476	28.0247
0.1477	28.0294
0.1478	28.0341
0.1479	28.0388
0.148	28.0432
0.1481	28.0397
0.1482	28.0361
0.1483	28.0326
0.1484	28.0291
0.1485	28.0256
0.1486	28.0221
0.1487	28.0185
0.1488	28.015
0.1489	28.0115
0.149	28.0082
0.1491	28.0117
0.1492	28.0153
0.1493	28.0188
0.1494	28.0223
0.1495	28.0258
0.1496	28.0294
0.1497	28.0329
0.1498	28.0364
0.1499	28.0399
0.15	28.0433
0.1501	28.0433
0.1502	28.0433
0.1503	28.0433
0.1504	28.0433
0.1505	28.0433
0.1506	28.0433
0.1507	28.0433
0.1508	28.0433
0.1509	28.0433
0.151	28.0432
0.1511	28.0409
0.1512	28.0385
0.1513	28.0362
0.1514	28.0338
0.1515	28.0315
0.1516	28.0291
0.1517	28.0268
0.1518	28.0244
0.1519	28.0221
0.152	28.0201
0.1521	28.0271
0.1522	28.0342
0.1523	28.0412
0.1524	28.0483
0.1525	28.0553
0.1526	28.0623
0.1527	28.0694
0.1528	28.0764
0.1529	28.0835
0.153	28.0901
0.1531	28.0854
0.1532	28.0807
0.1533	28.076
0.1534	28.0713
0.1535	28.0666
0.1536	28.0619
0.1537	28.0572
0.1538	28.0525
0.1539	28.0478
0.154	28.0434
0.1541	28.0445
0.1542	28.0457
0.1543	28.0469
0.1544	28.048
0.1545	28.0492
0.1546	28.0504
0.1547	28.0516
0.1548	28.0527
0.1549	28.0539
0.155	28.055
0.1551	28.0538
0.1552	28.0526
0.1553	28.0515
0.1554	28.0503
0.1555	28.0491
0.1556	28.048
0.1557	28.0468
0.1558	28.0456
0.1559	28.0444
0.156	28.0433
0.1561	28.0433
0.1562	28.0433
0.1563	28.0433
0.1564	28.0433
0.1565	28.0433
0.1566	28.0433
0.1567	28.0433
0.1568	28.0433
0.1569	28.0433
0.157	28.0431
0.1571	28.0372
0.1572	28.0313
0.1573	28.0255
0.1574	28.0196
0.1575	28.0137
0.1576	28.0079
0.1577	28.002
0.1578	27.9961
0.1579	27.9903
0.158	27.9847
0.1581	27.9858
0.1582	27.987
0.1583	27.9882
0.1584	27.9894
0.1585	27.9905
0.1586	27.9917
0.1587	27.9929
0.1588	27.9941
0.1589	27.9952
0.159	27.9965
0.1591	28
0.1592	28.0035
0.1593	28.007
0.1594	28.0106
0.1595	28.0141
0.1596	28.0176
0.1597	28.0211
0.1598	28.0247
0.1599	28.0282
0.16	28.0318
0.1601	28.0377
0.1602	28.0435
0.1603	28.0494
0.1604	28.0553
0.1605	28.0611
0.1606	28.067
0.1607	28.0729
0.1608	28.0787
0.1609	28.0846
0.161	28.0902
0.1611	28.0878
0.1612	28.0855
0.1613	28.0831
0.1614	28.0808
0.1615	28.0784
0.1616	28.0761
0.1617	28.0737
0.1618	28.0714
0.1619	28.069
0.162	28.0665
0.1621	28.0607
0.1622	28.0548
0.1623	28.0489
0.1624	28.0431
0.1625	28.0372
0.1626	28.0313
0.1627	28.0255
0.1628	28.0196
0.1629	28.0137
0.163	28.0083
0.1631	28.0142
0.1632	28.0201
0.1633	28.0259
0.1634	28.0318
0.1635	28.0377
0.1636	28.0435
0.1637	28.0494
0.1638	28.0553
0.1639	28.0611
0.164	28.0666
0.1641	28.0631
0.1642	28.0596
0.1643	28.0561
0.1644	28.0526
0.1645	28.049
0.1646	28.0455
0.1647	28.042
0.1648	28.0385
0.1649	28.0349
0.165	28.0317
0.1651	28.034
0.1652	28.0364
0.1653	28.0387
0.1654	28.041
0.1655	28.0434
0.1656	28.0458
0.1657	28.0481
0.1658	28.0504
0.1659	28.0528
0.166	28.0548
0.1661	28.0502
0.1662	28.0455
0.1663	28.0408
0.1664	28.0361
0.1665	28.0314
0.1666	28.0267
0.1667	28.022
0.1668	28.0173
0.1669	28.0126
0.167	28.008
0.1671	28.0056
0.1672	28.0033
0.1673	28.001
0.1674	27.9986
0.1675	27.9963
0.1676	27.9939
0.1677	27.9916
0.1678	27.9892
0.1679	27.9869
0.168	27.9847
0.1681	27.9871
0.1682	27.9894
0.1683	27.9918
0.1684	27.9941
0.1685	27.9964
0.1686	27.9988
0.1687	28.0011
0.1688	28.0035
0.1689	28.0058
0.169	28.0083
0.1691	28.0142
0.1692	28.0201
0.1693	28.0259
0.1694	28.0318
0.1695	28.0377
0.1696	28.0435
0.1697	28.0494
0.1698	28.0553
0.1699	28.0612
0.17	28.0663
0.1701	28.0558
0.1702	28.0452
0.1703	28.0347
0.1704	28.0241
0.1705	28.0135
0.1706	28.003
0.1707	27.9924
0.1708	27.9818
0.1709	27.9713
0.171	27.9613
0.1711	27.966
0.1712	27.9707
0.1713	27.9754
0.1714	27.9801
0.1715	27.9848
0.1716	27.9895
0.1717	27.9942
0.1718	27.9989
0.1719	28.0036
0.172	28.0082
0.1721	28.0118
0.1722	28.0153
0.1723	28.0188
0.1724	28.0223
0.1725	28.0258
0.1726	28.0294
0.1727	28.0329
0.1728	28.0364
0.1729	28.0399
0.173	28.0431
0.1731	28.0384
0.1732	28.0337
0.1733	28.029
0.1734	28.0243
0.1735	28.0196
0.1736	28.0149
0.1737	28.0102
0.1738	28.0055
0.1739	28.0008
0.174	27.9965
0.1741	28.0012
0.1742	28.0059
0.1743	28.0106
0.1744	28.0153
0.1745	28.02
0.1746	28.0247
0.1747	28.0294
0.1748	28.0341
0.1749	28.0388
0.175	28.0434
0.1751	28.0445
0.1752	28.0457
0.1753	28.0469
0.1754	28.048
0.1755	28.0492
0.1756	28.0504
0.1757	28.0516
0.1758	28.0527
0.1759	28.0539
0.176	28.0548
0.1761	28.0489
0.1762	28.0431
0.1763	28.0372
0.1764	28.0313
0.1765	28.0254
0.1766	28.0196
0.1767	28.0137
0.1768	28.0078
0.1769	28.002
0.177	27.9963
0.1771	27.9951
0.1772	27.994
0.1773	27.9928
0.1774	27.9916
0.1775	27.9904
0.1776	27.9893
0.1777	27.9881
0.1778	27.9869
0.1779	27.9857
0.178	27.9848
0.1781	27.9883
0.1782	27.9918
0.1783	27.9953
0.1784	27.9989
0.1785	28.0024
0.1786	28.0059
0.1787	28.0094
0.1788	28.0129
0.1789	28.0165
0.179	28.0198
0.1791	28.0186
0.1792	28.0174
0.1793	28.0163
0.1794	28.0151
0.1795	28.0139
0.1796	28.0127
0.1797	28.0116
0.1798	28.0104
0.1799	28.0092
0.18	28.0081
0.1801	28.0081
0.1802	28.0081
0.1803	28.0081
0.1804	28.0081
0.1805	28.0081
0.1806	28.0081
0.1807	28.0081
0.1808	28.0081
0.1809	28.0081
0.181	28.0079
0.1811	28.0044
0.1812	28.0009
0.1813	27.9974
0.1814	27.9938
0.1815	27.9903
0.1816	27.9868
0.1817	27.9833
0.1818	27.9798
0.1819	27.9763
0.182	27.973
0.1821	27.9753
0.1822	27.9777
0.1823	27.98
0.1824	27.9824
0.1825	27.9847
0.1826	27.9871
0.1827	27.9894
0.1828	27.9918
0.1829	27.9941
0.183	27.9967
0.1831	28.0037
0.1832	28.0108
0.1833	28.0178
0.1834	28.0248
0.1835	28.0319
0.1836	28.0389
0.1837	28.046
0.1838	28.053
0.1839	28.0601
0.184	28.0667
0.1841	28.0656
0.1842	28.0644
0.1843	28.0632
0.1844	28.062
0.1845	28.0609
0.1846	28.0597
0.1847	28.0585
0.1848	28.0573
0.1849	28.0562
0.185	28.0543
0.1851	28.0367
0.1852	28.019
0.1853	28.0014
0.1854	27.9838
0.1855	27.9662
0.1856	27.9486
0.1857	27.931
0.1858	27.9134
0.1859	27.8958
0.186	27.8796
0.1861	27.8937
0.1862	27.9078
0.1863	27.9219
0.1864	27.9359
0.1865	27.95
0.1866	27.9641
0.1867	27.9782
0.1868	27.9923
0.1869	28.0064
0.187	28.02
0.1871	28.0235
0.1872	28.027
0.1873	28.0306
0.1874	28.0341
0.1875	28.0376
0.1876	28.0411
0.1877	28.0446
0.1878	28.0482
0.1879	28.0517
0.188	28.0553
0.1881	28.06
0.1882	28.0647
0.1883	28.0693
0.1884	28.074
0.1885	28.0787
0.1886	28.0834
0.1887	28.0881
0.1888	28.0928
0.1889	28.0975
0.189	28.1019
0.1891	28.0995
0.1892	28.0972
0.1893	28.0948
0.1894	28.0925
0.1895	28.0902
0.1896	28.0878
0.1897	28.0855
0.1898	28.0831
0.1899	28.0808
0.19	28.0779
0.1901	28.065
0.1902	28.0521
0.1903	28.0392
0.1904	28.0263
0.1905	28.0134
0.1906	28.0005
0.1907	27.9875
0.1908	27.9746
0.1909	27.9617
0.191	27.9499
0.1911	27.9605
0.1912	27.971
0.1913	27.9816
0.1914	27.9921
0.1915	28.0027
0.1916	28.0133
0.1917	28.0238
0.1918	28.0344
0.1919	28.045
0.192	28.055
0.1921	28.055
0.1922	28.055
0.1923	28.055
0.1924	28.055
0.1925	28.055
0.1926	28.055
0.1927	28.055
0.1928	28.055
0.1929	28.055
0.193	28.0549
0.1931	28.0514
0.1932	28.0478
0.1933	28.0443
0.1934	28.0408
0.1935	28.0373
0.1936	28.0338
0.1937	28.0302
0.1938	28.0267
0.1939	28.0232
0.194	28.0201
0.1941	28.026
0.1942	28.0318
0.1943	28.0377
0.1944	28.0436
0.1945	28.0495
0.1946	28.0553
0.1947	28.0612
0.1948	28.0671
0.1949	28.0729
0.195	28.0782
0.1951	28.0711
0.1952	28.0641
0.1953	28.0571
0.1954	28.05
0.1955	28.043
0.1956	28.0359
0.1957	28.0289
0.1958	28.0219
0.1959	28.0148
0.196	28.0083
0.1961	28.0118
0.1962	28.0153
0.1963	28.0188
0.1964	28.0223
0.1965	28.0259
0.1966	28.0294
0.1967	28.0329
0.1968	28.0364
0.1969	28.04
0.197	28.0434
0.1971	28.0445
0.1972	28.0457
0.1973	28.0469
0.1974	28.0481
0.1975	28.0492
0.1976	28.0504
0.1977	28.0516
0.1978	28.0527
0.1979	28.0539
0.198	28.0545
0.1981	28.044
0.1982	28.0334
0.1983	28.0228
0.1984	28.0123
0.1985	28.0017
0.1986	27.9912
0.1987	27.9806
0.1988	27.97
0.1989	27.9595
0.199	27.9499
0.1991	27.9593
0.1992	27.9686
0.1993	27.978
0.1994	27.9874
0.1995	27.9968
0.1996	28.0062
0.1997	28.0156
0.1998	28.025
[truncated: 58,002 more rows]

## Sheet: Brake pedal
time	travel (%)
0	0
0.0001	0
0.0002	0
0.0003	0
0.0004	0
0.0005	0
0.0006	0
0.0007	0
0.0008	0
0.0009	0
0.001	0
0.0011	0
0.0012	0
0.0013	0
0.0014	0
0.0015	0
0.0016	0
0.0017	0
0.0018	0
0.0019	0
0.002	0
0.0021	0
0.0022	0
0.0023	0
0.0024	0
0.0025	0
0.0026	0
0.0027	0
0.0028	0
0.0029	0
0.003	0
0.0031	0
0.0032	0
0.0033	0
0.0034	0
0.0035	0
0.0036	0
0.0037	0
0.0038	0
0.0039	0
0.004	0
0.0041	0
0.0042	0
0.0043	0
0.0044	0
0.0045	0
0.0046	0
0.0047	0
0.0048	0
0.0049	0
0.005	0
0.0051	0
0.0052	0
0.0053	0
0.0054	0
0.0055	0
0.0056	0
0.0057	0
0.0058	0
0.0059	0
0.006	0
0.0061	0
0.0062	0
0.0063	0
0.0064	0
0.0065	0
0.0066	0
0.0067	0
0.0068	0
0.0069	0
0.007	0
0.0071	0
0.0072	0
0.0073	0
0.0074	0
0.0075	0
0.0076	0
0.0077	0
0.0078	0
0.0079	0
0.008	0
0.0081	0
0.0082	0
0.0083	0
0.0084	0
0.0085	0
0.0086	0
0.0087	0
0.0088	0
0.0089	0
0.009	0
0.0091	0
0.0092	0
0.0093	0
0.0094	0
0.0095	0
0.0096	0
0.0097	0
0.0098	0
0.0099	0
0.01	0
0.0101	0
0.0102	0
0.0103	0
0.0104	0
0.0105	0
0.0106	0
0.0107	0
0.0108	0
0.0109	0
0.011	0
0.0111	0
0.0112	0
0.0113	0
0.0114	0
0.0115	0
0.0116	0
0.0117	0
0.0118	0
0.0119	0
0.012	0
0.0121	0
0.0122	0
0.0123	0
0.0124	0
0.0125	0
0.0126	0
0.0127	0
0.0128	0
0.0129	0
0.013	0
0.0131	0
0.0132	0
0.0133	0
0.0134	0
0.0135	0
0.0136	0
0.0137	0
0.0138	0
0.0139	0
0.014	0
0.0141	0
0.0142	0
0.0143	0
0.0144	0
0.0145	0
0.0146	0
0.0147	0
0.0148	0
0.0149	0
0.015	0
0.0151	0
0.0152	0
0.0153	0
0.0154	0
0.0155	0
0.0156	0
0.0157	0
0.0158	0
0.0159	0
0.016	0
0.0161	0
0.0162	0
0.0163	0
0.0164	0
0.0165	0
0.0166	0
0.0167	0
0.0168	0
0.0169	0
0.017	0
0.0171	0
0.0172	0
0.0173	0
0.0174	0
0.0175	0
0.0176	0
0.0177	0
0.0178	0
0.0179	0
0.018	0
0.0181	0
0.0182	0
0.0183	0
0.0184	0
0.0185	0
0.0186	0
0.0187	0
0.0188	0
0.0189	0
0.019	0
0.0191	0
0.0192	0
0.0193	0
0.0194	0
0.0195	0
0.0196	0
0.0197	0
0.0198	0
0.0199	0
0.02	0
0.0201	0
0.0202	0
0.0203	0
0.0204	0
0.0205	0
0.0206	0
0.0207	0
0.0208	0
0.0209	0
0.021	0
0.0211	0
0.0212	0
0.0213	0
0.0214	0
0.0215	0
0.0216	0
0.0217	0
0.0218	0
0.0219	0
0.022	0
0.0221	0
0.0222	0
0.0223	0
0.0224	0
0.0225	0
0.0226	0
0.0227	0
0.0228	0
0.0229	0
0.023	0
0.0231	0
0.0232	0
0.0233	0
0.0234	0
0.0235	0
0.0236	0
0.0237	0
0.0238	0
0.0239	0
0.024	0
0.0241	0
0.0242	0
0.0243	0
0.0244	0
0.0245	0
0.0246	0
0.0247	0
0.0248	0
0.0249	0
0.025	0
0.0251	0
0.0252	0
0.0253	0
0.0254	0
0.0255	0
0.0256	0
0.0257	0
0.0258	0
0.0259	0
0.026	0
0.0261	0
0.0262	0
0.0263	0
0.0264	0
0.0265	0
0.0266	0
0.0267	0
0.0268	0
0.0269	0
0.027	0
0.0271	0
0.0272	0
0.0273	0
0.0274	0
0.0275	0
0.0276	0
0.0277	0
0.0278	0
0.0279	0
0.028	0
0.0281	0
0.0282	0
0.0283	0
0.0284	0
0.0285	0
0.0286	0
0.0287	0
0.0288	0
0.0289	0
0.029	0
0.0291	0
0.0292	0
0.0293	0
0.0294	0
0.0295	0
0.0296	0
0.0297	0
0.0298	0
0.0299	0
0.03	0
0.0301	0
0.0302	0
0.0303	0
0.0304	0
0.0305	0
0.0306	0
0.0307	0
0.0308	0
0.0309	0
0.031	0
0.0311	0
0.0312	0
0.0313	0
0.0314	0
0.0315	0
0.0316	0
0.0317	0
0.0318	0
0.0319	0
0.032	0
0.0321	0
0.0322	0
0.0323	0
0.0324	0
0.0325	0
0.0326	0
0.0327	0
0.0328	0
0.0329	0
0.033	0
0.0331	0
0.0332	0
0.0333	0
0.0334	0
0.0335	0
0.0336	0
0.0337	0
0.0338	0
0.0339	0
0.034	0
0.0341	0
0.0342	0
0.0343	0
0.0344	0
0.0345	0
0.0346	0
0.0347	0
0.0348	0
0.0349	0
0.035	0
0.0351	0
0.0352	0
0.0353	0
0.0354	0
0.0355	0
0.0356	0
0.0357	0
0.0358	0
0.0359	0
0.036	0
0.0361	0
0.0362	0
0.0363	0
0.0364	0
0.0365	0
0.0366	0
0.0367	0
0.0368	0
0.0369	0
0.037	0
0.0371	0
0.0372	0
0.0373	0
0.0374	0
0.0375	0
0.0376	0
0.0377	0
0.0378	0
0.0379	0
0.038	0
0.0381	0
0.0382	0
0.0383	0
0.0384	0
0.0385	0
0.0386	0
0.0387	0
0.0388	0
0.0389	0
0.039	0
0.0391	0
0.0392	0
0.0393	0
0.0394	0
0.0395	0
0.0396	0
0.0397	0
0.0398	0
0.0399	0
0.04	0
0.0401	0
0.0402	0
0.0403	0
0.0404	0
0.0405	0
0.0406	0
0.0407	0
0.0408	0
0.0409	0
0.041	0
0.0411	0
0.0412	0
0.0413	0
0.0414	0
0.0415	0
0.0416	0
0.0417	0
0.0418	0
0.0419	0
0.042	0
0.0421	0
0.0422	0
0.0423	0
0.0424	0
0.0425	0
0.0426	0
0.0427	0
0.0428	0
0.0429	0
0.043	0
0.0431	0
0.0432	0
0.0433	0
0.0434	0
0.0435	0
0.0436	0
0.0437	0
0.0438	0
0.0439	0
0.044	0
0.0441	0
0.0442	0
0.0443	0
0.0444	0
0.0445	0
0.0446	0
0.0447	0
0.0448	0
0.0449	0
0.045	0
0.0451	0
0.0452	0
0.0453	0
0.0454	0
0.0455	0
0.0456	0
0.0457	0
0.0458	0
0.0459	0
0.046	0
0.0461	0
0.0462	0
0.0463	0
0.0464	0
0.0465	0
0.0466	0
0.0467	0
0.0468	0
0.0469	0
0.047	0
0.0471	0
0.0472	0
0.0473	0
0.0474	0
0.0475	0
0.0476	0
0.0477	0
0.0478	0
0.0479	0
0.048	0
0.0481	0
0.0482	0
0.0483	0
0.0484	0
0.0485	0
0.0486	0
0.0487	0
0.0488	0
0.0489	0
0.049	0
0.0491	0
0.0492	0
0.0493	0
0.0494	0
0.0495	0
0.0496	0
0.0497	0
0.0498	0
0.0499	0
0.05	0
0.0501	0
0.0502	0
0.0503	0
0.0504	0
0.0505	0
0.0506	0
0.0507	0
0.0508	0
0.0509	0
0.051	0
0.0511	0
0.0512	0
0.0513	0
0.0514	0
0.0515	0
0.0516	0
0.0517	0
0.0518	0
0.0519	0
0.052	0
0.0521	0
0.0522	0
0.0523	0
0.0524	0
0.0525	0
0.0526	0
0.0527	0
0.0528	0
0.0529	0
0.053	0
0.0531	0
0.0532	0
0.0533	0
0.0534	0
0.0535	0
0.0536	0
0.0537	0
0.0538	0
0.0539	0
0.054	0
0.0541	0
0.0542	0
0.0543	0
0.0544	0
0.0545	0
0.0546	0
0.0547	0
0.0548	0
0.0549	0
0.055	0
0.0551	0
0.0552	0
0.0553	0
0.0554	0
0.0555	0
0.0556	0
0.0557	0
0.0558	0
0.0559	0
0.056	0
0.0561	0
0.0562	0
0.0563	0
0.0564	0
0.0565	0
0.0566	0
0.0567	0
0.0568	0
0.0569	0
0.057	0
0.0571	0
0.0572	0
0.0573	0
0.0574	0
0.0575	0
0.0576	0
0.0577	0
0.0578	0
0.0579	0
0.058	0
0.0581	0
0.0582	0
0.0583	0
0.0584	0
0.0585	0
0.0586	0
0.0587	0
0.0588	0
0.0589	0
0.059	0
0.0591	0
0.0592	0
0.0593	0
0.0594	0
0.0595	0
0.0596	0
0.0597	0
0.0598	0
0.0599	0
0.06	0
0.0601	0
0.0602	0
0.0603	0
0.0604	0
0.0605	0
0.0606	0
0.0607	0
0.0608	0
0.0609	0
0.061	0
0.0611	0
0.0612	0
0.0613	0
0.0614	0
0.0615	0
0.0616	0
0.0617	0
0.0618	0
0.0619	0
0.062	0
0.0621	0
0.0622	0
0.0623	0
0.0624	0
0.0625	0
0.0626	0
0.0627	0
0.0628	0
0.0629	0
0.063	0
0.0631	0
0.0632	0
0.0633	0
0.0634	0
0.0635	0
0.0636	0
0.0637	0
0.0638	0
0.0639	0
0.064	0
0.0641	0
0.0642	0
0.0643	0
0.0644	0
0.0645	0
0.0646	0
0.0647	0
0.0648	0
0.0649	0
0.065	0
0.0651	0
0.0652	0
0.0653	0
0.0654	0
0.0655	0
0.0656	0
0.0657	0
0.0658	0
0.0659	0
0.066	0
0.0661	0
0.0662	0
0.0663	0
0.0664	0
0.0665	0
0.0666	0
0.0667	0
0.0668	0
0.0669	0
0.067	0
0.0671	0
0.0672	0
0.0673	0
0.0674	0
0.0675	0
0.0676	0
0.0677	0
0.0678	0
0.0679	0
0.068	0
0.0681	0
0.0682	0
0.0683	0
0.0684	0
0.0685	0
0.0686	0
0.0687	0
0.0688	0
0.0689	0
0.069	0
0.0691	0
0.0692	0
0.0693	0
0.0694	0
0.0695	0
0.0696	0
0.0697	0
0.0698	0
0.0699	0
0.07	0
0.0701	0
0.0702	0
0.0703	0
0.0704	0
0.0705	0
0.0706	0
0.0707	0
0.0708	0
0.0709	0
0.071	0
0.0711	0
0.0712	0
0.0713	0
0.0714	0
0.0715	0
0.0716	0
0.0717	0
0.0718	0
0.0719	0
0.072	0
0.0721	0
0.0722	0
0.0723	0
0.0724	0
0.0725	0
0.0726	0
0.0727	0
0.0728	0
0.0729	0
0.073	0
0.0731	0
0.0732	0
0.0733	0
0.0734	0
0.0735	0
0.0736	0
0.0737	0
0.0738	0
0.0739	0
0.074	0
0.0741	0
0.0742	0
0.0743	0
0.0744	0
0.0745	0
0.0746	0
0.0747	0
0.0748	0
0.0749	0
0.075	0
0.0751	0
0.0752	0
0.0753	0
0.0754	0
0.0755	0
0.0756	0
0.0757	0
0.0758	0
0.0759	0
0.076	0
0.0761	0
0.0762	0
0.0763	0
0.0764	0
0.0765	0
0.0766	0
0.0767	0
0.0768	0
0.0769	0
0.077	0
0.0771	0
0.0772	0
0.0773	0
0.0774	0
0.0775	0
0.0776	0
0.0777	0
0.0778	0
0.0779	0
0.078	0
0.0781	0
0.0782	0
0.0783	0
0.0784	0
0.0785	0
0.0786	0
0.0787	0
0.0788	0
0.0789	0
0.079	0
0.0791	0
0.0792	0
0.0793	0
0.0794	0
0.0795	0
0.0796	0
0.0797	0
0.0798	0
0.0799	0
0.08	0
0.0801	0
0.0802	0
0.0803	0
0.0804	0
0.0805	0
0.0806	0
0.0807	0
0.0808	0
0.0809	0
0.081	0
0.0811	0
0.0812	0
0.0813	0
0.0814	0
0.0815	0
0.0816	0
0.0817	0
0.0818	0
0.0819	0
0.082	0
0.0821	0
0.0822	0
0.0823	0
0.0824	0
0.0825	0
0.0826	0
0.0827	0
0.0828	0
0.0829	0
0.083	0
0.0831	0
0.0832	0
0.0833	0
0.0834	0
0.0835	0
0.0836	0
0.0837	0
0.0838	0
0.0839	0
0.084	0
0.0841	0
0.0842	0
0.0843	0
0.0844	0
0.0845	0
0.0846	0
0.0847	0
0.0848	0
0.0849	0
0.085	0
0.0851	0
0.0852	0
0.0853	0
0.0854	0
0.0855	0
0.0856	0
0.0857	0
0.0858	0
0.0859	0
0.086	0
0.0861	0
0.0862	0
0.0863	0
0.0864	0
0.0865	0
0.0866	0
0.0867	0
0.0868	0
0.0869	0
0.087	0
0.0871	0
0.0872	0
0.0873	0
0.0874	0
0.0875	0
0.0876	0
0.0877	0
0.0878	0
0.0879	0
0.088	0
0.0881	0
0.0882	0
0.0883	0
0.0884	0
0.0885	0
0.0886	0
0.0887	0
0.0888	0
0.0889	0
0.089	0
0.0891	0
0.0892	0
0.0893	0
0.0894	0
0.0895	0
0.0896	0
0.0897	0
0.0898	0
0.0899	0
0.09	0
0.0901	0
0.0902	0
0.0903	0
0.0904	0
0.0905	0
0.0906	0
0.0907	0
0.0908	0
0.0909	0
0.091	0
0.0911	0
0.0912	0
0.0913	0
0.0914	0
0.0915	0
0.0916	0
0.0917	0
0.0918	0
0.0919	0
0.092	0
0.0921	0
0.0922	0
0.0923	0
0.0924	0
0.0925	0
0.0926	0
0.0927	0
0.0928	0
0.0929	0
0.093	0
0.0931	0
0.0932	0
0.0933	0
0.0934	0
0.0935	0
0.0936	0
0.0937	0
0.0938	0
0.0939	0
0.094	0
0.0941	0
0.0942	0
0.0943	0
0.0944	0
0.0945	0
0.0946	0
0.0947	0
0.0948	0
0.0949	0
0.095	0
0.0951	0
0.0952	0
0.0953	0
0.0954	0
0.0955	0
0.0956	0
0.0957	0
0.0958	0
0.0959	0
0.096	0
0.0961	0
0.0962	0
0.0963	0
0.0964	0
0.0965	0
0.0966	0
0.0967	0
0.0968	0
0.0969	0
0.097	0
0.0971	0
0.0972	0
0.0973	0
0.0974	0
0.0975	0
0.0976	0
0.0977	0
0.0978	0
0.0979	0
0.098	0
0.0981	0
0.0982	0
0.0983	0
0.0984	0
0.0985	0
0.0986	0
0.0987	0
0.0988	0
0.0989	0
0.099	0
0.0991	0
0.0992	0
0.0993	0
0.0994	0
0.0995	0
0.0996	0
0.0997	0
0.0998	0
0.0999	0
0.1	0
0.1001	0
0.1002	0
0.1003	0
0.1004	0
0.1005	0
0.1006	0
0.1007	0
0.1008	0
0.1009	0
0.101	0
0.1011	0
0.1012	0
0.1013	0
0.1014	0
0.1015	0
0.1016	0
0.1017	0
0.1018	0
0.1019	0
0.102	0
0.1021	0
0.1022	0
0.1023	0
0.1024	0
0.1025	0
0.1026	0
0.1027	0
0.1028	0
0.1029	0
0.103	0
0.1031	0
0.1032	0
0.1033	0
0.1034	0
0.1035	0
0.1036	0
0.1037	0
0.1038	0
0.1039	0
0.104	0
0.1041	0
0.1042	0
0.1043	0
0.1044	0
0.1045	0
0.1046	0
0.1047	0
0.1048	0
0.1049	0
0.105	0
0.1051	0
0.1052	0
0.1053	0
0.1054	0
0.1055	0
0.1056	0
0.1057	0
0.1058	0
0.1059	0
0.106	0
0.1061	0
0.1062	0
0.1063	0
0.1064	0
0.1065	0
0.1066	0
0.1067	0
0.1068	0
0.1069	0
0.107	0
0.1071	0
0.1072	0
0.1073	0
0.1074	0
0.1075	0
0.1076	0
0.1077	0
0.1078	0
0.1079	0
0.108	0
0.1081	0
0.1082	0
0.1083	0
0.1084	0
0.1085	0
0.1086	0
0.1087	0
0.1088	0
0.1089	0
0.109	0
0.1091	0
0.1092	0
0.1093	0
0.1094	0
0.1095	0
0.1096	0
0.1097	0
0.1098	0
0.1099	0
0.11	0
0.1101	0
0.1102	0
0.1103	0
0.1104	0
0.1105	0
0.1106	0
0.1107	0
0.1108	0
0.1109	0
0.111	0
0.1111	0
0.1112	0
0.1113	0
0.1114	0
0.1115	0
0.1116	0
0.1117	0
0.1118	0
0.1119	0
0.112	0
0.1121	0
0.1122	0
0.1123	0
0.1124	0
0.1125	0
0.1126	0
0.1127	0
0.1128	0
0.1129	0
0.113	0
0.1131	0
0.1132	0
0.1133	0
0.1134	0
0.1135	0
0.1136	0
0.1137	0
0.1138	0
0.1139	0
0.114	0
0.1141	0
0.1142	0
0.1143	0
0.1144	0
0.1145	0
0.1146	0
0.1147	0
0.1148	0
0.1149	0
0.115	0
0.1151	0
0.1152	0
0.1153	0
0.1154	0
0.1155	0
0.1156	0
0.1157	0
0.1158	0
0.1159	0
0.116	0
0.1161	0
0.1162	0
0.1163	0
0.1164	0
0.1165	0
0.1166	0
0.1167	0
0.1168	0
0.1169	0
0.117	0
0.1171	0
0.1172	0
0.1173	0
0.1174	0
0.1175	0
0.1176	0
0.1177	0
0.1178	0
0.1179	0
0.118	0
0.1181	0
0.1182	0
0.1183	0
0.1184	0
0.1185	0
0.1186	0
0.1187	0
0.1188	0
0.1189	0
0.119	0
0.1191	0
0.1192	0
0.1193	0
0.1194	0
0.1195	0
0.1196	0
0.1197	0
0.1198	0
0.1199	0
0.12	0
0.1201	0
0.1202	0
0.1203	0
0.1204	0
0.1205	0
0.1206	0
0.1207	0
0.1208	0
0.1209	0
0.121	0
0.1211	0
0.1212	0
0.1213	0
0.1214	0
0.1215	0
0.1216	0
0.1217	0
0.1218	0
0.1219	0
0.122	0
0.1221	0
0.1222	0
0.1223	0
0.1224	0
0.1225	0
0.1226	0
0.1227	0
0.1228	0
0.1229	0
0.123	0
0.1231	0
0.1232	0
0.1233	0
0.1234	0
0.1235	0
0.1236	0
0.1237	0
0.1238	0
0.1239	0
0.124	0
0.1241	0
0.1242	0
0.1243	0
0.1244	0
0.1245	0
0.1246	0
0.1247	0
0.1248	0
0.1249	0
0.125	0
0.1251	0
0.1252	0
0.1253	0
0.1254	0
0.1255	0
0.1256	0
0.1257	0
0.1258	0
0.1259	0
0.126	0
0.1261	0
0.1262	0
0.1263	0
0.1264	0
0.1265	0
0.1266	0
0.1267	0
0.1268	0
0.1269	0
0.127	0
0.1271	0
0.1272	0
0.1273	0
0.1274	0
0.1275	0
0.1276	0
0.1277	0
0.1278	0
0.1279	0
0.128	0
0.1281	0
0.1282	0
0.1283	0
0.1284	0
0.1285	0
0.1286	0
0.1287	0
0.1288	0
0.1289	0
0.129	0
0.1291	0
0.1292	0
0.1293	0
0.1294	0
0.1295	0
0.1296	0
0.1297	0
0.1298	0
0.1299	0
0.13	0
0.1301	0
0.1302	0
0.1303	0
0.1304	0
0.1305	0
0.1306	0
0.1307	0
0.1308	0
0.1309	0
0.131	0
0.1311	0
0.1312	0
0.1313	0
0.1314	0
0.1315	0
0.1316	0
0.1317	0
0.1318	0
0.1319	0
0.132	0
0.1321	0
0.1322	0
0.1323	0
0.1324	0
0.1325	0
0.1326	0
0.1327	0
0.1328	0
0.1329	0
0.133	0
0.1331	0
0.1332	0
0.1333	0
0.1334	0
0.1335	0
0.1336	0
0.1337	0
0.1338	0
0.1339	0
0.134	0
0.1341	0
0.1342	0
0.1343	0
0.1344	0
0.1345	0
0.1346	0
0.1347	0
0.1348	0
0.1349	0
0.135	0
0.1351	0
0.1352	0
0.1353	0
0.1354	0
0.1355	0
0.1356	0
0.1357	0
0.1358	0
0.1359	0
0.136	0
0.1361	0
0.1362	0
0.1363	0
0.1364	0
0.1365	0
0.1366	0
0.1367	0
0.1368	0
0.1369	0
0.137	0
0.1371	0
0.1372	0
0.1373	0
0.1374	0
0.1375	0
0.1376	0
0.1377	0
0.1378	0
0.1379	0
0.138	0
0.1381	0
0.1382	0
0.1383	0
0.1384	0
0.1385	0
0.1386	0
0.1387	0
0.1388	0
0.1389	0
0.139	0
0.1391	0
0.1392	0
0.1393	0
0.1394	0
0.1395	0
0.1396	0
0.1397	0
0.1398	0
0.1399	0
0.14	0
0.1401	0
0.1402	0
0.1403	0
0.1404	0
0.1405	0
0.1406	0
0.1407	0
0.1408	0
0.1409	0
0.141	0
0.1411	0
0.1412	0
0.1413	0
0.1414	0
0.1415	0
0.1416	0
0.1417	0
0.1418	0
0.1419	0
0.142	0
0.1421	0
0.1422	0
0.1423	0
0.1424	0
0.1425	0
0.1426	0
0.1427	0
0.1428	0
0.1429	0
0.143	0
0.1431	0
0.1432	0
0.1433	0
0.1434	0
0.1435	0
0.1436	0
0.1437	0
0.1438	0
0.1439	0
0.144	0
0.1441	0
0.1442	0
0.1443	0
0.1444	0
0.1445	0
0.1446	0
0.1447	0
0.1448	0
0.1449	0
0.145	0
0.1451	0
0.1452	0
0.1453	0
0.1454	0
0.1455	0
0.1456	0
0.1457	0
0.1458	0
0.1459	0
0.146	0
0.1461	0
0.1462	0
0.1463	0
0.1464	0
0.1465	0
0.1466	0
0.1467	0
0.1468	0
0.1469	0
0.147	0
0.1471	0
0.1472	0
0.1473	0
0.1474	0
0.1475	0
0.1476	0
0.1477	0
0.1478	0
0.1479	0
0.148	0
0.1481	0
0.1482	0
0.1483	0
0.1484	0
0.1485	0
0.1486	0
0.1487	0
0.1488	0
0.1489	0
0.149	0
0.1491	0
0.1492	0
0.1493	0
0.1494	0
0.1495	0
0.1496	0
0.1497	0
0.1498	0
0.1499	0
0.15	0
0.1501	0
0.1502	0
0.1503	0
0.1504	0
0.1505	0
0.1506	0
0.1507	0
0.1508	0
0.1509	0
0.151	0
0.1511	0
0.1512	0
0.1513	0
0.1514	0
0.1515	0
0.1516	0
0.1517	0
0.1518	0
0.1519	0
0.152	0
0.1521	0
0.1522	0
0.1523	0
0.1524	0
0.1525	0
0.1526	0
0.1527	0
0.1528	0
0.1529	0
0.153	0
0.1531	0
0.1532	0
0.1533	0
0.1534	0
0.1535	0
0.1536	0
0.1537	0
0.1538	0
0.1539	0
0.154	0
0.1541	0
0.1542	0
0.1543	0
0.1544	0
0.1545	0
0.1546	0
0.1547	0
0.1548	0
0.1549	0
0.155	0
0.1551	0
0.1552	0
0.1553	0
0.1554	0
0.1555	0
0.1556	0
0.1557	0
0.1558	0
0.1559	0
0.156	0
0.1561	0
0.1562	0
0.1563	0
0.1564	0
0.1565	0
0.1566	0
0.1567	0
0.1568	0
0.1569	0
0.157	0
0.1571	0
0.1572	0
0.1573	0
0.1574	0
0.1575	0
0.1576	0
0.1577	0
0.1578	0
0.1579	0
0.158	0
0.1581	0
0.1582	0
0.1583	0
0.1584	0
0.1585	0
0.1586	0
0.1587	0
0.1588	0
0.1589	0
0.159	0
0.1591	0
0.1592	0
0.1593	0
0.1594	0
0.1595	0
0.1596	0
0.1597	0
0.1598	0
0.1599	0
0.16	0
0.1601	0
0.1602	0
0.1603	0
0.1604	0
0.1605	0
0.1606	0
0.1607	0
0.1608	0
0.1609	0
0.161	0
0.1611	0
0.1612	0
0.1613	0
0.1614	0
0.1615	0
0.1616	0
0.1617	0
0.1618	0
0.1619	0
0.162	0
0.1621	0
0.1622	0
0.1623	0
0.1624	0
0.1625	0
0.1626	0
0.1627	0
0.1628	0
0.1629	0
0.163	0
0.1631	0
0.1632	0
0.1633	0
0.1634	0
0.1635	0
0.1636	0
0.1637	0
0.1638	0
0.1639	0
0.164	0
0.1641	0
0.1642	0
0.1643	0
0.1644	0
0.1645	0
0.1646	0
0.1647	0
0.1648	0
0.1649	0
0.165	0
0.1651	0
0.1652	0
0.1653	0
0.1654	0
0.1655	0
0.1656	0
0.1657	0
0.1658	0
0.1659	0
0.166	0
0.1661	0
0.1662	0
0.1663	0
0.1664	0
0.1665	0
0.1666	0
0.1667	0
0.1668	0
0.1669	0
0.167	0
0.1671	0
0.1672	0
0.1673	0
0.1674	0
0.1675	0
0.1676	0
0.1677	0
0.1678	0
0.1679	0
0.168	0
0.1681	0
0.1682	0
0.1683	0
0.1684	0
0.1685	0
0.1686	0
0.1687	0
0.1688	0
0.1689	0
0.169	0
0.1691	0
0.1692	0
0.1693	0
0.1694	0
0.1695	0
0.1696	0
0.1697	0
0.1698	0
0.1699	0
0.17	0
0.1701	0
0.1702	0
0.1703	0
0.1704	0
0.1705	0
0.1706	0
0.1707	0
0.1708	0
0.1709	0
0.171	0
0.1711	0
0.1712	0
0.1713	0
0.1714	0
0.1715	0
0.1716	0
0.1717	0
0.1718	0
0.1719	0
0.172	0
0.1721	0
0.1722	0
0.1723	0
0.1724	0
0.1725	0
0.1726	0
0.1727	0
0.1728	0
0.1729	0
0.173	0
0.1731	0
0.1732	0
0.1733	0
0.1734	0
0.1735	0
0.1736	0
0.1737	0
0.1738	0
0.1739	0
0.174	0
0.1741	0
0.1742	0
0.1743	0
0.1744	0
0.1745	0
0.1746	0
0.1747	0
0.1748	0
0.1749	0
0.175	0
0.1751	0
0.1752	0
0.1753	0
0.1754	0
0.1755	0
0.1756	0
0.1757	0
0.1758	0
0.1759	0
0.176	0
0.1761	0
0.1762	0
0.1763	0
0.1764	0
0.1765	0
0.1766	0
0.1767	0
0.1768	0
0.1769	0
0.177	0
0.1771	0
0.1772	0
0.1773	0
0.1774	0
0.1775	0
0.1776	0
0.1777	0
0.1778	0
0.1779	0
0.178	0
0.1781	0
0.1782	0
0.1783	0
0.1784	0
0.1785	0
0.1786	0
0.1787	0
0.1788	0
0.1789	0
0.179	0
0.1791	0
0.1792	0
0.1793	0
0.1794	0
0.1795	0
0.1796	0
0.1797	0
0.1798	0
0.1799	0
0.18	0
0.1801	0
0.1802	0
0.1803	0
0.1804	0
0.1805	0
0.1806	0
0.1807	0
0.1808	0
0.1809	0
0.181	0
0.1811	0
0.1812	0
0.1813	0
0.1814	0
0.1815	0
0.1816	0
0.1817	0
0.1818	0
0.1819	0
0.182	0
0.1821	0
0.1822	0
0.1823	0
0.1824	0
0.1825	0
0.1826	0
0.1827	0
0.1828	0
0.1829	0
0.183	0
0.1831	0
0.1832	0
0.1833	0
0.1834	0
0.1835	0
0.1836	0
0.1837	0
0.1838	0
0.1839	0
0.184	0
0.1841	0
0.1842	0
0.1843	0
0.1844	0
0.1845	0
0.1846	0
0.1847	0
0.1848	0
0.1849	0
0.185	0
0.1851	0
0.1852	0
0.1853	0
0.1854	0
0.1855	0
0.1856	0
0.1857	0
0.1858	0
0.1859	0
0.186	0
0.1861	0
0.1862	0
0.1863	0
0.1864	0
0.1865	0
0.1866	0
0.1867	0
0.1868	0
0.1869	0
0.187	0
0.1871	0
0.1872	0
0.1873	0
0.1874	0
0.1875	0
0.1876	0
0.1877	0
0.1878	0
0.1879	0
0.188	0
0.1881	0
0.1882	0
0.1883	0
0.1884	0
0.1885	0
0.1886	0
0.1887	0
0.1888	0
0.1889	0
0.189	0
0.1891	0
0.1892	0
0.1893	0
0.1894	0
0.1895	0
0.1896	0
0.1897	0
0.1898	0
0.1899	0
0.19	0
0.1901	0
0.1902	0
0.1903	0
0.1904	0
0.1905	0
0.1906	0
0.1907	0
0.1908	0
0.1909	0
0.191	0
0.1911	0
0.1912	0
0.1913	0
0.1914	0
0.1915	0
0.1916	0
0.1917	0
0.1918	0
0.1919	0
0.192	0
0.1921	0
0.1922	0
0.1923	0
0.1924	0
0.1925	0
0.1926	0
0.1927	0
0.1928	0
0.1929	0
0.193	0
0.1931	0
0.1932	0
0.1933	0
0.1934	0
0.1935	0
0.1936	0
0.1937	0
0.1938	0
0.1939	0
0.194	0
0.1941	0
0.1942	0
0.1943	0
0.1944	0
0.1945	0
0.1946	0
0.1947	0
0.1948	0
0.1949	0
0.195	0
0.1951	0
0.1952	0
0.1953	0
0.1954	0
0.1955	0
0.1956	0
0.1957	0
0.1958	0
0.1959	0
0.196	0
0.1961	0
0.1962	0
0.1963	0
0.1964	0
0.1965	0
0.1966	0
0.1967	0
0.1968	0
0.1969	0
0.197	0
0.1971	0
0.1972	0
0.1973	0
0.1974	0
0.1975	0
0.1976	0
0.1977	0
0.1978	0
0.1979	0
0.198	0
0.1981	0
0.1982	0
0.1983	0
0.1984	0
0.1985	0
0.1986	0
0.1987	0
0.1988	0
0.1989	0
0.199	0
0.1991	0
0.1992	0
0.1993	0
0.1994	0
0.1995	0
0.1996	0
0.1997	0
0.1998	0
[truncated: 58,002 more rows]

## Sheet: Screw axial travel
time	travel (mm)
0	0
0.0001	2.12037e-16
0.0002	2.12037e-16
0.0003	2.12037e-16
0.0004	2.12037e-16
0.0005	7.31221e-08
0.0006	1.13341e-06
0.0007	2.18727e-06
0.0008	2.8604e-06
0.0009	2.90563e-06
0.001	2.57635e-06
0.0011	2.24907e-06
0.0012	2.29812e-06
0.0013	2.97064e-06
0.0014	4.01325e-06
0.0015	5.04944e-06
0.0016	5.70488e-06
0.0017	5.73241e-06
0.0018	5.38542e-06
0.0019	5.04044e-06
0.002	5.07177e-06
0.0021	5.72658e-06
0.0022	6.75147e-06
0.0023	7.76993e-06
0.0024	8.40764e-06
0.0025	8.41744e-06
0.0026	8.05272e-06
0.0027	7.69001e-06
0.0028	7.70361e-06
0.0029	8.34068e-06
0.003	9.34785e-06
0.0031	1.03486e-05
0.0032	1.09686e-05
0.0033	1.09606e-05
0.0034	1.05782e-05
0.0035	1.01978e-05
0.0036	1.01937e-05
0.0037	1.08131e-05
0.0038	1.18025e-05
0.0039	1.27856e-05
0.004	1.33879e-05
0.0041	1.33623e-05
0.0042	1.29622e-05
0.0043	1.25642e-05
0.0044	1.25424e-05
0.0045	1.31442e-05
0.0046	1.41161e-05
0.0047	1.50815e-05
0.0048	1.56662e-05
0.0049	1.56231e-05
0.005	1.52055e-05
0.0051	1.47899e-05
0.0052	1.47506e-05
0.0053	1.53348e-05
0.0054	1.62892e-05
0.0055	1.72372e-05
0.0056	1.78045e-05
0.0057	1.77439e-05
0.0058	1.73088e-05
0.0059	1.68758e-05
0.006	1.68192e-05
0.0061	1.73861e-05
0.0062	1.83231e-05
0.0063	1.92538e-05
0.0064	1.98038e-05
0.0065	1.97259e-05
0.0066	1.92736e-05
0.0067	1.88234e-05
0.0068	1.87496e-05
0.0069	1.92993e-05
0.007	2.02192e-05
0.0071	2.11327e-05
0.0072	2.16656e-05
0.0073	2.15707e-05
0.0074	2.11014e-05
0.0075	2.06342e-05
0.0076	2.05433e-05
0.0077	2.10761e-05
0.0078	2.19791e-05
0.0079	2.28758e-05
0.008	2.33918e-05
0.0081	2.32801e-05
0.0082	2.27939e-05
0.0083	2.23099e-05
0.0084	2.22024e-05
0.0085	2.27185e-05
0.0086	2.36048e-05
0.0087	2.44848e-05
0.0088	2.49843e-05
0.0089	2.4856e-05
0.009	2.43533e-05
0.0091	2.38528e-05
0.0092	2.37289e-05
0.0093	2.42285e-05
0.0094	2.50985e-05
0.0095	2.59622e-05
0.0096	2.64453e-05
0.0097	2.63007e-05
0.0098	2.57819e-05
0.0099	2.52652e-05
0.01	2.51251e-05
0.0101	2.56086e-05
0.0102	2.64625e-05
0.0103	2.73102e-05
0.0104	2.77773e-05
0.0105	2.76168e-05
0.0106	2.7082e-05
0.0107	2.65495e-05
0.0108	2.63935e-05
0.0109	2.68613e-05
0.011	2.76995e-05
0.0111	2.85314e-05
0.0112	2.8983e-05
0.0113	2.88069e-05
0.0114	2.82565e-05
0.0115	2.77085e-05
0.0116	2.75371e-05
0.0117	2.79894e-05
0.0118	2.88122e-05
0.0119	2.96289e-05
0.012	3.00651e-05
0.0121	2.98738e-05
0.0122	2.93083e-05
0.0123	2.87451e-05
0.0124	2.85586e-05
0.0125	2.89959e-05
0.0126	2.98037e-05
0.0127	3.06054e-05
0.0128	3.10267e-05
0.0129	3.08206e-05
0.013	3.02403e-05
0.0131	2.96623e-05
0.0132	2.94612e-05
0.0133	2.98838e-05
0.0134	3.0677e-05
0.0135	3.14642e-05
0.0136	3.18711e-05
0.0137	3.16504e-05
0.0138	3.10558e-05
0.0139	3.04635e-05
0.014	3.0248e-05
0.0141	3.06565e-05
0.0142	3.14355e-05
0.0143	3.22086e-05
0.0144	3.26014e-05
0.0145	3.23667e-05
0.0146	3.17581e-05
0.0147	3.11519e-05
0.0148	3.09226e-05
0.0149	3.13173e-05
0.015	3.20825e-05
0.0151	3.28419e-05
0.0152	3.32211e-05
0.0153	3.29729e-05
0.0154	3.23507e-05
0.0155	3.17311e-05
0.0156	3.14883e-05
0.0157	3.18697e-05
0.0158	3.26216e-05
0.0159	3.33678e-05
0.016	3.37337e-05
0.0161	3.34724e-05
0.0162	3.28372e-05
0.0163	3.22045e-05
0.0164	3.19489e-05
0.0165	3.23173e-05
0.0166	3.30564e-05
0.0167	3.37898e-05
0.0168	3.4143e-05
0.0169	3.3869e-05
0.017	3.32212e-05
0.0171	3.2576e-05
0.0172	3.23079e-05
0.0173	3.26639e-05
0.0174	3.33906e-05
0.0175	3.41117e-05
0.0176	3.44527e-05
0.0177	3.41665e-05
0.0178	3.35065e-05
0.0179	3.28493e-05
0.018	3.25691e-05
0.0181	3.29131e-05
0.0182	3.3628e-05
0.0183	3.43372e-05
0.0184	3.46665e-05
0.0185	3.43686e-05
0.0186	3.3697e-05
0.0187	3.30281e-05
0.0188	3.27364e-05
0.0189	3.3069e-05
0.019	3.37725e-05
0.0191	3.44703e-05
0.0192	3.47883e-05
0.0193	3.44792e-05
0.0194	3.37964e-05
0.0195	3.31165e-05
0.0196	3.28137e-05
0.0197	3.31353e-05
0.0198	3.38279e-05
0.0199	3.45149e-05
0.02	3.4822e-05
0.0201	3.45022e-05
0.0202	3.38087e-05
0.0203	3.31182e-05
0.0204	3.28049e-05
0.0205	3.3116e-05
0.0206	3.37982e-05
0.0207	3.44748e-05
0.0208	3.47717e-05
0.0209	3.44416e-05
0.021	3.3738e-05
0.0211	3.30373e-05
0.0212	3.2714e-05
0.0213	3.30151e-05
0.0214	3.36873e-05
0.0215	3.43541e-05
0.0216	3.46412e-05
0.0217	3.43013e-05
0.0218	3.3588e-05
0.0219	3.28778e-05
0.022	3.25449e-05
0.0221	3.28365e-05
0.0222	3.34993e-05
0.0223	3.41567e-05
0.0224	3.44345e-05
0.0225	3.40854e-05
0.0226	3.3363e-05
0.0227	3.26436e-05
0.0228	3.23016e-05
0.0229	3.25843e-05
0.023	3.32381e-05
0.0231	3.38867e-05
0.0232	3.41557e-05
0.0233	3.37979e-05
0.0234	3.30667e-05
0.0235	3.23387e-05
0.0236	3.19882e-05
0.0237	3.22624e-05
0.0238	3.29078e-05
0.0239	3.3548e-05
0.024	3.38086e-05
0.0241	3.34426e-05
0.0242	3.27033e-05
0.0243	3.19672e-05
0.0244	3.16086e-05
0.0245	3.18748e-05
0.0246	3.25123e-05
0.0247	3.31446e-05
0.0248	3.33974e-05
0.0249	3.30236e-05
0.025	3.22766e-05
0.0251	3.15329e-05
0.0252	3.11667e-05
0.0253	3.14254e-05
0.0254	3.20555e-05
0.0255	3.26804e-05
0.0256	3.29259e-05
0.0257	3.25449e-05
0.0258	3.17906e-05
0.0259	3.10398e-05
0.026	3.06666e-05
0.0261	3.09182e-05
0.0262	3.15413e-05
0.0263	3.21594e-05
0.0264	3.23981e-05
0.0265	3.20102e-05
0.0266	3.12493e-05
0.0267	3.04918e-05
0.0268	3.0112e-05
0.0269	3.03571e-05
0.027	3.09737e-05
0.0271	3.15854e-05
0.0272	3.18177e-05
0.0273	3.14236e-05
0.0274	3.06564e-05
0.0275	2.98927e-05
0.0276	2.95068e-05
0.0277	2.97459e-05
0.0278	3.03565e-05
0.0279	3.09622e-05
0.028	3.11887e-05
0.0281	3.07888e-05
0.0282	3.00158e-05
0.0283	2.92464e-05
0.0284	2.88549e-05
0.0285	2.90884e-05
0.0286	2.96935e-05
0.0287	3.02937e-05
0.0288	3.05148e-05
0.0289	3.01095e-05
0.029	2.93312e-05
0.0291	2.85566e-05
0.0292	2.81599e-05
0.0293	2.83882e-05
0.0294	2.89883e-05
0.0295	2.95835e-05
0.0296	2.97996e-05
0.0297	2.93894e-05
0.0298	2.86064e-05
0.0299	2.7827e-05
0.03	2.74255e-05
0.0301	2.76492e-05
0.0302	2.82446e-05
0.0303	2.88353e-05
0.0304	2.90469e-05
0.0305	2.86323e-05
0.0306	2.78448e-05
0.0307	2.70611e-05
0.0308	2.66553e-05
0.0309	2.68748e-05
0.031	2.74661e-05
0.0311	2.80526e-05
0.0312	2.82601e-05
0.0313	2.78415e-05
0.0314	2.70501e-05
0.0315	2.62625e-05
0.0316	2.58529e-05
0.0317	2.60686e-05
0.0318	2.66561e-05
0.0319	2.7239e-05
0.032	2.74429e-05
0.0321	2.70207e-05
0.0322	2.62257e-05
0.0323	2.54346e-05
0.0324	2.50216e-05
0.0325	2.52339e-05
0.0326	2.58181e-05
0.0327	2.63977e-05
0.0328	2.65984e-05
0.0329	2.61731e-05
0.033	2.5375e-05
0.0331	2.45809e-05
0.0332	2.41649e-05
0.0333	2.43742e-05
0.0334	2.49555e-05
0.0335	2.55323e-05
0.0336	2.57302e-05
0.0337	2.5302e-05
0.0338	2.45013e-05
0.0339	2.37045e-05
0.034	2.32859e-05
0.0341	2.34927e-05
0.0342	2.40715e-05
0.0343	2.46458e-05
0.0344	2.48412e-05
0.0345	2.44108e-05
0.0346	2.36077e-05
0.0347	2.28086e-05
0.0348	2.23878e-05
0.0349	2.25924e-05
0.035	2.31691e-05
0.0351	2.37413e-05
0.0352	2.39348e-05
0.0353	2.35024e-05
0.0354	2.26974e-05
0.0355	2.18964e-05
0.0356	2.14738e-05
0.0357	2.16766e-05
0.0358	2.22515e-05
0.0359	2.28221e-05
0.036	2.30139e-05
0.0361	2.25798e-05
0.0362	2.17733e-05
0.0363	2.09708e-05
0.0364	2.05467e-05
0.0365	2.07481e-05
0.0366	2.13216e-05
0.0367	2.18908e-05
0.0368	2.20813e-05
0.0369	2.1646e-05
0.037	2.08383e-05
0.0371	2.00346e-05
0.0372	1.96094e-05
0.0373	1.98097e-05
0.0374	2.03822e-05
0.0375	2.09504e-05
0.0376	2.114e-05
0.0377	2.07038e-05
0.0378	1.98952e-05
0.0379	1.90907e-05
0.038	1.86647e-05
0.0381	1.88643e-05
0.0382	1.94361e-05
0.0383	2.00037e-05
0.0384	2.01926e-05
0.0385	1.97558e-05
0.0386	1.89467e-05
0.0387	1.81417e-05
0.0388	1.77152e-05
0.0389	1.79144e-05
0.039	1.84858e-05
0.0391	1.9053e-05
0.0392	1.92417e-05
0.0393	1.88046e-05
0.0394	1.79953e-05
0.0395	1.71901e-05
0.0396	1.67635e-05
0.0397	1.69626e-05
0.0398	1.75339e-05
0.0399	1.81011e-05
0.04	1.82898e-05
0.0401	1.78528e-05
0.0402	1.70435e-05
0.0403	1.62384e-05
0.0404	1.5812e-05
0.0405	1.60112e-05
0.0406	1.65828e-05
0.0407	1.71502e-05
0.0408	1.73392e-05
0.0409	1.69025e-05
0.041	1.60936e-05
0.0411	1.5289e-05
0.0412	1.48629e-05
0.0413	1.50626e-05
0.0414	1.56347e-05
0.0415	1.62027e-05
0.0416	1.63922e-05
0.0417	1.59562e-05
0.0418	1.51479e-05
0.0419	1.43439e-05
0.042	1.39186e-05
0.0421	1.4119e-05
0.0422	1.46919e-05
0.0423	1.52607e-05
0.0424	1.5451e-05
0.0425	1.50158e-05
0.0426	1.42084e-05
0.0427	1.34054e-05
0.0428	1.2981e-05
0.0429	1.31825e-05
0.043	1.37564e-05
0.0431	1.43262e-05
0.0432	1.45176e-05
0.0433	1.40835e-05
0.0434	1.32773e-05
0.0435	1.24754e-05
0.0436	1.20522e-05
0.0437	1.22549e-05
0.0438	1.28301e-05
0.0439	1.34012e-05
0.044	1.35939e-05
0.0441	1.31612e-05
0.0442	1.23563e-05
0.0443	1.15558e-05
0.0444	1.11341e-05
0.0445	1.13382e-05
0.0446	1.19148e-05
0.0447	1.24875e-05
0.0448	1.26818e-05
0.0449	1.22506e-05
0.045	1.14473e-05
0.0451	1.06484e-05
0.0452	1.02283e-05
0.0453	1.04341e-05
0.0454	1.10124e-05
0.0455	1.15868e-05
0.0456	1.17828e-05
0.0457	1.13534e-05
0.0458	1.05519e-05
0.0459	9.75484e-06
0.046	9.33657e-06
0.0461	9.54423e-06
0.0462	1.01244e-05
0.0463	1.07007e-05
0.0464	1.08987e-05
0.0465	1.04712e-05
0.0466	9.67167e-06
0.0467	8.87663e-06
0.0468	8.46039e-06
0.0469	8.6701e-06
0.047	9.25239e-06
0.0471	9.83072e-06
0.0472	1.00308e-05
0.0473	9.60547e-06
0.0474	8.80811e-06
0.0475	8.01525e-06
0.0476	7.6012e-06
0.0477	7.81314e-06
0.0478	8.39766e-06
0.0479	8.97825e-06
0.048	9.18061e-06
0.0481	8.75757e-06
0.0482	7.96253e-06
0.0483	7.17201e-06
0.0484	6.76032e-06
0.0485	6.97463e-06
0.0486	7.56155e-06
0.0487	8.14456e-06
0.0488	8.34935e-06
0.0489	7.92876e-06
0.049	7.13619e-06
0.0491	6.34815e-06
0.0492	5.93897e-06
0.0493	6.1558e-06
0.0494	6.74525e-06
0.0495	7.33081e-06
0.0496	7.53818e-06
0.0497	7.12018e-06
0.0498	6.33021e-06
0.0499	5.54479e-06
0.05	5.13824e-06
0.0501	5.35773e-06
0.0502	5.94985e-06
0.0503	6.5381e-06
0.0504	6.74816e-06
0.0505	6.33287e-06
0.0506	5.54563e-06
0.0507	4.76296e-06
0.0508	4.35917e-06
0.0509	4.58142e-06
0.051	5.17633e-06
0.0511	5.76737e-06
0.0512	5.98025e-06
0.0513	5.56779e-06
0.0514	4.78339e-06
0.0515	4.00357e-06
0.0516	3.60264e-06
0.0517	3.82777e-06
0.0518	4.42557e-06
0.0519	5.01952e-06
0.052	5.23531e-06
0.0521	4.82578e-06
0.0522	4.04432e-06
0.0523	3.26745e-06
0.0524	2.86948e-06
0.0525	3.09759e-06
0.0526	3.69837e-06
0.0527	4.29532e-06
0.0528	4.51411e-06
0.0529	4.1076e-06
0.053	3.32916e-06
0.0531	2.55533e-06
0.0532	2.16042e-06
0.0533	2.39158e-06
0.0534	2.99543e-06
0.0535	3.59545e-06
0.0536	3.81733e-06
0.0537	3.41391e-06
0.0538	2.63858e-06
0.0539	1.86786e-06
0.054	1.47606e-06
0.0541	1.71035e-06
0.0542	2.31734e-06
0.0543	2.92051e-06
0.0544	3.14554e-06
0.0545	2.74528e-06
0.0546	1.97312e-06
0.0547	1.20558e-06
0.0548	8.16965e-07
0.0549	1.05445e-06
0.055	1.66463e-06
0.0551	2.271e-06
0.0552	2.49925e-06
0.0553	2.1022e-06
0.0554	1.33327e-06
0.0555	5.68951e-07
0.0556	1.83574e-07
0.0557	4.24297e-07
0.0558	1.03773e-06
0.0559	1.64735e-06
0.056	1.87885e-06
0.0561	1.48507e-06
0.0562	7.19403e-07
0.0563	-4.164e-08
0.0564	-4.2374e-07
0.0565	-1.79736e-07
0.0566	4.36981e-07
0.0567	1.04989e-06
0.0568	1.28469e-06
0.0569	8.94208e-07
0.057	1.3184e-07
0.0571	-6.25898e-07
0.0572	-1.00469e-06
0.0573	-7.57373e-07
0.0574	-1.37342e-07
0.0575	4.7889e-07
0.0576	7.17007e-07
0.0577	3.29848e-07
0.0578	-4.29194e-07
0.0579	-1.1836e-06
0.058	-1.55906e-06
0.0581	-1.30841e-06
0.0582	-6.85047e-07
0.0583	-6.54781e-08
0.0584	1.75977e-07
0.0585	-2.07842e-07
0.0586	-9.63542e-07
0.0587	-1.71461e-06
0.0588	-2.08672e-06
0.0589	-1.83273e-06
0.059	-1.20602e-06
0.0591	-5.83102e-07
0.0592	-3.38299e-07
0.0593	-7.1877e-07
0.0594	-1.47112e-06
0.0595	-2.21884e-06
0.0596	-2.58761e-06
0.0597	-2.33027e-06
0.0598	-1.7002e-06
0.0599	-1.07394e-06
0.06	-8.25791e-07
0.0601	-1.20292e-06
0.0602	-1.95192e-06
0.0603	-2.69629e-06
0.0604	-3.06172e-06
0.0605	-2.80103e-06
0.0606	-2.16763e-06
0.0607	-1.53803e-06
0.0608	-1.28654e-06
0.0609	-1.66032e-06
0.061	-2.40599e-06
0.0611	-3.14703e-06
0.0612	-3.50912e-06
0.0613	-3.24511e-06
0.0614	-2.60838e-06
0.0615	-1.97545e-06
0.0616	-1.72063e-06
0.0617	-2.0911e-06
0.0618	-2.83345e-06
0.0619	-3.57117e-06
0.062	-3.92995e-06
0.0621	-3.66263e-06
0.0622	-3.02259e-06
0.0623	-2.38635e-06
0.0624	-2.12824e-06
0.0625	-2.49541e-06
0.0626	-3.23447e-06
0.0627	-3.9689e-06
0.0628	-4.32439e-06
0.0629	-4.05379e-06
0.063	-3.41047e-06
0.0631	-2.77096e-06
0.0632	-2.50958e-06
0.0633	-2.87348e-06
0.0634	-3.60928e-06
0.0635	-4.34046e-06
0.0636	-4.6927e-06
0.0637	-4.41884e-06
0.0638	-3.77228e-06
0.0639	-3.12954e-06
0.064	-2.86492e-06
0.0641	-3.2256e-06
0.0642	-3.95817e-06
0.0643	-4.68613e-06
0.0644	-5.03516e-06
0.0645	-4.7581e-06
0.0646	-4.10834e-06
0.0647	-3.46239e-06
0.0648	-3.19459e-06
0.0649	-3.55208e-06
0.065	-4.28148e-06
0.0651	-5.00626e-06
0.0652	-5.35212e-06
0.0653	-5.0719e-06
0.0654	-4.41899e-06
0.0655	-3.7699e-06
0.0656	-3.49895e-06
0.0657	-3.85331e-06
0.0658	-4.57957e-06
0.0659	-5.30124e-06
0.066	-5.64399e-06
0.0661	-5.36066e-06
0.0662	-4.70464e-06
0.0663	-4.05246e-06
0.0664	-3.77842e-06
0.0665	-4.1297e-06
0.0666	-4.85289e-06
0.0667	-5.57149e-06
0.0668	-5.91118e-06
0.0669	-5.6248e-06
0.067	-4.96574e-06
0.0671	-4.31053e-06
0.0672	-4.03346e-06
0.0673	-4.38172e-06
0.0674	-5.1019e-06
0.0675	-5.8175e-06
0.0676	-6.15419e-06
0.0677	-5.86482e-06
0.0678	-5.20279e-06
0.0679	-4.5446e-06
0.068	-4.26457e-06
0.0681	-4.60987e-06
0.0682	-5.32711e-06
0.0683	-6.03976e-06
0.0684	-6.37353e-06
0.0685	-6.08124e-06
0.0686	-5.41629e-06
0.0687	-4.75519e-06
0.0688	-4.47227e-06
0.0689	-4.81469e-06
0.069	-5.52904e-06
0.0691	-6.23883e-06
0.0692	-6.56974e-06
0.0693	-6.2746e-06
0.0694	-5.6068e-06
0.0695	-4.94288e-06
0.0696	-4.65713e-06
0.0697	-4.99673e-06
0.0698	-5.70829e-06
0.0699	-6.41528e-06
0.07	-6.7434e-06
0.0701	-6.44548e-06
0.0702	-5.77492e-06
0.0703	-5.10824e-06
0.0704	-4.81975e-06
0.0705	-5.15661e-06
0.0706	-5.86544e-06
0.0707	-6.56972e-06
0.0708	-6.89512e-06
0.0709	-6.59451e-06
0.071	-5.92126e-06
0.0711	-5.2519e-06
0.0712	-4.96074e-06
0.0713	-5.29495e-06
0.0714	-6.00113e-06
0.0715	-6.70276e-06
0.0716	-7.02555e-06
0.0717	-6.72231e-06
0.0718	-6.04646e-06
0.0719	-5.3745e-06
0.072	-5.08076e-06
0.0721	-5.41239e-06
0.0722	-6.116e-06
0.0723	-6.81508e-06
0.0724	-7.13532e-06
0.0725	-6.82955e-06
0.0726	-6.15118e-06
0.0727	-5.47671e-06
0.0728	-5.18046e-06
0.0729	-5.5096e-06
0.073	-6.21073e-06
0.0731	-6.90735e-06
0.0732	-7.22513e-06
0.0733	-6.91691e-06
0.0734	-6.2361e-06
0.0735	-5.5592e-06
0.0736	-5.26054e-06
0.0737	-5.58728e-06
0.0738	-6.28602e-06
0.0739	-6.98025e-06
0.074	-7.29566e-06
0.0741	-6.98508e-06
0.0742	-6.30192e-06
0.0743	-5.62269e-06
0.0744	-5.3217e-06
0.0745	-5.64612e-06
0.0746	-6.34255e-06
0.0747	-7.03449e-06
0.0748	-7.34762e-06
0.0749	-7.03478e-06
0.075	-6.34936e-06
0.0751	-5.66788e-06
0.0752	-5.36465e-06
0.0753	-5.68685e-06
0.0754	-6.38107e-06
0.0755	-7.07081e-06
0.0756	-7.38175e-06
0.0757	-7.06672e-06
0.0758	-6.37914e-06
0.0759	-5.6955e-06
0.076	-5.39013e-06
0.0761	-5.71019e-06
0.0762	-6.40229e-06
0.0763	-7.08992e-06
0.0764	-7.39876e-06
0.0765	-7.08165e-06
0.0766	-6.39199e-06
0.0767	-5.70629e-06
0.0768	-5.39887e-06
0.0769	-5.71689e-06
0.077	-6.40697e-06
0.0771	-7.09258e-06
0.0772	-7.39941e-06
0.0773	-7.08031e-06
0.0774	-6.38866e-06
0.0775	-5.70099e-06
0.0776	-5.39162e-06
0.0777	-5.70769e-06
0.0778	-6.39583e-06
0.0779	-7.07952e-06
0.078	-7.38444e-06
0.0781	-7.06344e-06
0.0782	-6.36991e-06
0.0783	-5.68036e-06
0.0784	-5.36912e-06
0.0785	-5.68334e-06
0.0786	-6.36964e-06
0.0787	-7.0515e-06
0.0788	-7.3546e-06
0.0789	-7.0318e-06
0.079	-6.33647e-06
0.0791	-5.64514e-06
0.0792	-5.33213e-06
0.0793	-5.6446e-06
0.0794	-6.32915e-06
0.0795	-7.00927e-06
0.0796	-7.31065e-06
0.0797	-6.98614e-06
0.0798	-6.28911e-06
0.0799	-5.59609e-06
0.08	-5.28141e-06
0.0801	-5.59221e-06
0.0802	-6.27511e-06
0.0803	-6.95359e-06
0.0804	-7.25334e-06
0.0805	-6.92721e-06
0.0806	-6.22858e-06
0.0807	-5.53397e-06
0.0808	-5.2177e-06
0.0809	-5.52693e-06
0.081	-6.20827e-06
0.0811	-6.8852e-06
0.0812	-7.18342e-06
0.0813	-6.85576e-06
0.0814	-6.15562e-06
0.0815	-5.45951e-06
0.0816	-5.14175e-06
0.0817	-5.44951e-06
0.0818	-6.12938e-06
0.0819	-6.80486e-06
0.082	-7.10164e-06
0.0821	-6.77255e-06
0.0822	-6.07099e-06
0.0823	-5.37347e-06
0.0824	-5.05432e-06
0.0825	-5.36069e-06
0.0826	-6.03919e-06
0.0827	-6.71331e-06
0.0828	-7.00874e-06
0.0829	-6.67831e-06
0.083	-5.97543e-06
0.0831	-5.27659e-06
0.0832	-4.95614e-06
0.0833	-5.26121e-06
0.0834	-5.93844e-06
0.0835	-6.61129e-06
0.0836	-6.90546e-06
0.0837	-6.57378e-06
0.0838	-5.86966e-06
0.0839	-5.1696e-06
0.084	-4.84793e-06
0.0841	-5.15181e-06
0.0842	-5.82784e-06
0.0843	-6.49952e-06
0.0844	-6.79252e-06
0.0845	-6.45969e-06
0.0846	-5.75442e-06
0.0847	-5.05323e-06
0.0848	-4.73044e-06
0.0849	-5.0332e-06
0.085	-5.70813e-06
0.0851	-6.37872e-06
0.0852	-6.67064e-06
0.0853	-6.33674e-06
0.0854	-5.63042e-06
0.0855	-4.92819e-06
0.0856	-4.60436e-06
0.0857	-4.9061e-06
0.0858	-5.58002e-06
0.0859	-6.2496e-06
0.086	-6.54053e-06
0.0861	-6.20566e-06
0.0862	-5.49836e-06
0.0863	-4.79517e-06
0.0864	-4.4704e-06
0.0865	-4.7712e-06
0.0866	-5.44419e-06
0.0867	-6.11286e-06
0.0868	-6.40289e-06
0.0869	-6.06712e-06
0.087	-5.35894e-06
0.0871	-4.65488e-06
0.0872	-4.32924e-06
0.0873	-4.62919e-06
0.0874	-5.30134e-06
0.0875	-5.96918e-06
0.0876	-6.25839e-06
0.0877	-5.92181e-06
0.0878	-5.21283e-06
0.0879	-4.50798e-06
0.088	-4.18156e-06
0.0881	-4.48074e-06
0.0882	-5.15214e-06
0.0883	-5.81923e-06
0.0884	-6.1077e-06
0.0885	-5.77039e-06
0.0886	-5.0607e-06
0.0887	-4.35513e-06
0.0888	-4.02802e-06
0.0889	-4.32652e-06
0.089	-4.99723e-06
0.0891	-5.66366e-06
0.0892	-5.95147e-06
0.0893	-5.61351e-06
0.0894	-4.90318e-06
0.0895	-4.19699e-06
0.0896	-3.86926e-06
0.0897	-4.16715e-06
0.0898	-4.83727e-06
0.0899	-5.5031e-06
0.09	-5.79034e-06
0.0901	-5.45181e-06
0.0902	-4.74092e-06
0.0903	-4.03418e-06
0.0904	-3.70591e-06
0.0905	-4.00327e-06
0.0906	-4.67287e-06
0.0907	-5.33819e-06
0.0908	-5.62492e-06
0.0909	-5.2859e-06
0.091	-4.57453e-06
0.0911	-3.86731e-06
0.0912	-3.53858e-06
0.0913	-3.83548e-06
0.0914	-4.50463e-06
0.0915	-5.16951e-06
0.0916	-5.45581e-06
0.0917	-5.11638e-06
0.0918	-4.40459e-06
0.0919	-3.69698e-06
0.092	-3.36785e-06
0.0921	-3.66437e-06
0.0922	-4.33314e-06
0.0923	-4.99766e-06
0.0924	-5.28361e-06
0.0925	-4.94382e-06
0.0926	-4.2317e-06
0.0927	-3.52375e-06
0.0928	-3.1943e-06
0.0929	-3.4905e-06
0.093	-4.15898e-06
0.0931	-4.8232e-06
0.0932	-5.10886e-06
0.0933	-4.76879e-06
0.0934	-4.0564e-06
0.0935	-3.34819e-06
0.0936	-3.01848e-06
0.0937	-3.31444e-06
0.0938	-3.98268e-06
0.0939	-4.64667e-06
0.094	-4.93211e-06
0.0941	-4.59183e-06
0.0942	-3.87923e-06
0.0943	-3.17082e-06
0.0944	-2.84093e-06
0.0945	-3.13671e-06
0.0946	-3.80477e-06
0.0947	-4.4686e-06
0.0948	-4.75388e-06
0.0949	-4.41345e-06
0.095	-3.70071e-06
0.0951	-2.99218e-06
0.0952	-2.66216e-06
0.0953	-2.95782e-06
0.0954	-3.62577e-06
0.0955	-4.2895e-06
0.0956	-4.57468e-06
0.0957	-4.23417e-06
0.0958	-3.52135e-06
0.0959	-2.81274e-06
0.096	-2.48265e-06
0.0961	-2.77826e-06
0.0962	-3.44616e-06
0.0963	-4.10984e-06
0.0964	-4.39499e-06
0.0965	-4.05445e-06
0.0966	-3.34161e-06
0.0967	-2.63298e-06
0.0968	-2.30289e-06
0.0969	-2.59849e-06
0.097	-3.2664e-06
0.0971	-3.9301e-06
0.0972	-4.21527e-06
0.0973	-3.87475e-06
0.0974	-3.16195e-06
0.0975	-2.45336e-06
0.0976	-2.12332e-06
0.0977	-2.41898e-06
0.0978	-3.08695e-06
0.0979	-3.75071e-06
0.098	-4.03596e-06
0.0981	-3.69552e-06
0.0982	-2.9828e-06
0.0983	-2.27431e-06
0.0984	-1.94437e-06
0.0985	-2.24013e-06
0.0986	-2.90822e-06
0.0987	-3.5721e-06
0.0988	-3.85747e-06
0.0989	-3.51717e-06
0.099	-2.80459e-06
0.0991	-2.09624e-06
0.0992	-1.76645e-06
0.0993	-2.06237e-06
0.0994	-2.73062e-06
0.0995	-3.39467e-06
0.0996	-3.68021e-06
0.0997	-3.34009e-06
0.0998	-2.6277e-06
0.0999	-1.91954e-06
0.1	-1.58995e-06
0.1001	-1.88607e-06
0.1002	-2.55453e-06
0.1003	-3.21879e-06
0.1004	-3.50456e-06
0.1005	-3.16466e-06
0.1006	-2.4525e-06
0.1007	-1.74458e-06
0.1008	-1.41523e-06
0.1009	-1.7116e-06
0.101	-2.38031e-06
0.1011	-3.04483e-06
0.1012	-3.33086e-06
0.1013	-2.99123e-06
0.1014	-2.27934e-06
0.1015	-1.5717e-06
0.1016	-1.24264e-06
0.1017	-1.5393e-06
0.1018	-2.2083e-06
0.1019	-2.87312e-06
0.102	-3.15945e-06
0.1021	-2.82014e-06
0.1022	-2.10856e-06
0.1023	-1.40124e-06
0.1024	-1.07249e-06
0.1025	-1.36948e-06
0.1026	-2.03882e-06
0.1027	-2.70398e-06
0.1028	-2.99065e-06
0.1029	-2.65168e-06
0.103	-1.94046e-06
0.1031	-1.23349e-06
0.1032	-9.05108e-07
0.1033	-1.20246e-06
0.1034	-1.87216e-06
0.1035	-2.5377e-06
0.1036	-2.82475e-06
0.1037	-2.48616e-06
0.1038	-1.77532e-06
0.1039	-1.06875e-06
0.104	-7.40759e-07
0.1041	-1.03851e-06
0.1042	-1.70862e-06
0.1043	-2.37456e-06
0.1044	-2.66202e-06
0.1045	-2.32385e-06
0.1046	-1.61342e-06
0.1047	-9.07273e-07
0.1048	-5.79708e-07
0.1049	-8.77891e-07
0.105	-1.54843e-06
0.1051	-2.21481e-06
0.1052	-2.50271e-06
0.1053	-2.16498e-06
0.1054	-1.45501e-06
0.1055	-7.49309e-07
0.1056	-4.22199e-07
0.1057	-7.2084e-07
0.1058	-1.39184e-06
0.1059	-2.05869e-06
0.106	-2.34706e-06
0.1061	-2.0098e-06
0.1062	-1.3003e-06
0.1063	-5.95081e-07
0.1064	-2.68453e-07
0.1065	-5.6758e-07
0.1066	-1.23907e-06
0.1067	-1.9064e-06
0.1068	-2.19527e-06
0.1069	-1.85851e-06
0.107	-1.14951e-06
0.1071	-4.44795e-07
0.1072	-1.18674e-07
0.1073	-4.18309e-07
0.1074	-1.09031e-06
0.1075	-1.75816e-06
0.1076	-2.04755e-06
0.1077	-1.7113e-06
0.1078	-1.00283e-06
0.1079	-2.98638e-07
0.108	2.69554e-08
0.1081	-2.73211e-07
0.1082	-9.45745e-07
0.1083	-1.61413e-06
0.1084	-1.90405e-06
0.1085	-1.56835e-06
0.1086	-8.60423e-07
0.1087	-1.56777e-07
0.1088	1.68269e-07
0.1089	-1.32448e-07
0.109	-8.05534e-07
0.1091	-1.47448e-06
0.1092	-1.76496e-06
0.1093	-1.42981e-06
0.1094	-7.22444e-07
0.1095	-1.93611e-08
0.1096	3.05119e-07
0.1097	3.83485e-09
0.1098	-6.69821e-07
0.1099	-1.33933e-06
0.11	-1.63039e-06
0.1101	-1.29582e-06
0.1102	-5.89027e-07
0.1103	1.13477e-07
0.1104	4.37376e-07
0.1105	1.3551e-07
0.1106	-5.3873e-07
0.1107	-1.20883e-06
0.1108	-1.50047e-06
0.1109	-1.16649e-06
0.111	-4.6029e-07
0.1111	2.41623e-07
0.1112	5.64928e-07
0.1113	2.62467e-07
0.1114	-4.1237e-07
0.1115	-1.08307e-06
0.1116	-1.37531e-06
0.1117	-1.04193e-06
0.1118	-3.3633e-07
0.1119	3.64978e-07
0.112	6.87679e-07
0.1121	3.84611e-07
0.1122	-2.90833e-07
0.1123	-9.62138e-07
0.1124	-1.25499e-06
0.1125	-9.22222e-07
0.1126	-2.17234e-07
0.1127	4.83462e-07
0.1128	8.05548e-07
0.1129	5.01866e-07
0.113	-1.74194e-07
0.1131	-8.46116e-07
0.1132	-1.13958e-06
0.1133	-8.07437e-07
0.1134	-1.03068e-07
0.1135	5.97007e-07
0.1136	9.18473e-07
0.1137	6.14168e-07
0.1138	-6.25146e-08
0.1139	-7.3506e-07
0.114	-1.02915e-06
0.1141	-6.97629e-07
0.1142	6.11392e-09
0.1143	7.05563e-07
0.1144	1.0264e-06
0.1145	7.21471e-07
0.1146	4.41605e-08
0.1147	-6.29013e-07
0.1148	-9.23733e-07
0.1149	-5.9284e-07
0.115	1.10274e-07
0.1151	8.09094e-07
0.1152	1.1293e-06
0.1153	8.23741e-07
0.1154	1.458e-07
0.1155	-5.28004e-07
0.1156	-8.23356e-07
0.1157	-4.93094e-07
0.1158	2.09388e-07
0.1159	9.07576e-07
0.116	1.22715e-06
0.1161	9.20958e-07
0.1162	2.42385e-07
0.1163	-4.32051e-07
0.1164	-7.28035e-07
0.1165	-3.98405e-07
0.1166	3.03445e-07
0.1167	1.001e-06
0.1168	1.31994e-06
0.1169	1.01312e-06
0.117	3.33914e-07
0.1171	-3.41155e-07
0.1172	-6.3777e-07
0.1173	-3.08773e-07
0.1174	3.92446e-07
0.1175	1.08937e-06
0.1176	1.40768e-06
0.1177	1.10023e-06
0.1178	4.20392e-07
0.1179	-2.55306e-07
0.118	-5.52552e-07
0.1181	-2.24183e-07
0.1182	4.76406e-07
0.1183	1.1727e-06
0.1184	1.49039e-06
0.1185	1.1823e-06
0.1186	5.01841e-07
0.1187	-1.74484e-07
0.1188	-4.72356e-07
0.1189	-1.44613e-07
0.119	5.55351e-07
0.1191	1.25102e-06
0.1192	1.56808e-06
0.1193	1.25938e-06
0.1194	5.78291e-07
0.1195	-9.86557e-08
0.1196	-3.97148e-07
0.1197	-7.00264e-08
0.1198	6.29318e-07
0.1199	1.32437e-06
0.12	1.64081e-06
0.1201	1.33149e-06
0.1202	6.49786e-07
0.1203	-2.77769e-08
0.1204	-3.26885e-07
0.1205	-3.77108e-10
0.1206	6.98354e-07
0.1207	1.39279e-06
0.1208	1.70863e-06
0.1209	1.39869e-06
0.121	7.16377e-07
0.1211	3.82056e-08
0.1212	-2.6151e-07
0.1213	6.43908e-08
0.1214	7.62516e-07
0.1215	1.45635e-06
0.1216	1.77158e-06
0.1217	1.46104e-06
0.1218	7.78127e-07
0.1219	9.93549e-08
0.122	-2.0096e-07
0.1221	1.24343e-07
0.1222	8.21871e-07
0.1223	1.51511e-06
0.1224	1.82974e-06
0.1225	1.51861e-06
0.1226	8.35106e-07
0.1227	1.55743e-07
0.1228	-1.45162e-07
0.1229	1.79553e-07
0.123	8.76494e-07
0.1231	1.56915e-06
0.1232	1.8832e-06
0.1233	1.57148e-06
0.1234	8.87394e-07
0.1235	2.0745e-07
0.1236	-9.40335e-08
0.1237	2.30103e-07
0.1238	9.26468e-07
0.1239	1.61855e-06
0.124	1.93202e-06
0.1241	1.61974e-06
0.1242	9.35077e-07
0.1243	2.54565e-07
0.1244	-4.74866e-08
0.1245	2.76084e-07
0.1246	9.71885e-07
0.1247	1.6634e-06
0.1248	1.97631e-06
0.1249	1.66347e-06
0.125	9.78251e-07
0.1251	2.97182e-07
0.1252	-5.42488e-09
0.1253	3.17592e-07
0.1254	1.01284e-06
0.1255	1.70381e-06
0.1256	2.01617e-06
0.1257	1.70278e-06
0.1258	1.01702e-06
0.1259	3.35403e-07
0.126	3.22544e-08
0.1261	3.54731e-07
0.1262	1.04944e-06
0.1263	1.73987e-06
0.1264	2.0517e-06
0.1265	1.73777e-06
0.1266	1.05148e-06
0.1267	3.69336e-07
0.1268	6.56598e-08
0.1269	3.8761e-07
0.127	1.0818e-06
0.1271	1.7717e-06
0.1272	2.08301e-06
0.1273	1.76856e-06
0.1274	1.08175e-06
0.1275	3.99096e-07
0.1276	9.49055e-08
0.1277	4.16344e-07
0.1278	1.11002e-06
0.1279	1.79942e-06
0.128	2.11022e-06
0.1281	1.79527e-06
0.1282	1.10796e-06
0.1283	4.24799e-07
0.1284	1.2011e-07
0.1285	4.41053e-07
0.1286	1.13423e-06
0.1287	1.82314e-06
0.1288	2.13345e-06
0.1289	1.81801e-06
0.129	1.13021e-06
0.1291	4.4657e-07
0.1292	1.41398e-07
0.1293	4.6186e-07
0.1294	1.15456e-06
0.1295	1.84299e-06
0.1296	2.15283e-06
0.1297	1.83692e-06
0.1298	1.14865e-06
0.1299	4.64534e-07
0.13	1.58896e-07
0.1301	4.78893e-07
0.1302	1.17113e-06
0.1303	1.8591e-06
0.1304	2.16848e-06
0.1305	1.85211e-06
0.1306	1.16339e-06
0.1307	4.78823e-07
0.1308	1.72735e-07
0.1309	4.92284e-07
0.131	1.18408e-06
0.1311	1.8716e-06
0.1312	2.18054e-06
0.1313	1.86373e-06
0.1314	1.17457e-06
0.1315	4.8957e-07
0.1316	1.83048e-07
0.1317	5.02166e-07
0.1318	1.19353e-06
0.1319	1.88063e-06
0.132	2.18914e-06
0.1321	1.87191e-06
0.1322	1.18233e-06
0.1323	4.9691e-07
0.1324	1.89973e-07
0.1325	5.08677e-07
0.1326	1.19963e-06
0.1327	1.88632e-06
0.1328	2.19442e-06
0.1329	1.87679e-06
0.133	1.1868e-06
0.1331	5.00982e-07
0.1332	1.93646e-07
0.1333	5.11953e-07
0.1334	1.20251e-06
0.1335	1.88881e-06
0.1336	2.19652e-06
0.1337	1.8785e-06
0.1338	1.18813e-06
0.1339	5.01926e-07
0.134	1.94209e-07
0.1341	5.12137e-07
0.1342	1.20232e-06
0.1343	1.88824e-06
0.1344	2.19558e-06
0.1345	1.87719e-06
0.1346	1.18645e-06
0.1347	4.99882e-07
0.1348	1.91801e-07
0.1349	5.09368e-07
0.135	1.19919e-06
0.1351	1.88475e-06
0.1352	2.19174e-06
0.1353	1.873e-06
0.1354	1.18191e-06
0.1355	4.94992e-07
0.1356	1.86565e-07
0.1357	5.03789e-07
0.1358	1.19327e-06
0.1359	1.87849e-06
0.136	2.18515e-06
0.1361	1.86607e-06
0.1362	1.17464e-06
0.1363	4.87398e-07
0.1364	1.78643e-07
0.1365	4.95541e-07
0.1366	1.1847e-06
0.1367	1.8696e-06
0.1368	2.17594e-06
0.1369	1.85654e-06
0.137	1.1648e-06
0.1371	4.77243e-07
0.1372	1.68178e-07
0.1373	4.84768e-07
0.1374	1.17362e-06
0.1375	1.85822e-06
0.1376	2.16425e-06
0.1377	1.84455e-06
0.1378	1.15252e-06
0.1379	4.64668e-07
0.138	1.55311e-07
0.1381	4.7161e-07
0.1382	1.16017e-06
0.1383	1.84449e-06
0.1384	2.15024e-06
0.1385	1.83026e-06
0.1386	1.13795e-06
0.1387	4.49815e-07
0.1388	1.40183e-07
0.1389	4.5621e-07
0.139	1.1445e-06
0.1391	1.82855e-06
0.1392	2.13403e-06
0.1393	1.81379e-06
0.1394	1.12122e-06
0.1395	4.32825e-07
0.1396	1.22936e-07
0.1397	4.38708e-07
0.1398	1.12675e-06
0.1399	1.81054e-06
0.14	2.11578e-06
0.1401	1.79529e-06
0.1402	1.10247e-06
0.1403	4.13837e-07
0.1404	1.03708e-07
0.1405	4.19242e-07
0.1406	1.10705e-06
0.1407	1.79061e-06
0.1408	2.09561e-06
0.1409	1.77489e-06
0.141	1.08185e-06
0.1411	3.92989e-07
0.1412	8.26366e-08
0.1413	3.9795e-07
0.1414	1.08554e-06
0.1415	1.76888e-06
0.1416	2.07367e-06
0.1417	1.75274e-06
0.1418	1.05948e-06
0.1419	3.70416e-07
0.142	5.98579e-08
0.1421	3.74967e-07
0.1422	1.06235e-06
0.1423	1.7455e-06
0.1424	2.05009e-06
0.1425	1.72896e-06
0.1426	1.03551e-06
0.1427	3.46254e-07
0.1428	3.55056e-08
0.1429	3.50427e-07
0.143	1.03763e-06
0.1431	1.72059e-06
0.1432	2.025e-06
0.1433	1.70369e-06
0.1434	1.01006e-06
0.1435	3.20632e-07
0.1436	9.71116e-09
0.1437	3.24462e-07
0.1438	1.01149e-06
0.1439	1.69429e-06
0.144	1.99853e-06
0.1441	1.67706e-06
0.1442	9.83273e-07
0.1443	2.93682e-07
0.1444	-1.73965e-08
0.1445	2.97199e-07
0.1446	9.84076e-07
0.1447	1.66672e-06
0.1448	1.97081e-06
0.1449	1.6492e-06
0.145	9.55263e-07
0.1451	2.65529e-07
0.1452	-4.5691e-08
0.1453	2.68765e-07
0.1454	9.55504e-07
0.1455	1.63801e-06
0.1456	1.94197e-06
0.1457	1.62022e-06
0.1458	9.2616e-07
0.1459	2.36297e-07
0.146	-7.50491e-08
0.1461	2.39282e-07
0.1462	9.25899e-07
0.1463	1.60829e-06
0.1464	1.91213e-06
0.1465	1.59026e-06
0.1466	8.96083e-07
0.1467	2.06107e-07
0.1468	-1.0535e-07
0.1469	2.08871e-07
0.147	8.9538e-07
0.1471	1.57766e-06
0.1472	1.8814e-06
0.1473	1.55943e-06
0.1474	8.65152e-07
0.1475	1.75077e-07
0.1476	-1.36478e-07
0.1477	1.77649e-07
0.1478	8.64064e-07
0.1479	1.54625e-06
0.148	1.8499e-06
0.1481	1.52784e-06
0.1482	8.3348e-07
0.1483	1.4332e-07
0.1484	-1.68317e-07
0.1485	1.45728e-07
0.1486	8.32064e-07
0.1487	1.51418e-06
0.1488	1.81775e-06
0.1489	1.49562e-06
0.149	8.01179e-07
0.1491	1.10948e-07
0.1492	-2.00759e-07
0.1493	1.13219e-07
0.1494	7.99489e-07
0.1495	1.48154e-06
0.1496	1.78504e-06
0.1497	1.46285e-06
0.1498	7.68356e-07
0.1499	7.80675e-08
0.15	-2.33695e-07
0.1501	8.02276e-08
0.1502	7.66445e-07
0.1503	1.44844e-06
0.1504	1.7519e-06
0.1505	1.42966e-06
0.1506	7.35115e-07
0.1507	4.47822e-08
0.1508	-2.67024e-07
0.1509	4.68568e-08
0.151	7.33033e-07
0.1511	1.41499e-06
0.1512	1.71841e-06
0.1513	1.39614e-06
0.1514	7.01558e-07
0.1515	1.11917e-08
0.1516	-3.00646e-07
0.1517	1.32053e-08
0.1518	6.99353e-07
0.1519	1.38128e-06
0.152	1.68468e-06
0.1521	1.36238e-06
0.1522	6.67779e-07
0.1523	-2.26078e-08
0.1524	-3.34465e-07
0.1525	-2.0632e-08
0.1526	6.65499e-07
0.1527	1.34741e-06
0.1528	1.6508e-06
0.1529	1.32848e-06
0.153	6.33872e-07
0.1531	-5.65244e-08
0.1532	-3.6839e-07
0.1533	-5.4564e-08
0.1534	6.31562e-07
0.1535	1.31347e-06
0.1536	1.61685e-06
0.1537	1.29454e-06
0.1538	5.99926e-07
0.1539	-9.04699e-08
0.154	-4.02333e-07
0.1541	-8.85034e-08
0.1542	5.97627e-07
0.1543	1.27954e-06
0.1544	1.58293e-06
0.1545	1.26063e-06
0.1546	5.66024e-07
0.1547	-1.2436e-07
0.1548	-4.36211e-07
0.1549	-1.22367e-07
0.155	5.63779e-07
0.1551	1.24571e-06
0.1552	1.54912e-06
0.1553	1.22683e-06
0.1554	5.32248e-07
0.1555	-1.58115e-07
0.1556	-4.69943e-07
0.1557	-1.56076e-07
0.1558	5.30095e-07
0.1559	1.21205e-06
0.156	1.51548e-06
0.1561	1.19323e-06
0.1562	4.98675e-07
0.1563	-1.91658e-07
0.1564	-5.03455e-07
0.1565	-1.89555e-07
0.1566	4.9665e-07
0.1567	1.17864e-06
0.1568	1.48211e-06
0.1569	1.15989e-06
0.157	4.65376e-07
0.1571	-2.24918e-07
0.1572	-5.36674e-07
0.1573	-2.22732e-07
0.1574	4.63514e-07
0.1575	1.14555e-06
0.1576	1.44906e-06
0.1577	1.12689e-06
0.1578	4.32421e-07
0.1579	-2.57825e-07
0.158	-5.69533e-07
0.1581	-2.55542e-07
0.1582	4.30756e-07
0.1583	1.11284e-06
0.1584	1.41641e-06
0.1585	1.09429e-06
0.1586	3.99874e-07
0.1587	-2.90316e-07
0.1588	-6.01968e-07
0.1589	-2.87919e-07
0.159	3.98436e-07
0.1591	1.08058e-06
0.1592	1.38421e-06
0.1593	1.06215e-06
0.1594	3.67797e-07
0.1595	-3.22331e-07
0.1596	-6.33919e-07
0.1597	-3.19806e-07
0.1598	3.66615e-07
0.1599	1.04883e-06
0.16	1.35252e-06
0.1601	1.03053e-06
0.1602	3.36245e-07
0.1603	-3.53813e-07
0.1604	-6.6533e-07
0.1605	-3.51146e-07
0.1606	3.35347e-07
0.1607	1.01763e-06
0.1608	1.3214e-06
0.1609	9.99481e-07
0.161	3.05273e-07
0.1611	-3.8471e-07
0.1612	-6.9615e-07
0.1613	-3.81889e-07
0.1614	3.04682e-07
0.1615	9.87048e-07
0.1616	1.29089e-06
0.1617	9.69055e-07
0.1618	2.74928e-07
0.1619	-4.14972e-07
0.162	-7.26331e-07
0.1621	-4.11986e-07
0.1622	2.74669e-07
0.1623	9.57119e-07
0.1624	1.26105e-06
0.1625	9.39297e-07
0.1626	2.45257e-07
0.1627	-4.44557e-07
0.1628	-7.55827e-07
0.1629	-4.41394e-07
0.163	2.4535e-07
0.1631	9.2789e-07
0.1632	1.23191e-06
0.1633	9.10249e-07
0.1634	2.163e-07
0.1635	-4.73421e-07
0.1636	-7.84599e-07
0.1637	-4.70073e-07
0.1638	2.16765e-07
0.1639	8.99399e-07
0.164	1.20351e-06
0.1641	8.81949e-07
0.1642	1.88096e-07
0.1643	-5.01528e-07
0.1644	-8.12609e-07
0.1645	-4.97985e-07
0.1646	1.88951e-07
0.1647	8.71684e-07
0.1648	1.1759e-06
0.1649	8.54432e-07
0.165	1.6068e-07
0.1651	-5.28844e-07
0.1652	-8.39824e-07
0.1653	-5.25098e-07
0.1654	1.6194e-07
0.1655	8.44775e-07
0.1656	1.14909e-06
0.1657	8.2773e-07
0.1658	1.34082e-07
0.1659	-5.55338e-07
0.166	-8.66213e-07
0.1661	-5.51383e-07
0.1662	1.35761e-07
0.1663	8.18702e-07
0.1664	1.12313e-06
0.1665	8.0187e-07
0.1666	1.08329e-07
0.1667	-5.80984e-07
0.1668	-8.91751e-07
0.1669	-5.76812e-07
0.167	1.1044e-07
0.1671	7.9349e-07
0.1672	1.09802e-06
0.1673	7.76877e-07
0.1674	8.34455e-08
0.1675	-6.05757e-07
0.1676	-9.16413e-07
0.1677	-6.01364e-07
0.1678	8.59998e-08
0.1679	7.69162e-07
0.168	1.07381e-06
0.1681	7.52772e-07
0.1682	5.9453e-08
0.1683	-6.29637e-07
0.1684	-9.4018e-07
0.1685	-6.25017e-07
0.1686	6.24594e-08
0.1687	7.45735e-07
0.1688	1.05049e-06
0.1689	7.29574e-07
0.169	3.63688e-08
0.1691	-6.52606e-07
0.1692	-9.63035e-07
0.1693	-6.47757e-07
0.1694	3.98352e-08
0.1695	7.23226e-07
0.1696	1.0281e-06
0.1697	7.07297e-07
0.1698	1.42078e-08
0.1699	-6.74651e-07
0.17	-9.84963e-07
0.1701	-6.69569e-07
0.1702	1.81404e-08
0.1703	7.01648e-07
0.1704	1.00664e-06
0.1705	6.85953e-07
0.1706	-7.01818e-09
0.1707	-6.95759e-07
0.1708	-1.00595e-06
0.1709	-6.90441e-07
0.171	-2.61455e-09
0.1711	6.81012e-07
0.1712	9.86121e-07
0.1713	6.65553e-07
0.1714	-2.73002e-08
0.1715	-7.15923e-07
0.1716	-1.026e-06
0.1717	-7.10368e-07
0.1718	-2.2422e-08
0.1719	6.61323e-07
0.172	9.66551e-07
0.1721	6.46102e-07
0.1722	-4.66319e-08
0.1723	-7.35135e-07
0.1724	-1.04509e-06
0.1725	-7.29342e-07
0.1726	-4.12771e-08
0.1727	6.42587e-07
0.1728	9.47935e-07
0.1729	6.27605e-07
0.173	-6.50097e-08
0.1731	-7.53394e-07
0.1732	-1.06323e-06
0.1733	-7.47362e-07
0.1734	-5.91773e-08
0.1735	6.24806e-07
0.1736	9.30273e-07
0.1737	6.10063e-07
0.1738	-8.24323e-08
0.1739	-7.70697e-07
0.174	-1.08042e-06
0.1741	-7.64426e-07
0.1742	-7.61226e-08
0.1743	6.0798e-07
0.1744	9.13566e-07
0.1745	5.93475e-07
0.1746	-9.8901e-08
0.1747	-7.87047e-07
0.1748	-1.09665e-06
0.1749	-7.80538e-07
0.175	-9.21155e-08
0.1751	5.92106e-07
0.1752	8.97811e-07
0.1753	5.77838e-07
0.1754	-1.14419e-07
0.1755	-8.02446e-07
0.1756	-1.11193e-06
0.1757	-7.95701e-07
0.1758	-1.0716e-07
0.1759	5.77179e-07
0.176	8.83002e-07
0.1761	5.63147e-07
0.1762	-1.28993e-07
0.1763	-8.16902e-07
0.1764	-1.12627e-06
0.1765	-8.09922e-07
0.1766	-1.21264e-07
0.1767	5.63193e-07
0.1768	8.69132e-07
0.1769	5.49394e-07
0.177	-1.42629e-07
0.1771	-8.30422e-07
0.1772	-1.13967e-06
0.1773	-8.23209e-07
0.1774	-1.34435e-07
0.1775	5.50137e-07
0.1776	8.56193e-07
0.1777	5.3657e-07
0.1778	-1.55337e-07
0.1779	-8.43015e-07
0.178	-1.15215e-06
0.1781	-8.35573e-07
0.1782	-1.46684e-07
0.1783	5.38003e-07
0.1784	8.44172e-07
0.1785	5.24664e-07
0.1786	-1.6713e-07
0.1787	-8.54694e-07
0.1788	-1.16371e-06
0.1789	-8.47025e-07
0.179	-1.58024e-07
0.1791	5.26776e-07
0.1792	8.33058e-07
0.1793	5.13662e-07
0.1794	-1.7802e-07
0.1795	-8.65472e-07
0.1796	-1.17438e-06
0.1797	-8.5758e-07
0.1798	-1.68467e-07
0.1799	5.16443e-07
0.18	8.22836e-07
0.1801	5.03551e-07
0.1802	-1.88021e-07
0.1803	-8.75364e-07
0.1804	-1.18416e-06
0.1805	-8.67252e-07
0.1806	-1.78031e-07
0.1807	5.06989e-07
0.1808	8.1349e-07
0.1809	4.94313e-07
0.181	-1.97151e-07
0.1811	-8.84385e-07
0.1812	-1.19308e-06
0.1813	-8.76059e-07
0.1814	-1.86731e-07
0.1815	4.98395e-07
0.1816	8.05003e-07
0.1817	4.85932e-07
0.1818	-2.05426e-07
0.1819	-8.92555e-07
0.182	-1.20114e-06
0.1821	-8.84019e-07
0.1822	-1.94586e-07
0.1823	4.90645e-07
0.1824	7.97356e-07
0.1825	4.78389e-07
0.1826	-2.12866e-07
0.1827	-8.99892e-07
0.1828	-1.20837e-06
0.1829	-8.91151e-07
0.183	-2.01615e-07
0.1831	4.83717e-07
0.1832	7.9053e-07
0.1833	4.71664e-07
0.1834	-2.1949e-07
0.1835	-9.06416e-07
0.1836	-1.2148e-06
0.1837	-8.97475e-07
0.1838	-2.0784e-07
0.1839	4.77591e-07
0.184	7.84503e-07
0.1841	4.65735e-07
0.1842	-2.25321e-07
0.1843	-9.12148e-07
0.1844	-1.22043e-06
0.1845	-9.03013e-07
0.1846	-2.13282e-07
0.1847	4.72246e-07
0.1848	7.79254e-07
0.1849	4.60582e-07
0.185	-2.30379e-07
0.1851	-9.17112e-07
0.1852	-1.2253e-06
0.1853	-9.07788e-07
0.1854	-2.17963e-07
0.1855	4.67659e-07
0.1856	7.7476e-07
0.1857	4.5618e-07
0.1858	-2.34688e-07
0.1859	-9.21329e-07
0.186	-1.22943e-06
0.1861	-9.11822e-07
0.1862	-2.21906e-07
0.1863	4.63805e-07
0.1864	7.70997e-07
0.1865	4.52507e-07
0.1866	-2.38272e-07
0.1867	-9.24824e-07
0.1868	-1.23283e-06
0.1869	-9.15141e-07
0.187	-2.25137e-07
0.1871	4.60662e-07
0.1872	7.67941e-07
0.1873	4.49537e-07
0.1874	-2.41155e-07
0.1875	-9.27622e-07
0.1876	-1.23555e-06
0.1877	-9.17767e-07
0.1878	-2.27679e-07
0.1879	4.58204e-07
0.188	7.65567e-07
0.1881	4.47247e-07
0.1882	-2.43363e-07
0.1883	-9.29746e-07
0.1884	-1.23759e-06
0.1885	-9.19728e-07
0.1886	-2.29558e-07
0.1887	4.56406e-07
0.1888	7.63849e-07
0.1889	4.4561e-07
0.189	-2.4492e-07
0.1891	-9.31224e-07
0.1892	-1.23899e-06
0.1893	-9.21048e-07
0.1894	-2.308e-07
0.1895	4.55242e-07
0.1896	7.62763e-07
0.1897	4.446e-07
0.1898	-2.45853e-07
0.1899	-9.32081e-07
0.19	-1.23977e-06
0.1901	-9.21754e-07
0.1902	-2.3143e-07
0.1903	4.54686e-07
0.1904	7.62281e-07
0.1905	4.44192e-07
0.1906	-2.46188e-07
0.1907	-9.32343e-07
0.1908	-1.23996e-06
0.1909	-9.21871e-07
0.191	-2.31476e-07
0.1911	4.54712e-07
0.1912	7.62377e-07
0.1913	4.44358e-07
0.1914	-2.45952e-07
0.1915	-9.32037e-07
0.1916	-1.23958e-06
0.1917	-9.21427e-07
0.1918	-2.30964e-07
0.1919	4.55292e-07
0.192	7.63024e-07
0.1921	4.45073e-07
0.1922	-2.4517e-07
0.1923	-9.3119e-07
0.1924	-1.23867e-06
0.1925	-9.20449e-07
0.1926	-2.29921e-07
0.1927	4.56399e-07
0.1928	7.64196e-07
0.1929	4.46308e-07
0.193	-2.43872e-07
0.1931	-9.29828e-07
0.1932	-1.23725e-06
0.1933	-9.18963e-07
0.1934	-2.28373e-07
0.1935	4.58008e-07
0.1936	7.65866e-07
0.1937	4.48038e-07
0.1938	-2.42082e-07
0.1939	-9.27979e-07
0.194	-1.23534e-06
0.1941	-9.16996e-07
0.1942	-2.26348e-07
0.1943	4.60091e-07
0.1944	7.68006e-07
0.1945	4.50236e-07
0.1946	-2.39828e-07
0.1947	-9.25669e-07
0.1948	-1.23297e-06
0.1949	-9.14575e-07
0.195	-2.23872e-07
0.1951	4.62622e-07
0.1952	7.70591e-07
0.1953	4.52874e-07
0.1954	-2.37136e-07
0.1955	-9.22924e-07
0.1956	-1.23017e-06
0.1957	-9.11726e-07
0.1958	-2.20972e-07
0.1959	4.65573e-07
0.196	7.73593e-07
0.1961	4.55926e-07
0.1962	-2.34034e-07
0.1963	-9.19773e-07
0.1964	-1.22697e-06
0.1965	-9.08477e-07
0.1966	-2.17674e-07
0.1967	4.68919e-07
0.1968	7.76985e-07
0.1969	4.59366e-07
0.197	-2.30548e-07
0.1971	-9.1624e-07
0.1972	-1.2234e-06
0.1973	-9.04853e-07
0.1974	-2.14005e-07
0.1975	4.72632e-07
0.1976	7.80743e-07
0.1977	4.63167e-07
0.1978	-2.26703e-07
0.1979	-9.12352e-07
0.198	-1.21946e-06
0.1981	-9.0088e-07
0.1982	-2.09991e-07
0.1983	4.76688e-07
0.1984	7.8484e-07
0.1985	4.67305e-07
0.1986	-2.22525e-07
0.1987	-9.08135e-07
0.1988	-1.21521e-06
0.1989	-8.96585e-07
0.199	-2.05657e-07
0.1991	4.8106e-07
0.1992	7.8925e-07
0.1993	4.71752e-07
0.1994	-2.18041e-07
0.1995	-9.03614e-07
0.1996	-1.21065e-06
0.1997	-8.91992e-07
0.1998	-2.01028e-07
[truncated: 58,002 more rows]

## Sheet: Clamping force
time	force
0	0
0.0001	0
0.0002	0
0.0003	0
0.0004	0
0.0005	0
0.0006	0
0.0007	0
0.0008	0
0.0009	0
0.001	0
0.0011	0
0.0012	0
0.0013	0
0.0014	0
0.0015	0
0.0016	0
0.0017	0
0.0018	0
0.0019	0
0.002	0
0.0021	0
0.0022	0
0.0023	0
0.0024	0
0.0025	0
0.0026	0
0.0027	0
0.0028	0
0.0029	0
0.003	0
0.0031	0
0.0032	0
0.0033	0
0.0034	0
0.0035	0
0.0036	0
0.0037	0
0.0038	0
0.0039	0
0.004	0
0.0041	0
0.0042	0
0.0043	0
0.0044	0
0.0045	0
0.0046	0
0.0047	0
0.0048	0
0.0049	0
0.005	0
0.0051	0
0.0052	0
0.0053	0
0.0054	0
0.0055	0
0.0056	0
0.0057	0
0.0058	0
0.0059	0
0.006	0
0.0061	0
0.0062	0
0.0063	0
0.0064	0
0.0065	0
0.0066	0
0.0067	0
0.0068	0
0.0069	0
0.007	0
0.0071	0
0.0072	0
0.0073	0
0.0074	0
0.0075	0
0.0076	0
0.0077	0
0.0078	0
0.0079	0
0.008	0
0.0081	0
0.0082	0
0.0083	0
0.0084	0
0.0085	0
0.0086	0
0.0087	0
0.0088	0
0.0089	0
0.009	0
0.0091	0
0.0092	0
0.0093	0
0.0094	0
0.0095	0
0.0096	0
0.0097	0
0.0098	0
0.0099	0
0.01	0
0.0101	0
0.0102	0
0.0103	0
0.0104	0
0.0105	0
0.0106	0
0.0107	0
0.0108	0
0.0109	0
0.011	0
0.0111	0
0.0112	0
0.0113	0
0.0114	0
0.0115	0
0.0116	0
0.0117	0
0.0118	0
0.0119	0
0.012	0
0.0121	0
0.0122	0
0.0123	0
0.0124	0
0.0125	0
0.0126	0
0.0127	0
0.0128	0
0.0129	0
0.013	0
0.0131	0
0.0132	0
0.0133	0
0.0134	0
0.0135	0
0.0136	0
0.0137	0
0.0138	0
0.0139	0
0.014	0
0.0141	0
0.0142	0
0.0143	0
0.0144	0
0.0145	0
0.0146	0
0.0147	0
0.0148	0
0.0149	0
0.015	0
0.0151	0
0.0152	0
0.0153	0
0.0154	0
0.0155	0
0.0156	0
0.0157	0
0.0158	0
0.0159	0
0.016	0
0.0161	0
0.0162	0
0.0163	0
0.0164	0
0.0165	0
0.0166	0
0.0167	0
0.0168	0
0.0169	0
0.017	0
0.0171	0
0.0172	0
0.0173	0
0.0174	0
0.0175	0
0.0176	0
0.0177	0
0.0178	0
0.0179	0
0.018	0
0.0181	0
0.0182	0
0.0183	0
0.0184	0
0.0185	0
0.0186	0
0.0187	0
0.0188	0
0.0189	0
0.019	0
0.0191	0
0.0192	0
0.0193	0
0.0194	0
0.0195	0
0.0196	0
0.0197	0
0.0198	0
0.0199	0
0.02	0
0.0201	0
0.0202	0
0.0203	0
0.0204	0
0.0205	0
0.0206	0
0.0207	0
0.0208	0
0.0209	0
0.021	0
0.0211	0
0.0212	0
0.0213	0
0.0214	0
0.0215	0
0.0216	0
0.0217	0
0.0218	0
0.0219	0
0.022	0
0.0221	0
0.0222	0
0.0223	0
0.0224	0
0.0225	0
0.0226	0
0.0227	0
0.0228	0
0.0229	0
0.023	0
0.0231	0
0.0232	0
0.0233	0
0.0234	0
0.0235	0
0.0236	0
0.0237	0
0.0238	0
0.0239	0
0.024	0
0.0241	0
0.0242	0
0.0243	0
0.0244	0
0.0245	0
0.0246	0
0.0247	0
0.0248	0
0.0249	0
0.025	0
0.0251	0
0.0252	0
0.0253	0
0.0254	0
0.0255	0
0.0256	0
0.0257	0
0.0258	0
0.0259	0
0.026	0
0.0261	0
0.0262	0
0.0263	0
0.0264	0
0.0265	0
0.0266	0
0.0267	0
0.0268	0
0.0269	0
0.027	0
0.0271	0
0.0272	0
0.0273	0
0.0274	0
0.0275	0
0.0276	0
0.0277	0
0.0278	0
0.0279	0
0.028	0
0.0281	0
0.0282	0
0.0283	0
0.0284	0
0.0285	0
0.0286	0
0.0287	0
0.0288	0
0.0289	0
0.029	0
0.0291	0
0.0292	0
0.0293	0
0.0294	0
0.0295	0
0.0296	0
0.0297	0
0.0298	0
0.0299	0
0.03	0
0.0301	0
0.0302	0
0.0303	0
0.0304	0
0.0305	0
0.0306	0
0.0307	0
0.0308	0
0.0309	0
0.031	0
0.0311	0
0.0312	0
0.0313	0
0.0314	0
0.0315	0
0.0316	0
0.0317	0
0.0318	0
0.0319	0
0.032	0
0.0321	0
0.0322	0
0.0323	0
0.0324	0
0.0325	0
0.0326	0
0.0327	0
0.0328	0
0.0329	0
0.033	0
0.0331	0
0.0332	0
0.0333	0
0.0334	0
0.0335	0
0.0336	0
0.0337	0
0.0338	0
0.0339	0
0.034	0
0.0341	0
0.0342	0
0.0343	0
0.0344	0
0.0345	0
0.0346	0
0.0347	0
0.0348	0
0.0349	0
0.035	0
0.0351	0
0.0352	0
0.0353	0
0.0354	0
0.0355	0
0.0356	0
0.0357	0
0.0358	0
0.0359	0
0.036	0
0.0361	0
0.0362	0
0.0363	0
0.0364	0
0.0365	0
0.0366	0
0.0367	0
0.0368	0
0.0369	0
0.037	0
0.0371	0
0.0372	0
0.0373	0
0.0374	0
0.0375	0
0.0376	0
0.0377	0
0.0378	0
0.0379	0
0.038	0
0.0381	0
0.0382	0
0.0383	0
0.0384	0
0.0385	0
0.0386	0
0.0387	0
0.0388	0
0.0389	0
0.039	0
0.0391	0
0.0392	0
0.0393	0
0.0394	0
0.0395	0
0.0396	0
0.0397	0
0.0398	0
0.0399	0
0.04	0
0.0401	0
0.0402	0
0.0403	0
0.0404	0
0.0405	0
0.0406	0
0.0407	0
0.0408	0
0.0409	0
0.041	0
0.0411	0
0.0412	0
0.0413	0
0.0414	0
0.0415	0
0.0416	0
0.0417	0
0.0418	0
0.0419	0
0.042	0
0.0421	0
0.0422	0
0.0423	0
0.0424	0
0.0425	0
0.0426	0
0.0427	0
0.0428	0
0.0429	0
0.043	0
0.0431	0
0.0432	0
0.0433	0
0.0434	0
0.0435	0
0.0436	0
0.0437	0
0.0438	0
0.0439	0
0.044	0
0.0441	0
0.0442	0
0.0443	0
0.0444	0
0.0445	0
0.0446	0
0.0447	0
0.0448	0
0.0449	0
0.045	0
0.0451	0
0.0452	0
0.0453	0
0.0454	0
0.0455	0
0.0456	0
0.0457	0
0.0458	0
0.0459	0
0.046	0
0.0461	0
0.0462	0
0.0463	0
0.0464	0
0.0465	0
0.0466	0
0.0467	0
0.0468	0
0.0469	0
0.047	0
0.0471	0
0.0472	0
0.0473	0
0.0474	0
0.0475	0
0.0476	0
0.0477	0
0.0478	0
0.0479	0
0.048	0
0.0481	0
0.0482	0
0.0483	0
0.0484	0
0.0485	0
0.0486	0
0.0487	0
0.0488	0
0.0489	0
0.049	0
0.0491	0
0.0492	0
0.0493	0
0.0494	0
0.0495	0
0.0496	0
0.0497	0
0.0498	0
0.0499	0
0.05	0
0.0501	0
0.0502	0
0.0503	0
0.0504	0
0.0505	0
0.0506	0
0.0507	0
0.0508	0
0.0509	0
0.051	0
0.0511	0
0.0512	0
0.0513	0
0.0514	0
0.0515	0
0.0516	0
0.0517	0
0.0518	0
0.0519	0
0.052	0
0.0521	0
0.0522	0
0.0523	0
0.0524	0
0.0525	0
0.0526	0
0.0527	0
0.0528	0
0.0529	0
0.053	0
0.0531	0
0.0532	0
0.0533	0
0.0534	0
0.0535	0
0.0536	0
0.0537	0
0.0538	0
0.0539	0
0.054	0
0.0541	0
0.0542	0
0.0543	0
0.0544	0
0.0545	0
0.0546	0
0.0547	0
0.0548	0
0.0549	0
0.055	0
0.0551	0
0.0552	0
0.0553	0
0.0554	0
0.0555	0
0.0556	0
0.0557	0
0.0558	0
0.0559	0
0.056	0
0.0561	0
0.0562	0
0.0563	0
0.0564	0
0.0565	0
0.0566	0
0.0567	0
0.0568	0
0.0569	0
0.057	0
0.0571	0
0.0572	0
0.0573	0
0.0574	0
0.0575	0
0.0576	0
0.0577	0
0.0578	0
0.0579	0
0.058	0
0.0581	0
0.0582	0
0.0583	0
0.0584	0
0.0585	0
0.0586	0
0.0587	0
0.0588	0
0.0589	0
0.059	0
0.0591	0
0.0592	0
0.0593	0
0.0594	0
0.0595	0
0.0596	0
0.0597	0
0.0598	0
0.0599	0
0.06	0
0.0601	0
0.0602	0
0.0603	0
0.0604	0
0.0605	0
0.0606	0
0.0607	0
0.0608	0
0.0609	0
0.061	0
0.0611	0
0.0612	0
0.0613	0
0.0614	0
0.0615	0
0.0616	0
0.0617	0
0.0618	0
0.0619	0
0.062	0
0.0621	0
0.0622	0
0.0623	0
0.0624	0
0.0625	0
0.0626	0
0.0627	0
0.0628	0
0.0629	0
0.063	0
0.0631	0
0.0632	0
0.0633	0
0.0634	0
0.0635	0
0.0636	0
0.0637	0
0.0638	0
0.0639	0
0.064	0
0.0641	0
0.0642	0
0.0643	0
0.0644	0
0.0645	0
0.0646	0
0.0647	0
0.0648	0
0.0649	0
0.065	0
0.0651	0
0.0652	0
0.0653	0
0.0654	0
0.0655	0
0.0656	0
0.0657	0
0.0658	0
0.0659	0
0.066	0
0.0661	0
0.0662	0
0.0663	0
0.0664	0
0.0665	0
0.0666	0
0.0667	0
0.0668	0
0.0669	0
0.067	0
0.0671	0
0.0672	0
0.0673	0
0.0674	0
0.0675	0
0.0676	0
0.0677	0
0.0678	0
0.0679	0
0.068	0
0.0681	0
0.0682	0
0.0683	0
0.0684	0
0.0685	0
0.0686	0
0.0687	0
0.0688	0
0.0689	0
0.069	0
0.0691	0
0.0692	0
0.0693	0
0.0694	0
0.0695	0
0.0696	0
0.0697	0
0.0698	0
0.0699	0
0.07	0
0.0701	0
0.0702	0
0.0703	0
0.0704	0
0.0705	0
0.0706	0
0.0707	0
0.0708	0
0.0709	0
0.071	0
0.0711	0
0.0712	0
0.0713	0
0.0714	0
0.0715	0
0.0716	0
0.0717	0
0.0718	0
0.0719	0
0.072	0
0.0721	0
0.0722	0
0.0723	0
0.0724	0
0.0725	0
0.0726	0
0.0727	0
0.0728	0
0.0729	0
0.073	0
0.0731	0
0.0732	0
0.0733	0
0.0734	0
0.0735	0
0.0736	0
0.0737	0
0.0738	0
0.0739	0
0.074	0
0.0741	0
0.0742	0
0.0743	0
0.0744	0
0.0745	0
0.0746	0
0.0747	0
0.0748	0
0.0749	0
0.075	0
0.0751	0
0.0752	0
0.0753	0
0.0754	0
0.0755	0
0.0756	0
0.0757	0
0.0758	0
0.0759	0
0.076	0
0.0761	0
0.0762	0
0.0763	0
0.0764	0
0.0765	0
0.0766	0
0.0767	0
0.0768	0
0.0769	0
0.077	0
0.0771	0
0.0772	0
0.0773	0
0.0774	0
0.0775	0
0.0776	0
0.0777	0
0.0778	0
0.0779	0
0.078	0
0.0781	0
0.0782	0
0.0783	0
0.0784	0
0.0785	0
0.0786	0
0.0787	0
0.0788	0
0.0789	0
0.079	0
0.0791	0
0.0792	0
0.0793	0
0.0794	0
0.0795	0
0.0796	0
0.0797	0
0.0798	0
0.0799	0
0.08	0
0.0801	0
0.0802	0
0.0803	0
0.0804	0
0.0805	0
0.0806	0
0.0807	0
0.0808	0
0.0809	0
0.081	0
0.0811	0
0.0812	0
0.0813	0
0.0814	0
0.0815	0
0.0816	0
0.0817	0
0.0818	0
0.0819	0
0.082	0
0.0821	0
0.0822	0
0.0823	0
0.0824	0
0.0825	0
0.0826	0
0.0827	0
0.0828	0
0.0829	0
0.083	0
0.0831	0
0.0832	0
0.0833	0
0.0834	0
0.0835	0
0.0836	0
0.0837	0
0.0838	0
0.0839	0
0.084	0
0.0841	0
0.0842	0
0.0843	0
0.0844	0
0.0845	0
0.0846	0
0.0847	0
0.0848	0
0.0849	0
0.085	0
0.0851	0
0.0852	0
0.0853	0
0.0854	0
0.0855	0
0.0856	0
0.0857	0
0.0858	0
0.0859	0
0.086	0
0.0861	0
0.0862	0
0.0863	0
0.0864	0
0.0865	0
0.0866	0
0.0867	0
0.0868	0
0.0869	0
0.087	0
0.0871	0
0.0872	0
0.0873	0
0.0874	0
0.0875	0
0.0876	0
0.0877	0
0.0878	0
0.0879	0
0.088	0
0.0881	0
0.0882	0
0.0883	0
0.0884	0
0.0885	0
0.0886	0
0.0887	0
0.0888	0
0.0889	0
0.089	0
0.0891	0
0.0892	0
0.0893	0
0.0894	0
0.0895	0
0.0896	0
0.0897	0
0.0898	0
0.0899	0
0.09	0
0.0901	0
0.0902	0
0.0903	0
0.0904	0
0.0905	0
0.0906	0
0.0907	0
0.0908	0
0.0909	0
0.091	0
0.0911	0
0.0912	0
0.0913	0
0.0914	0
0.0915	0
0.0916	0
0.0917	0
0.0918	0
0.0919	0
0.092	0
0.0921	0
0.0922	0
0.0923	0
0.0924	0
0.0925	0
0.0926	0
0.0927	0
0.0928	0
0.0929	0
0.093	0
0.0931	0
0.0932	0
0.0933	0
0.0934	0
0.0935	0
0.0936	0
0.0937	0
0.0938	0
0.0939	0
0.094	0
0.0941	0
0.0942	0
0.0943	0
0.0944	0
0.0945	0
0.0946	0
0.0947	0
0.0948	0
0.0949	0
0.095	0
0.0951	0
0.0952	0
0.0953	0
0.0954	0
0.0955	0
0.0956	0
0.0957	0
0.0958	0
0.0959	0
0.096	0
0.0961	0
0.0962	0
0.0963	0
0.0964	0
0.0965	0
0.0966	0
0.0967	0
0.0968	0
0.0969	0
0.097	0
0.0971	0
0.0972	0
0.0973	0
0.0974	0
0.0975	0
0.0976	0
0.0977	0
0.0978	0
0.0979	0
0.098	0
0.0981	0
0.0982	0
0.0983	0
0.0984	0
0.0985	0
0.0986	0
0.0987	0
0.0988	0
0.0989	0
0.099	0
0.0991	0
0.0992	0
0.0993	0
0.0994	0
0.0995	0
0.0996	0
0.0997	0
0.0998	0
0.0999	0
0.1	0
0.1001	0
0.1002	0
0.1003	0
0.1004	0
0.1005	0
0.1006	0
0.1007	0
0.1008	0
0.1009	0
0.101	0
0.1011	0
0.1012	0
0.1013	0
0.1014	0
0.1015	0
0.1016	0
0.1017	0
0.1018	0
0.1019	0
0.102	0
0.1021	0
0.1022	0
0.1023	0
0.1024	0
0.1025	0
0.1026	0
0.1027	0
0.1028	0
0.1029	0
0.103	0
0.1031	0
0.1032	0
0.1033	0
0.1034	0
0.1035	0
0.1036	0
0.1037	0
0.1038	0
0.1039	0
0.104	0
0.1041	0
0.1042	0
0.1043	0
0.1044	0
0.1045	0
0.1046	0
0.1047	0
0.1048	0
0.1049	0
0.105	0
0.1051	0
0.1052	0
0.1053	0
0.1054	0
0.1055	0
0.1056	0
0.1057	0
0.1058	0
0.1059	0
0.106	0
0.1061	0
0.1062	0
0.1063	0
0.1064	0
0.1065	0
0.1066	0
0.1067	0
0.1068	0
0.1069	0
0.107	0
0.1071	0
0.1072	0
0.1073	0
0.1074	0
0.1075	0
0.1076	0
0.1077	0
0.1078	0
0.1079	0
0.108	0
0.1081	0
0.1082	0
0.1083	0
0.1084	0
0.1085	0
0.1086	0
0.1087	0
0.1088	0
0.1089	0
0.109	0
0.1091	0
0.1092	0
0.1093	0
0.1094	0
0.1095	0
0.1096	0
0.1097	0
0.1098	0
0.1099	0
0.11	0
0.1101	0
0.1102	0
0.1103	0
0.1104	0
0.1105	0
0.1106	0
0.1107	0
0.1108	0
0.1109	0
0.111	0
0.1111	0
0.1112	0
0.1113	0
0.1114	0
0.1115	0
0.1116	0
0.1117	0
0.1118	0
0.1119	0
0.112	0
0.1121	0
0.1122	0
0.1123	0
0.1124	0
0.1125	0
0.1126	0
0.1127	0
0.1128	0
0.1129	0
0.113	0
0.1131	0
0.1132	0
0.1133	0
0.1134	0
0.1135	0
0.1136	0
0.1137	0
0.1138	0
0.1139	0
0.114	0
0.1141	0
0.1142	0
0.1143	0
0.1144	0
0.1145	0
0.1146	0
0.1147	0
0.1148	0
0.1149	0
0.115	0
0.1151	0
0.1152	0
0.1153	0
0.1154	0
0.1155	0
0.1156	0
0.1157	0
0.1158	0
0.1159	0
0.116	0
0.1161	0
0.1162	0
0.1163	0
0.1164	0
0.1165	0
0.1166	0
0.1167	0
0.1168	0
0.1169	0
0.117	0
0.1171	0
0.1172	0
0.1173	0
0.1174	0
0.1175	0
0.1176	0
0.1177	0
0.1178	0
0.1179	0
0.118	0
0.1181	0
0.1182	0
0.1183	0
0.1184	0
0.1185	0
0.1186	0
0.1187	0
0.1188	0
0.1189	0
0.119	0
0.1191	0
0.1192	0
0.1193	0
0.1194	0
0.1195	0
0.1196	0
0.1197	0
0.1198	0
0.1199	0
0.12	0
0.1201	0
0.1202	0
0.1203	0
0.1204	0
0.1205	0
0.1206	0
0.1207	0
0.1208	0
0.1209	0
0.121	0
0.1211	0
0.1212	0
0.1213	0
0.1214	0
0.1215	0
0.1216	0
0.1217	0
0.1218	0
0.1219	0
0.122	0
0.1221	0
0.1222	0
0.1223	0
0.1224	0
0.1225	0
0.1226	0
0.1227	0
0.1228	0
0.1229	0
0.123	0
0.1231	0
0.1232	0
0.1233	0
0.1234	0
0.1235	0
0.1236	0
0.1237	0
0.1238	0
0.1239	0
0.124	0
0.1241	0
0.1242	0
0.1243	0
0.1244	0
0.1245	0
0.1246	0
0.1247	0
0.1248	0
0.1249	0
0.125	0
0.1251	0
0.1252	0
0.1253	0
0.1254	0
0.1255	0
0.1256	0
0.1257	0
0.1258	0
0.1259	0
0.126	0
0.1261	0
0.1262	0
0.1263	0
0.1264	0
0.1265	0
0.1266	0
0.1267	0
0.1268	0
0.1269	0
0.127	0
0.1271	0
0.1272	0
0.1273	0
0.1274	0
0.1275	0
0.1276	0
0.1277	0
0.1278	0
0.1279	0
0.128	0
0.1281	0
0.1282	0
0.1283	0
0.1284	0
0.1285	0
0.1286	0
0.1287	0
0.1288	0
0.1289	0
0.129	0
0.1291	0
0.1292	0
0.1293	0
0.1294	0
0.1295	0
0.1296	0
0.1297	0
0.1298	0
0.1299	0
0.13	0
0.1301	0
0.1302	0
0.1303	0
0.1304	0
0.1305	0
0.1306	0
0.1307	0
0.1308	0
0.1309	0
0.131	0
0.1311	0
0.1312	0
0.1313	0
0.1314	0
0.1315	0
0.1316	0
0.1317	0
0.1318	0
0.1319	0
0.132	0
0.1321	0
0.1322	0
0.1323	0
0.1324	0
0.1325	0
0.1326	0
0.1327	0
0.1328	0
0.1329	0
0.133	0
0.1331	0
0.1332	0
0.1333	0
0.1334	0
0.1335	0
0.1336	0
0.1337	0
0.1338	0
0.1339	0
0.134	0
0.1341	0
0.1342	0
0.1343	0
0.1344	0
0.1345	0
0.1346	0
0.1347	0
0.1348	0
0.1349	0
0.135	0
0.1351	0
0.1352	0
0.1353	0
0.1354	0
0.1355	0
0.1356	0
0.1357	0
0.1358	0
0.1359	0
0.136	0
0.1361	0
0.1362	0
0.1363	0
0.1364	0
0.1365	0
0.1366	0
0.1367	0
0.1368	0
0.1369	0
0.137	0
0.1371	0
0.1372	0
0.1373	0
0.1374	0
0.1375	0
0.1376	0
0.1377	0
0.1378	0
0.1379	0
0.138	0
0.1381	0
0.1382	0
0.1383	0
0.1384	0
0.1385	0
0.1386	0
0.1387	0
0.1388	0
0.1389	0
0.139	0
0.1391	0
0.1392	0
0.1393	0
0.1394	0
0.1395	0
0.1396	0
0.1397	0
0.1398	0
0.1399	0
0.14	0
0.1401	0
0.1402	0
0.1403	0
0.1404	0
0.1405	0
0.1406	0
0.1407	0
0.1408	0
0.1409	0
0.141	0
0.1411	0
0.1412	0
0.1413	0
0.1414	0
0.1415	0
0.1416	0
0.1417	0
0.1418	0
0.1419	0
0.142	0
0.1421	0
0.1422	0
0.1423	0
0.1424	0
0.1425	0
0.1426	0
0.1427	0
0.1428	0
0.1429	0
0.143	0
0.1431	0
0.1432	0
0.1433	0
0.1434	0
0.1435	0
0.1436	0
0.1437	0
0.1438	0
0.1439	0
0.144	0
0.1441	0
0.1442	0
0.1443	0
0.1444	0
0.1445	0
0.1446	0
0.1447	0
0.1448	0
0.1449	0
0.145	0
0.1451	0
0.1452	0
0.1453	0
0.1454	0
0.1455	0
0.1456	0
0.1457	0
0.1458	0
0.1459	0
0.146	0
0.1461	0
0.1462	0
0.1463	0
0.1464	0
0.1465	0
0.1466	0
0.1467	0
0.1468	0
0.1469	0
0.147	0
0.1471	0
0.1472	0
0.1473	0
0.1474	0
0.1475	0
0.1476	0
0.1477	0
0.1478	0
0.1479	0
0.148	0
0.1481	0
0.1482	0
0.1483	0
0.1484	0
0.1485	0
0.1486	0
0.1487	0
0.1488	0
0.1489	0
0.149	0
0.1491	0
0.1492	0
0.1493	0
0.1494	0
0.1495	0
0.1496	0
0.1497	0
0.1498	0
0.1499	0
0.15	0
0.1501	0
0.1502	0
0.1503	0
0.1504	0
0.1505	0
0.1506	0
0.1507	0
0.1508	0
0.1509	0
0.151	0
0.1511	0
0.1512	0
0.1513	0
0.1514	0
0.1515	0
0.1516	0
0.1517	0
0.1518	0
0.1519	0
0.152	0
0.1521	0
0.1522	0
0.1523	0
0.1524	0
0.1525	0
0.1526	0
0.1527	0
0.1528	0
0.1529	0
0.153	0
0.1531	0
0.1532	0
0.1533	0
0.1534	0
0.1535	0
0.1536	0
0.1537	0
0.1538	0
0.1539	0
0.154	0
0.1541	0
0.1542	0
0.1543	0
0.1544	0
0.1545	0
0.1546	0
0.1547	0
0.1548	0
0.1549	0
0.155	0
0.1551	0
0.1552	0
0.1553	0
0.1554	0
0.1555	0
0.1556	0
0.1557	0
0.1558	0
0.1559	0
0.156	0
0.1561	0
0.1562	0
0.1563	0
0.1564	0
0.1565	0
0.1566	0
0.1567	0
0.1568	0
0.1569	0
0.157	0
0.1571	0
0.1572	0
0.1573	0
0.1574	0
0.1575	0
0.1576	0
0.1577	0
0.1578	0
0.1579	0
0.158	0
0.1581	0
0.1582	0
0.1583	0
0.1584	0
0.1585	0
0.1586	0
0.1587	0
0.1588	0
0.1589	0
0.159	0
0.1591	0
0.1592	0
0.1593	0
0.1594	0
0.1595	0
0.1596	0
0.1597	0
0.1598	0
0.1599	0
0.16	0
0.1601	0
0.1602	0
0.1603	0
0.1604	0
0.1605	0
0.1606	0
0.1607	0
0.1608	0
0.1609	0
0.161	0
0.1611	0
0.1612	0
0.1613	0
0.1614	0
0.1615	0
0.1616	0
0.1617	0
0.1618	0
0.1619	0
0.162	0
0.1621	0
0.1622	0
0.1623	0
0.1624	0
0.1625	0
0.1626	0
0.1627	0
0.1628	0
0.1629	0
0.163	0
0.1631	0
0.1632	0
0.1633	0
0.1634	0
0.1635	0
0.1636	0
0.1637	0
0.1638	0
0.1639	0
0.164	0
0.1641	0
0.1642	0
0.1643	0
0.1644	0
0.1645	0
0.1646	0
0.1647	0
0.1648	0
0.1649	0
0.165	0
0.1651	0
0.1652	0
0.1653	0
0.1654	0
0.1655	0
0.1656	0
0.1657	0
0.1658	0
0.1659	0
0.166	0
0.1661	0
0.1662	0
0.1663	0
0.1664	0
0.1665	0
0.1666	0
0.1667	0
0.1668	0
0.1669	0
0.167	0
0.1671	0
0.1672	0
0.1673	0
0.1674	0
0.1675	0
0.1676	0
0.1677	0
0.1678	0
0.1679	0
0.168	0
0.1681	0
0.1682	0
0.1683	0
0.1684	0
0.1685	0
0.1686	0
0.1687	0
0.1688	0
0.1689	0
0.169	0
0.1691	0
0.1692	0
0.1693	0
0.1694	0
0.1695	0
0.1696	0
0.1697	0
0.1698	0
0.1699	0
0.17	0
0.1701	0
0.1702	0
0.1703	0
0.1704	0
0.1705	0
0.1706	0
0.1707	0
0.1708	0
0.1709	0
0.171	0
0.1711	0
0.1712	0
0.1713	0
0.1714	0
0.1715	0
0.1716	0
0.1717	0
0.1718	0
0.1719	0
0.172	0
0.1721	0
0.1722	0
0.1723	0
0.1724	0
0.1725	0
0.1726	0
0.1727	0
0.1728	0
0.1729	0
0.173	0
0.1731	0
0.1732	0
0.1733	0
0.1734	0
0.1735	0
0.1736	0
0.1737	0
0.1738	0
0.1739	0
0.174	0
0.1741	0
0.1742	0
0.1743	0
0.1744	0
0.1745	0
0.1746	0
0.1747	0
0.1748	0
0.1749	0
0.175	0
0.1751	0
0.1752	0
0.1753	0
0.1754	0
0.1755	0
0.1756	0
0.1757	0
0.1758	0
0.1759	0
0.176	0
0.1761	0
0.1762	0
0.1763	0
0.1764	0
0.1765	0
0.1766	0
0.1767	0
0.1768	0
0.1769	0
0.177	0
0.1771	0
0.1772	0
0.1773	0
0.1774	0
0.1775	0
0.1776	0
0.1777	0
0.1778	0
0.1779	0
0.178	0
0.1781	0
0.1782	0
0.1783	0
0.1784	0
0.1785	0
0.1786	0
0.1787	0
0.1788	0
0.1789	0
0.179	0
0.1791	0
0.1792	0
0.1793	0
0.1794	0
0.1795	0
0.1796	0
0.1797	0
0.1798	0
0.1799	0
0.18	0
0.1801	0
0.1802	0
0.1803	0
0.1804	0
0.1805	0
0.1806	0
0.1807	0
0.1808	0
0.1809	0
0.181	0
0.1811	0
0.1812	0
0.1813	0
0.1814	0
0.1815	0
0.1816	0
0.1817	0
0.1818	0
0.1819	0
0.182	0
0.1821	0
0.1822	0
0.1823	0
0.1824	0
0.1825	0
0.1826	0
0.1827	0
0.1828	0
0.1829	0
0.183	0
0.1831	0
0.1832	0
0.1833	0
0.1834	0
0.1835	0
0.1836	0
0.1837	0
0.1838	0
0.1839	0
0.184	0
0.1841	0
0.1842	0
0.1843	0
0.1844	0
0.1845	0
0.1846	0
0.1847	0
0.1848	0
0.1849	0
0.185	0
0.1851	0
0.1852	0
0.1853	0
0.1854	0
0.1855	0
0.1856	0
0.1857	0
0.1858	0
0.1859	0
0.186	0
0.1861	0
0.1862	0
0.1863	0
0.1864	0
0.1865	0
0.1866	0
0.1867	0
0.1868	0
0.1869	0
0.187	0
0.1871	0
0.1872	0
0.1873	0
0.1874	0
0.1875	0
0.1876	0
0.1877	0
0.1878	0
0.1879	0
0.188	0
0.1881	0
0.1882	0
0.1883	0
0.1884	0
0.1885	0
0.1886	0
0.1887	0
0.1888	0
0.1889	0
0.189	0
0.1891	0
0.1892	0
0.1893	0
0.1894	0
0.1895	0
0.1896	0
0.1897	0
0.1898	0
0.1899	0
0.19	0
0.1901	0
0.1902	0
0.1903	0
0.1904	0
0.1905	0
0.1906	0
0.1907	0
0.1908	0
0.1909	0
0.191	0
0.1911	0
0.1912	0
0.1913	0
0.1914	0
0.1915	0
0.1916	0
0.1917	0
0.1918	0
0.1919	0
0.192	0
0.1921	0
0.1922	0
0.1923	0
0.1924	0
0.1925	0
0.1926	0
0.1927	0
0.1928	0
0.1929	0
0.193	0
0.1931	0
0.1932	0
0.1933	0
0.1934	0
0.1935	0
0.1936	0
0.1937	0
0.1938	0
0.1939	0
0.194	0
0.1941	0
0.1942	0
0.1943	0
0.1944	0
0.1945	0
0.1946	0
0.1947	0
0.1948	0
0.1949	0
0.195	0
0.1951	0
0.1952	0
0.1953	0
0.1954	0
0.1955	0
0.1956	0
0.1957	0
0.1958	0
0.1959	0
0.196	0
0.1961	0
0.1962	0
0.1963	0
0.1964	0
0.1965	0
0.1966	0
0.1967	0
0.1968	0
0.1969	0
0.197	0
0.1971	0
0.1972	0
0.1973	0
0.1974	0
0.1975	0
0.1976	0
0.1977	0
0.1978	0
0.1979	0
0.198	0
0.1981	0
0.1982	0
0.1983	0
0.1984	0
0.1985	0
0.1986	0
0.1987	0
0.1988	0
0.1989	0
0.199	0
0.1991	0
0.1992	0
0.1993	0
0.1994	0
0.1995	0
0.1996	0
0.1997	0
0.1998	0
[truncated: 58,002 more rows]
