# Supplementary material for: Clamping force control of electro–mechanical brakes based on driver intentions
Source: PLoS One. 2020 Sep 24;15(9):e0239608. doi: 10.1371/journal.pone.0239608 (PMC7514108; doi:10.1371/journal.pone.0239608)
Supplement: S1 File — (ZIP) [file pone.0239608.s002.zip › Supporting Information/S2_Simulation results/Fig 17_Simulation result 2 of clamping control strategy.xlsx]

## Sheet: Accelerator pedal
time	travel (%)
0	50.955
0.0001	50.9641
0.0002	50.9733
0.0003	50.9825
0.0004	50.9916
0.0005	51.0008
0.0006	51.01
0.0007	51.0192
0.0008	51.0283
0.0009	51.0375
0.001	51.0467
0.0011	51.0471
0.0012	51.0447
0.0013	51.0424
0.0014	51.04
0.0015	51.0377
0.0016	51.0353
0.0017	51.033
0.0018	51.0307
0.0019	51.0283
0.002	51.026
0.0021	51.0245
0.0022	51.0233
0.0023	51.0222
0.0024	51.021
0.0025	51.0198
0.0026	51.0186
0.0027	51.0174
0.0028	51.0163
0.0029	51.0151
0.003	51.0139
0.0031	51.0163
0.0032	51.0198
0.0033	51.0234
0.0034	51.0269
0.0035	51.0304
0.0036	51.0339
0.0037	51.0375
0.0038	51.041
0.0039	51.0445
0.004	51.048
0.0041	51.0462
0.0042	51.0427
0.0043	51.0391
0.0044	51.0356
0.0045	51.0321
0.0046	51.0286
0.0047	51.0251
0.0048	51.0215
0.0049	51.018
0.005	51.0145
0.0051	51.0172
0.0052	51.0219
0.0053	51.0266
0.0054	51.0313
0.0055	51.036
0.0056	51.0407
0.0057	51.0454
0.0058	51.0501
0.0059	51.0548
0.006	51.0595
0.0061	51.0508
0.0062	51.0379
0.0063	51.0249
0.0064	51.012
0.0065	50.9991
0.0066	50.9862
0.0067	50.9733
0.0068	50.9604
0.0069	50.9475
0.007	50.9346
0.0071	50.9386
0.0072	50.948
0.0073	50.9574
0.0074	50.9668
0.0075	50.9762
0.0076	50.9856
0.0077	50.995
0.0078	51.0044
0.0079	51.0138
0.008	51.0232
0.0081	51.0236
0.0082	51.0213
0.0083	51.0189
0.0084	51.0166
0.0085	51.0142
0.0086	51.0119
0.0087	51.0095
0.0088	51.0072
0.0089	51.0048
0.009	51.0025
0.0091	51.0028
0.0092	51.004
0.0093	51.0052
0.0094	51.0063
0.0095	51.0075
0.0096	51.0087
0.0097	51.0099
0.0098	51.011
0.0099	51.0122
0.01	51.0134
0.0101	51.0163
0.0102	51.0199
0.0103	51.0234
0.0104	51.0269
0.0105	51.0304
0.0106	51.0339
0.0107	51.0375
0.0108	51.041
0.0109	51.0445
0.011	51.048
0.0111	51.0453
0.0112	51.0406
0.0113	51.0359
0.0114	51.0312
0.0115	51.0265
0.0116	51.0218
0.0117	51.0171
0.0118	51.0124
0.0119	51.0077
0.012	51.003
0.0121	51.0055
0.0122	51.0102
0.0123	51.0149
0.0124	51.0196
0.0125	51.0243
0.0126	51.029
0.0127	51.0337
0.0128	51.0384
0.0129	51.0431
0.013	51.0478
0.0131	51.048
0.0132	51.0468
0.0133	51.0456
0.0134	51.0444
0.0135	51.0433
0.0136	51.0421
0.0137	51.0409
0.0138	51.0397
0.0139	51.0386
0.014	51.0374
0.0141	51.0407
0.0142	51.0454
0.0143	51.0501
0.0144	51.0548
0.0145	51.0595
0.0146	51.0642
0.0147	51.0689
0.0148	51.0736
0.0149	51.0783
0.015	51.083
0.0151	51.0823
0.0152	51.0799
0.0153	51.0776
0.0154	51.0752
0.0155	51.0729
0.0156	51.0705
0.0157	51.0682
0.0158	51.0658
0.0159	51.0635
0.016	51.0611
0.0161	51.0597
0.0162	51.0585
0.0163	51.0574
0.0164	51.0562
0.0165	51.055
0.0166	51.0538
0.0167	51.0527
0.0168	51.0515
0.0169	51.0503
0.017	51.0491
0.0171	51.0435
0.0172	51.0364
0.0173	51.0294
0.0174	51.0224
0.0175	51.0153
0.0176	51.0083
0.0177	51.0012
0.0178	50.9942
0.0179	50.9871
0.018	50.9801
0.0181	50.982
0.0182	50.9867
0.0183	50.9914
0.0184	50.9961
0.0185	51.0008
0.0186	51.0055
0.0187	51.0102
0.0188	51.0149
0.0189	51.0196
0.019	51.0243
0.0191	51.0263
0.0192	51.0275
0.0193	51.0286
0.0194	51.0298
0.0195	51.031
0.0196	51.0322
0.0197	51.0333
0.0198	51.0345
0.0199	51.0357
0.02	51.0369
0.0201	51.0389
0.0202	51.0413
0.0203	51.0436
0.0204	51.046
0.0205	51.0483
0.0206	51.0507
0.0207	51.053
0.0208	51.0554
0.0209	51.0577
0.021	51.06
0.0211	51.0606
0.0212	51.0606
0.0213	51.0606
0.0214	51.0606
0.0215	51.0606
0.0216	51.0606
0.0217	51.0606
0.0218	51.0606
0.0219	51.0606
0.022	51.0606
0.0221	51.0606
0.0222	51.0606
0.0223	51.0606
0.0224	51.0606
0.0225	51.0606
0.0226	51.0606
0.0227	51.0606
0.0228	51.0606
0.0229	51.0606
0.023	51.0606
0.0231	51.0588
0.0232	51.0564
0.0233	51.0541
0.0234	51.0518
0.0235	51.0494
0.0236	51.0471
0.0237	51.0447
0.0238	51.0424
0.0239	51.04
0.024	51.0377
0.0241	51.0317
0.0242	51.0247
0.0243	51.0176
0.0244	51.0106
0.0245	51.0035
0.0246	50.9965
0.0247	50.9895
0.0248	50.9824
0.0249	50.9754
0.025	50.9683
0.0251	50.9721
0.0252	50.9791
0.0253	50.9862
0.0254	50.9932
0.0255	51.0003
0.0256	51.0073
0.0257	51.0144
0.0258	51.0214
0.0259	51.0284
0.026	51.0355
0.0261	51.0299
0.0262	51.0205
0.0263	51.0111
0.0264	51.0018
0.0265	50.9924
0.0266	50.983
0.0267	50.9736
0.0268	50.9642
0.0269	50.9548
0.027	50.9454
0.0271	50.9486
0.0272	50.9557
0.0273	50.9627
0.0274	50.9698
0.0275	50.9768
0.0276	50.9838
0.0277	50.9909
0.0278	50.9979
0.0279	51.005
0.028	51.012
0.0281	51.01
0.0282	51.0053
0.0283	51.0007
0.0284	50.996
0.0285	50.9913
0.0286	50.9866
0.0287	50.9819
0.0288	50.9772
0.0289	50.9725
0.029	50.9678
0.0291	50.9694
0.0292	50.9729
0.0293	50.9764
0.0294	50.98
0.0295	50.9835
0.0296	50.987
0.0297	50.9905
0.0298	50.9941
0.0299	50.9976
0.03	51.0011
0.0301	51.0082
0.0302	51.0164
0.0303	51.0247
0.0304	51.0329
0.0305	51.0411
0.0306	51.0493
0.0307	51.0575
0.0308	51.0658
0.0309	51.074
0.031	51.0822
0.0311	51.0805
0.0312	51.0758
0.0313	51.0711
0.0314	51.0664
0.0315	51.0617
0.0316	51.057
0.0317	51.0523
0.0318	51.0476
0.0319	51.0429
0.032	51.0382
0.0321	51.0326
0.0322	51.0267
0.0323	51.0209
0.0324	51.015
0.0325	51.0091
0.0326	51.0033
0.0327	50.9974
0.0328	50.9915
0.0329	50.9857
0.033	50.9798
0.0331	50.9793
0.0332	50.9805
0.0333	50.9817
0.0334	50.9829
0.0335	50.984
0.0336	50.9852
0.0337	50.9864
0.0338	50.9876
0.0339	50.9887
0.034	50.9899
0.0341	50.9902
0.0342	50.9902
0.0343	50.9902
0.0344	50.9902
0.0345	50.9902
0.0346	50.9902
0.0347	50.9902
0.0348	50.9902
0.0349	50.9902
0.035	50.9902
0.0351	50.992
0.0352	50.9943
0.0353	50.9967
0.0354	50.999
0.0355	51.0014
0.0356	51.0037
0.0357	51.0061
0.0358	51.0084
0.0359	51.0108
0.036	51.0131
0.0361	51.0173
0.0362	51.022
0.0363	51.0267
0.0364	51.0314
0.0365	51.0361
0.0366	51.0408
0.0367	51.0454
0.0368	51.0501
0.0369	51.0548
0.037	51.0595
0.0371	51.0597
0.0372	51.0585
0.0373	51.0573
0.0374	51.0562
0.0375	51.055
0.0376	51.0538
0.0377	51.0526
0.0378	51.0515
0.0379	51.0503
0.038	51.0491
0.0381	51.0443
0.0382	51.0385
0.0383	51.0326
0.0384	51.0267
0.0385	51.0209
0.0386	51.015
0.0387	51.0091
0.0388	51.0033
0.0389	50.9974
0.039	50.9915
0.0391	50.992
0.0392	50.9943
0.0393	50.9967
0.0394	50.999
0.0395	51.0014
0.0396	51.0037
0.0397	51.0061
0.0398	51.0084
0.0399	51.0108
0.04	51.0131
0.0401	51.0118
0.0402	51.0095
0.0403	51.0071
0.0404	51.0048
0.0405	51.0025
0.0406	51.0001
0.0407	50.9978
0.0408	50.9954
0.0409	50.9931
0.041	50.9907
0.0411	50.9929
0.0412	50.9964
0.0413	50.9999
0.0414	51.0035
0.0415	51.007
0.0416	51.0105
0.0417	51.014
0.0418	51.0175
0.0419	51.0211
0.042	51.0246
0.0421	51.0272
0.0422	51.0296
0.0423	51.0319
0.0424	51.0343
0.0425	51.0366
0.0426	51.0389
0.0427	51.0413
0.0428	51.0436
0.0429	51.046
0.043	51.0483
0.0431	51.0452
0.0432	51.0405
0.0433	51.0358
0.0434	51.0311
0.0435	51.0264
0.0436	51.0218
0.0437	51.0171
0.0438	51.0124
0.0439	51.0077
0.044	51.003
0.0441	51.0074
0.0442	51.0144
0.0443	51.0215
0.0444	51.0285
0.0445	51.0355
0.0446	51.0426
0.0447	51.0496
0.0448	51.0567
0.0449	51.0637
0.045	51.0707
0.0451	51.0714
0.0452	51.0703
0.0453	51.0691
0.0454	51.0679
0.0455	51.0667
0.0456	51.0656
0.0457	51.0644
0.0458	51.0632
0.0459	51.062
0.046	51.0609
0.0461	51.0633
0.0462	51.0669
0.0463	51.0704
0.0464	51.0739
0.0465	51.0774
0.0466	51.0809
0.0467	51.0845
0.0468	51.088
0.0469	51.0915
0.047	51.095
0.0471	51.0858
0.0472	51.0729
0.0473	51.06
0.0474	51.0471
0.0475	51.0342
0.0476	51.0213
0.0477	51.0083
0.0478	50.9954
0.0479	50.9825
0.048	50.9696
0.0481	50.9667
0.0482	50.9667
0.0483	50.9667
0.0484	50.9667
0.0485	50.9667
0.0486	50.9667
0.0487	50.9667
0.0488	50.9667
0.0489	50.9667
0.049	50.9667
0.0491	50.9703
0.0492	50.975
0.0493	50.9797
0.0494	50.9844
0.0495	50.9891
0.0496	50.9938
0.0497	50.9985
0.0498	51.0032
0.0499	51.0079
0.05	51.0126
0.0501	51.0136
0.0502	51.0136
0.0503	51.0136
0.0504	51.0136
0.0505	51.0136
0.0506	51.0136
0.0507	51.0136
0.0508	51.0136
0.0509	51.0136
0.051	51.0136
0.0511	51.0109
0.0512	51.0074
0.0513	51.0039
0.0514	51.0003
0.0515	50.9968
0.0516	50.9933
0.0517	50.9898
0.0518	50.9863
0.0519	50.9828
0.052	50.9792
0.0521	50.9812
0.0522	50.9847
0.0523	50.9882
0.0524	50.9917
0.0525	50.9953
0.0526	50.9988
0.0527	51.0023
0.0528	51.0058
0.0529	51.0093
0.053	51.0129
0.0531	51.0118
0.0532	51.0095
0.0533	51.0071
0.0534	51.0048
0.0535	51.0024
0.0536	51.0001
0.0537	50.9978
0.0538	50.9954
0.0539	50.9931
0.054	50.9907
0.0541	50.9911
0.0542	50.9923
0.0543	50.9934
0.0544	50.9946
0.0545	50.9958
0.0546	50.9969
0.0547	50.9981
0.0548	50.9993
0.0549	51.0005
0.055	51.0016
0.0551	51.001
0.0552	50.9998
0.0553	50.9987
0.0554	50.9975
0.0555	50.9963
0.0556	50.9951
0.0557	50.994
0.0558	50.9928
0.0559	50.9916
0.056	50.9904
0.0561	50.9884
0.0562	50.986
0.0563	50.9837
0.0564	50.9813
0.0565	50.979
0.0566	50.9766
0.0567	50.9743
0.0568	50.9719
0.0569	50.9696
0.057	50.9672
0.0571	50.9731
0.0572	50.9813
0.0573	50.9895
0.0574	50.9977
0.0575	51.0059
0.0576	51.0142
0.0577	51.0224
0.0578	51.0306
0.0579	51.0388
0.058	51.047
0.0581	51.0461
0.0582	51.0426
0.0583	51.0391
0.0584	51.0356
0.0585	51.032
0.0586	51.0285
0.0587	51.025
0.0588	51.0215
0.0589	51.0179
0.059	51.0144
0.0591	51.0182
0.0592	51.0241
0.0593	51.03
0.0594	51.0358
0.0595	51.0417
0.0596	51.0476
0.0597	51.0534
0.0598	51.0593
0.0599	51.0652
0.06	51.071
0.0601	51.0705
0.0602	51.0682
0.0603	51.0658
0.0604	51.0635
0.0605	51.0611
0.0606	51.0588
0.0607	51.0564
0.0608	51.0541
0.0609	51.0517
0.061	51.0494
0.0611	51.0498
0.0612	51.051
0.0613	51.0521
0.0614	51.0533
0.0615	51.0545
0.0616	51.0556
0.0617	51.0568
0.0618	51.058
0.0619	51.0592
0.062	51.0603
0.0621	51.0588
0.0622	51.0564
0.0623	51.0541
0.0624	51.0517
0.0625	51.0494
0.0626	51.047
0.0627	51.0447
0.0628	51.0423
0.0629	51.04
0.063	51.0376
0.0631	51.0371
0.0632	51.0369
0.0633	51.0369
0.0634	51.0367
0.0635	51.0367
0.0636	51.0365
0.0637	51.0365
0.0638	51.0363
0.0639	51.0363
0.064	51.0361
0.0641	51.0361
0.0642	51.0359
0.0643	51.0359
0.0644	51.0358
0.0645	51.0356
0.0646	51.0356
0.0647	51.0354
0.0648	51.0354
0.0649	51.0352
0.065	51.0352
0.0651	51.035
0.0652	51.035
0.0653	51.0348
0.0654	51.0348
0.0655	51.0346
0.0656	51.0346
0.0657	51.0344
0.0658	51.0344
0.0659	51.0343
0.066	51.0341
0.0661	51.0341
0.0662	51.0339
0.0663	51.0339
0.0664	51.0337
0.0665	51.0337
0.0666	51.0335
0.0667	51.0335
0.0668	51.0333
0.0669	51.0333
0.067	51.0331
0.0671	51.0331
0.0672	51.0329
0.0673	51.0329
0.0674	51.0328
0.0675	51.0326
0.0676	51.0326
0.0677	51.0324
0.0678	51.0324
0.0679	51.0322
0.068	51.0322
0.0681	51.032
0.0682	51.032
0.0683	51.0318
0.0684	51.0318
0.0685	51.0316
0.0686	51.0316
0.0687	51.0314
0.0688	51.0314
0.0689	51.0312
0.069	51.0311
0.0691	51.0311
0.0692	51.031
0.0693	51.0309
0.0694	51.0308
0.0695	51.0307
0.0696	51.0306
0.0697	51.0305
0.0698	51.0304
0.0699	51.0303
0.07	51.0302
0.0701	51.0301
0.0702	51.03
0.0703	51.0299
0.0704	51.0298
0.0705	51.0297
0.0706	51.0296
0.0707	51.0295
0.0708	51.0294
0.0709	51.0293
0.071	51.0292
0.0711	51.0291
0.0712	51.029
0.0713	51.0289
0.0714	51.0288
0.0715	51.0287
0.0716	51.0286
0.0717	51.0285
0.0718	51.0284
0.0719	51.0283
0.072	51.0282
0.0721	51.0281
0.0722	51.028
0.0723	51.0279
0.0724	51.0278
0.0725	51.0277
0.0726	51.0276
0.0727	51.0275
0.0728	51.0274
0.0729	51.0273
0.073	51.0272
0.0731	51.0271
0.0732	51.027
0.0733	51.0269
0.0734	51.0268
0.0735	51.0267
0.0736	51.0266
0.0737	51.0265
0.0738	51.0264
0.0739	51.0263
0.074	51.0262
0.0741	51.0261
0.0742	51.026
0.0743	51.0259
0.0744	51.0258
0.0745	51.0257
0.0746	51.0256
0.0747	51.0255
0.0748	51.0254
0.0749	51.0253
0.075	51.0252
0.0751	51.0251
0.0752	51.025
0.0753	51.0249
0.0754	51.0248
0.0755	51.0247
0.0756	51.0246
0.0757	51.0245
0.0758	51.0244
0.0759	51.0243
0.076	51.0242
0.0761	51.0241
0.0762	51.024
0.0763	51.0239
0.0764	51.0238
0.0765	51.0237
0.0766	51.0236
0.0767	51.0235
0.0768	51.0234
0.0769	51.0233
0.077	51.0232
0.0771	51.0231
0.0772	51.023
0.0773	51.0229
0.0774	51.0228
0.0775	51.0227
0.0776	51.0226
0.0777	51.0225
0.0778	51.0224
0.0779	51.0223
0.078	51.0222
0.0781	51.0221
0.0782	51.022
0.0783	51.0219
0.0784	51.0218
0.0785	51.0217
0.0786	51.0216
0.0787	51.0215
0.0788	51.0214
0.0789	51.0213
0.079	51.0212
0.0791	51.0211
0.0792	51.021
0.0793	51.0209
0.0794	51.0208
0.0795	51.0207
0.0796	51.0206
0.0797	51.0205
0.0798	51.0204
0.0799	51.0203
0.08	51.0202
0.0801	51.0201
0.0802	51.02
0.0803	51.0199
0.0804	51.0198
0.0805	51.0197
0.0806	51.0196
0.0807	51.0195
0.0808	51.0194
0.0809	51.0193
0.081	51.0192
0.0811	51.0191
0.0812	51.019
0.0813	51.0189
0.0814	51.0188
0.0815	51.0187
0.0816	51.0186
0.0817	51.0185
0.0818	51.0184
0.0819	51.0183
0.082	51.0182
0.0821	51.0181
0.0822	51.018
0.0823	51.0179
0.0824	51.0178
0.0825	51.0177
0.0826	51.0176
0.0827	51.0175
0.0828	51.0174
0.0829	51.0173
0.083	51.0172
0.0831	51.0171
0.0832	51.017
0.0833	51.0169
0.0834	51.0168
0.0835	51.0167
0.0836	51.0166
0.0837	51.0165
0.0838	51.0164
0.0839	51.0163
0.084	51.0162
0.0841	51.0161
0.0842	51.016
0.0843	51.0159
0.0844	51.0158
0.0845	51.0157
0.0846	51.0156
0.0847	51.0155
0.0848	51.0154
0.0849	51.0153
0.085	51.0152
0.0851	51.0151
0.0852	51.015
0.0853	51.0149
0.0854	51.0148
0.0855	51.0147
0.0856	51.0146
0.0857	51.0145
0.0858	51.0144
0.0859	51.0143
0.086	51.0142
0.0861	51.0141
0.0862	51.014
0.0863	51.0139
0.0864	51.0138
0.0865	51.0137
0.0866	51.0136
0.0867	51.0135
0.0868	51.0134
0.0869	51.0133
0.087	51.0132
0.0871	51.0131
0.0872	51.013
0.0873	51.0129
0.0874	51.0128
0.0875	51.0127
0.0876	51.0126
0.0877	51.0125
0.0878	51.0124
0.0879	51.0123
0.088	51.0122
0.0881	51.0121
0.0882	51.012
0.0883	51.0119
0.0884	51.0118
0.0885	51.0117
0.0886	51.0116
0.0887	51.0115
0.0888	51.0114
0.0889	51.0113
0.089	51.0112
0.0891	51.0111
0.0892	51.011
0.0893	51.0109
0.0894	51.0108
0.0895	51.0107
0.0896	51.0106
0.0897	51.0105
0.0898	51.0104
0.0899	51.0103
0.09	51.0102
0.0901	51.0101
0.0902	51.01
0.0903	51.0099
0.0904	51.0098
0.0905	51.0097
0.0906	51.0096
0.0907	51.0095
0.0908	51.0094
0.0909	51.0093
0.091	51.0092
0.0911	51.0091
0.0912	51.009
0.0913	51.0089
0.0914	51.0088
0.0915	51.0087
0.0916	51.0086
0.0917	51.0085
0.0918	51.0084
0.0919	51.0083
0.092	51.0082
0.0921	51.0081
0.0922	51.008
0.0923	51.0079
0.0924	51.0078
0.0925	51.0077
0.0926	51.0076
0.0927	51.0075
0.0928	51.0074
0.0929	51.0073
0.093	51.0072
0.0931	51.0071
0.0932	51.007
0.0933	51.0069
0.0934	51.0068
0.0935	51.0067
0.0936	51.0066
0.0937	51.0065
0.0938	51.0064
0.0939	51.0063
0.094	51.0062
0.0941	51.0061
0.0942	51.006
0.0943	51.0059
0.0944	51.0058
0.0945	51.0057
0.0946	51.0056
0.0947	51.0055
0.0948	51.0054
0.0949	51.0053
0.095	51.0052
0.0951	51.0051
0.0952	51.005
0.0953	51.0049
0.0954	51.0048
0.0955	51.0047
0.0956	51.0046
0.0957	51.0045
0.0958	51.0044
0.0959	51.0043
0.096	51.0042
0.0961	51.0041
0.0962	51.004
0.0963	51.0039
0.0964	51.0038
0.0965	51.0037
0.0966	51.0036
0.0967	51.0035
0.0968	51.0034
0.0969	51.0033
0.097	51.0032
0.0971	51.0031
0.0972	51.003
0.0973	51.0029
0.0974	51.0028
0.0975	51.0027
0.0976	51.0026
0.0977	51.0025
0.0978	51.0024
0.0979	51.0023
0.098	51.0022
0.0981	51.0021
0.0982	51.002
0.0983	51.0019
0.0984	51.0018
0.0985	51.0017
0.0986	51.0016
0.0987	51.0015
0.0988	51.0014
0.0989	51.0013
0.099	51.0012
0.0991	51.0011
0.0992	51.001
0.0993	51.0009
0.0994	51.0008
0.0995	51.0007
0.0996	51.0006
0.0997	51.0005
0.0998	51.0004
0.0999	51.0003
0.1	51.0002
0.1001	51.0001
0.1002	51
0.1003	50.9999
0.1004	50.9998
0.1005	50.9997
0.1006	50.9996
0.1007	50.9995
0.1008	50.9994
0.1009	50.9993
0.101	50.9992
0.1011	50.9991
0.1012	50.999
0.1013	50.9989
0.1014	50.9988
0.1015	50.9987
0.1016	50.9986
0.1017	50.9985
0.1018	50.9984
0.1019	50.9983
0.102	50.9982
0.1021	50.9981
0.1022	50.998
0.1023	50.9979
0.1024	50.9978
0.1025	50.9977
0.1026	50.9976
0.1027	50.9975
0.1028	50.9974
0.1029	50.9973
0.103	50.9972
0.1031	50.9971
0.1032	50.997
0.1033	50.9969
0.1034	50.9968
0.1035	50.9967
0.1036	50.9966
0.1037	50.9965
0.1038	50.9964
0.1039	50.9963
0.104	50.9962
0.1041	50.9961
0.1042	50.996
0.1043	50.9959
0.1044	50.9958
0.1045	50.9957
0.1046	50.9956
0.1047	50.9955
0.1048	50.9954
0.1049	50.9953
0.105	50.9952
0.1051	50.9951
0.1052	50.995
0.1053	50.9949
0.1054	50.9948
0.1055	50.9947
0.1056	50.9946
0.1057	50.9945
0.1058	50.9944
0.1059	50.9943
0.106	50.9942
0.1061	50.9941
0.1062	50.994
0.1063	50.9939
0.1064	50.9938
0.1065	50.9937
0.1066	50.9936
0.1067	50.9935
0.1068	50.9934
0.1069	50.9933
0.107	50.9932
0.1071	50.9931
0.1072	50.993
0.1073	50.9929
0.1074	50.9928
0.1075	50.9927
0.1076	50.9926
0.1077	50.9925
0.1078	50.9924
0.1079	50.9923
0.108	50.9922
0.1081	50.9921
0.1082	50.992
0.1083	50.9919
0.1084	50.9918
0.1085	50.9917
0.1086	50.9916
0.1087	50.9915
0.1088	50.9914
0.1089	50.9913
0.109	50.9912
0.1091	50.9911
0.1092	50.991
0.1093	50.9909
0.1094	50.9908
0.1095	50.9907
0.1096	50.9906
0.1097	50.9905
0.1098	50.9904
0.1099	50.9903
0.11	50.9902
0.1101	50.9948
0.1102	51.0007
0.1103	51.0066
0.1104	51.0124
0.1105	51.0183
0.1106	51.0242
0.1107	51.03
0.1108	51.0359
0.1109	51.0418
0.111	51.0476
0.1111	51.0451
0.1112	51.0404
0.1113	51.0358
0.1114	51.0311
0.1115	51.0264
0.1116	51.0217
0.1117	51.017
0.1118	51.0123
0.1119	51.0076
0.112	51.0029
0.1121	51.0093
0.1122	51.0187
0.1123	51.0281
0.1124	51.0375
0.1125	51.0469
0.1126	51.0563
0.1127	51.0657
0.1128	51.0751
0.1129	51.0845
0.113	51.0939
0.1131	51.0874
0.1132	51.0769
0.1133	51.0663
0.1134	51.0558
0.1135	51.0452
0.1136	51.0346
0.1137	51.0241
0.1138	51.0135
0.1139	51.0029
0.114	50.9924
0.1141	50.9892
0.1142	50.9881
0.1143	50.9869
0.1144	50.9857
0.1145	50.9845
0.1146	50.9834
0.1147	50.9822
0.1148	50.981
0.1149	50.9799
0.115	50.9787
0.1151	50.9831
0.1152	50.989
0.1153	50.9948
0.1154	51.0007
0.1155	51.0066
0.1156	51.0124
0.1157	51.0183
0.1158	51.0242
0.1159	51.03
0.116	51.0359
0.1161	51.0455
0.1162	51.0561
0.1163	51.0666
0.1164	51.0772
0.1165	51.0878
0.1166	51.0983
0.1167	51.1089
0.1168	51.1195
0.1169	51.13
0.117	51.1406
0.1171	51.1316
0.1172	51.1175
0.1173	51.1034
0.1174	51.0893
0.1175	51.0752
0.1176	51.0612
0.1177	51.0471
0.1178	51.033
0.1179	51.0189
0.118	51.0048
0.1181	51.0047
0.1182	51.0082
0.1183	51.0117
0.1184	51.0153
0.1185	51.0188
0.1186	51.0223
0.1187	51.0258
0.1188	51.0294
0.1189	51.0329
0.119	51.0364
0.1191	51.0353
0.1192	51.0329
0.1193	51.0306
0.1194	51.0282
0.1195	51.0259
0.1196	51.0235
0.1197	51.0212
0.1198	51.0188
0.1199	51.0165
0.12	51.0141
0.1201	51.0127
0.1202	51.0115
0.1203	51.0104
0.1204	51.0092
0.1205	51.008
0.1206	51.0069
0.1207	51.0057
0.1208	51.0045
0.1209	51.0033
0.121	51.0022
0.1211	51.0038
0.1212	51.0061
0.1213	51.0085
0.1214	51.0108
0.1215	51.0132
0.1216	51.0155
0.1217	51.0179
0.1218	51.0202
0.1219	51.0226
0.122	51.0249
0.1221	51.0301
0.1222	51.0359
0.1223	51.0418
0.1224	51.0477
0.1225	51.0535
0.1226	51.0594
0.1227	51.0653
0.1228	51.0711
0.1229	51.077
0.123	51.0829
0.1231	51.0822
0.1232	51.0799
0.1233	51.0775
0.1234	51.0752
0.1235	51.0728
0.1236	51.0705
0.1237	51.0681
0.1238	51.0658
0.1239	51.0634
0.124	51.0611
0.1241	51.0597
0.1242	51.0585
0.1243	51.0573
0.1244	51.0562
0.1245	51.055
0.1246	51.0538
0.1247	51.0526
0.1248	51.0515
0.1249	51.0503
0.125	51.0491
0.1251	51.0423
0.1252	51.0341
0.1253	51.0259
0.1254	51.0177
0.1255	51.0095
0.1256	51.0012
0.1257	50.993
0.1258	50.9848
0.1259	50.9766
0.126	50.9684
0.1261	50.9704
0.1262	50.9751
0.1263	50.9798
0.1264	50.9845
0.1265	50.9892
0.1266	50.9939
0.1267	50.9986
0.1268	51.0033
0.1269	51.008
0.127	51.0127
0.1271	51.0174
0.1272	51.0221
0.1273	51.0268
0.1274	51.0315
0.1275	51.0362
0.1276	51.0409
0.1277	51.0456
0.1278	51.0503
0.1279	51.0549
0.128	51.0596
0.1281	51.0597
0.1282	51.0585
0.1283	51.0573
0.1284	51.0561
0.1285	51.055
0.1286	51.0538
0.1287	51.0526
0.1288	51.0515
0.1289	51.0503
0.129	51.0491
0.1291	51.0451
0.1292	51.0404
0.1293	51.0357
0.1294	51.031
0.1295	51.0263
0.1296	51.0217
0.1297	51.017
0.1298	51.0123
0.1299	51.0076
0.13	51.0029
0.1301	51.0019
0.1302	51.0019
0.1303	51.0019
0.1304	51.0019
0.1305	51.0019
0.1306	51.0019
0.1307	51.0019
0.1308	51.0019
0.1309	51.0019
0.131	51.0019
0.1311	51.0057
0.1312	51.0104
0.1313	51.0151
0.1314	51.0198
0.1315	51.0244
0.1316	51.0291
0.1317	51.0338
0.1318	51.0385
0.1319	51.0432
0.132	51.0479
0.1321	51.0414
0.1322	51.032
0.1323	51.0226
0.1324	51.0132
0.1325	51.0038
0.1326	50.9944
0.1327	50.985
0.1328	50.9756
0.1329	50.9663
0.133	50.9569
0.1331	50.9606
0.1332	50.9676
0.1333	50.9747
0.1334	50.9817
0.1335	50.9888
0.1336	50.9958
0.1337	51.0028
0.1338	51.0099
0.1339	51.0169
0.134	51.024
0.1341	51.0254
0.1342	51.0254
0.1343	51.0254
0.1344	51.0254
0.1345	51.0254
0.1346	51.0254
0.1347	51.0254
0.1348	51.0254
0.1349	51.0254
0.135	51.0254
0.1351	51.0235
0.1352	51.0212
0.1353	51.0188
0.1354	51.0165
0.1355	51.0141
0.1356	51.0118
0.1357	51.0094
0.1358	51.0071
0.1359	51.0047
0.136	51.0024
0.1361	51.0085
0.1362	51.0167
0.1363	51.0249
0.1364	51.0331
0.1365	51.0414
0.1366	51.0496
0.1367	51.0578
0.1368	51.066
0.1369	51.0742
0.137	51.0824
0.1371	51.0803
0.1372	51.0756
0.1373	51.0709
0.1374	51.0662
0.1375	51.0615
0.1376	51.0568
0.1377	51.0521
0.1378	51.0474
0.1379	51.0428
0.138	51.0381
0.1381	51.0371
0.1382	51.0371
0.1383	51.0371
0.1384	51.0371
0.1385	51.0371
0.1386	51.0371
0.1387	51.0371
0.1388	51.0371
0.1389	51.0371
0.139	51.0371
0.1391	51.0334
0.1392	51.0287
0.1393	51.024
0.1394	51.0193
0.1395	51.0146
0.1396	51.0099
0.1397	51.0052
0.1398	51.0005
0.1399	50.9958
0.14	50.9911
0.1401	50.9883
0.1402	50.986
0.1403	50.9836
0.1404	50.9813
0.1405	50.9789
0.1406	50.9766
0.1407	50.9742
0.1408	50.9719
0.1409	50.9695
0.141	50.9672
0.1411	50.9742
0.1412	50.9836
0.1413	50.993
0.1414	51.0024
0.1415	51.0118
0.1416	51.0212
0.1417	51.0306
0.1418	51.04
0.1419	51.0493
0.142	51.0587
0.1421	51.0559
0.1422	51.05
0.1423	51.0442
0.1424	51.0383
0.1425	51.0324
0.1426	51.0266
0.1427	51.0207
0.1428	51.0148
0.1429	51.0089
0.143	51.0031
0.1431	51.001
0.1432	50.9998
0.1433	50.9986
0.1434	50.9975
0.1435	50.9963
0.1436	50.9951
0.1437	50.9939
0.1438	50.9928
0.1439	50.9916
0.144	50.9904
0.1441	50.9892
0.1442	50.9881
0.1443	50.9869
0.1444	50.9857
0.1445	50.9845
0.1446	50.9834
0.1447	50.9822
0.1448	50.981
0.1449	50.9798
0.145	50.9787
0.1451	50.986
0.1452	50.9954
0.1453	51.0048
0.1454	51.0141
0.1455	51.0235
0.1456	51.0329
0.1457	51.0423
0.1458	51.0517
0.1459	51.0611
0.146	51.0705
0.1461	51.078
0.1462	51.085
0.1463	51.0921
0.1464	51.0991
0.1465	51.1062
0.1466	51.1132
0.1467	51.1202
0.1468	51.1273
0.1469	51.1343
0.147	51.1414
0.1471	51.1371
0.1472	51.1301
0.1473	51.123
0.1474	51.116
0.1475	51.1089
0.1476	51.1019
0.1477	51.0949
0.1478	51.0878
0.1479	51.0808
0.148	51.0737
0.1481	51.0667
0.1482	51.0596
0.1483	51.0526
0.1484	51.0455
0.1485	51.0385
0.1486	51.0315
0.1487	51.0244
0.1488	51.0174
0.1489	51.0103
0.149	51.0033
0.1491	51.001
0.1492	50.9998
0.1493	50.9986
0.1494	50.9975
0.1495	50.9963
0.1496	50.9951
0.1497	50.9939
0.1498	50.9928
0.1499	50.9916
0.15	50.9904
0.1501	50.9902
0.1502	50.9902
0.1503	50.9902
0.1504	50.9902
0.1505	50.9902
0.1506	50.9902
0.1507	50.9902
0.1508	50.9902
0.1509	50.9902
0.151	50.9902
0.1511	50.9968
0.1512	51.005
0.1513	51.0132
0.1514	51.0214
0.1515	51.0296
0.1516	51.0379
0.1517	51.0461
0.1518	51.0543
0.1519	51.0625
0.152	51.0707
0.1521	51.0676
0.1522	51.0618
0.1523	51.0559
0.1524	51.05
0.1525	51.0441
0.1526	51.0383
0.1527	51.0324
0.1528	51.0265
0.1529	51.0207
0.153	51.0148
0.1531	51.0136
0.1532	51.0136
0.1533	51.0136
0.1534	51.0136
0.1535	51.0136
0.1536	51.0136
0.1537	51.0136
0.1538	51.0136
0.1539	51.0136
0.154	51.0136
0.1541	51.0108
0.1542	51.0073
0.1543	51.0038
0.1544	51.0003
0.1545	50.9967
0.1546	50.9932
0.1547	50.9897
0.1548	50.9862
0.1549	50.9826
0.155	50.9791
0.1551	50.9813
0.1552	50.9848
0.1553	50.9883
0.1554	50.9918
0.1555	50.9954
0.1556	50.9989
0.1557	51.0024
0.1558	51.0059
0.1559	51.0095
0.156	51.013
0.1561	51.0155
0.1562	51.0179
0.1563	51.0202
0.1564	51.0226
0.1565	51.0249
0.1566	51.0273
0.1567	51.0296
0.1568	51.032
0.1569	51.0343
0.157	51.0367
0.1571	51.0409
0.1572	51.0456
0.1573	51.0503
0.1574	51.055
0.1575	51.0597
0.1576	51.0644
0.1577	51.0691
0.1578	51.0738
0.1579	51.0785
0.158	51.0832
0.1581	51.0812
0.1582	51.0777
0.1583	51.0742
0.1584	51.0707
0.1585	51.0671
0.1586	51.0636
0.1587	51.0601
0.1588	51.0566
0.1589	51.0531
0.159	51.0495
0.1591	51.0498
0.1592	51.051
0.1593	51.0522
0.1594	51.0533
0.1595	51.0545
0.1596	51.0557
0.1597	51.0568
0.1598	51.058
0.1599	51.0592
0.16	51.0604
0.1601	51.0559
0.1602	51.05
0.1603	51.0441
0.1604	51.0383
0.1605	51.0324
0.1606	51.0265
0.1607	51.0207
0.1608	51.0148
0.1609	51.0089
0.161	51.003
0.1611	51.0029
0.1612	51.004
0.1613	51.0052
0.1614	51.0064
0.1615	51.0076
0.1616	51.0087
0.1617	51.0099
0.1618	51.0111
0.1619	51.0123
0.162	51.0134
0.1621	51.0108
0.1622	51.0073
0.1623	51.0038
0.1624	51.0002
0.1625	50.9967
0.1626	50.9932
0.1627	50.9897
0.1628	50.9862
0.1629	50.9826
0.163	50.9791
0.1631	50.9794
0.1632	50.9806
0.1633	50.9817
0.1634	50.9829
0.1635	50.9841
0.1636	50.9853
0.1637	50.9864
0.1638	50.9876
0.1639	50.9888
0.164	50.99
0.1641	50.9883
0.1642	50.9859
0.1643	50.9836
0.1644	50.9812
0.1645	50.9789
0.1646	50.9765
0.1647	50.9742
0.1648	50.9718
0.1649	50.9695
0.165	50.9671
0.1651	50.9648
0.1652	50.9625
0.1653	50.9601
0.1654	50.9578
0.1655	50.9554
0.1656	50.9531
0.1657	50.9507
0.1658	50.9484
0.1659	50.946
0.166	50.9437
0.1661	50.9385
0.1662	50.9326
0.1663	50.9268
0.1664	50.9209
0.1665	50.915
0.1666	50.9092
0.1667	50.9033
0.1668	50.8974
0.1669	50.8916
0.167	50.8857
0.1671	50.8931
0.1672	50.9036
0.1673	50.9142
0.1674	50.9248
0.1675	50.9353
0.1676	50.9459
0.1677	50.9565
0.1678	50.967
0.1679	50.9776
0.168	50.9882
0.1681	50.9911
0.1682	50.9923
0.1683	50.9935
0.1684	50.9947
0.1685	50.9958
0.1686	50.997
0.1687	50.9982
0.1688	50.9993
0.1689	51.0005
0.169	51.0017
0.1691	51.001
0.1692	50.9998
0.1693	50.9986
0.1694	50.9974
0.1695	50.9963
0.1696	50.9951
0.1697	50.9939
0.1698	50.9928
0.1699	50.9916
0.17	50.9904
0.1701	50.9987
0.1702	51.0093
0.1703	51.0199
0.1704	51.0304
0.1705	51.041
0.1706	51.0515
0.1707	51.0621
0.1708	51.0727
0.1709	51.0832
0.171	51.0938
0.1711	51.0863
0.1712	51.0746
0.1713	51.0629
0.1714	51.0511
0.1715	51.0394
0.1716	51.0276
0.1717	51.0159
0.1718	51.0041
0.1719	50.9924
0.172	50.9806
0.1721	50.9841
0.1722	50.9912
0.1723	50.9982
0.1724	51.0053
0.1725	51.0123
0.1726	51.0194
0.1727	51.0264
0.1728	51.0335
0.1729	51.0405
0.173	51.0475
0.1731	51.047
0.1732	51.0446
0.1733	51.0423
0.1734	51.0399
0.1735	51.0376
0.1736	51.0352
0.1737	51.0329
0.1738	51.0305
0.1739	51.0282
0.174	51.0258
0.1741	51.0225
0.1742	51.019
0.1743	51.0155
0.1744	51.012
0.1745	51.0085
0.1746	51.0049
0.1747	51.0014
0.1748	50.9979
0.1749	50.9944
0.175	50.9908
0.1751	50.9911
0.1752	50.9923
0.1753	50.9935
0.1754	50.9947
0.1755	50.9958
0.1756	50.997
0.1757	50.9982
0.1758	50.9993
0.1759	51.0005
0.176	51.0017
0.1761	51.0067
0.1762	51.0125
0.1763	51.0184
0.1764	51.0243
0.1765	51.0301
0.1766	51.036
0.1767	51.0419
0.1768	51.0477
0.1769	51.0536
0.177	51.0595
0.1771	51.0577
0.1772	51.0542
0.1773	51.0507
0.1774	51.0472
0.1775	51.0437
0.1776	51.0401
0.1777	51.0366
0.1778	51.0331
0.1779	51.0296
0.178	51.0261
0.1781	51.0254
0.1782	51.0254
0.1783	51.0254
0.1784	51.0254
0.1785	51.0254
0.1786	51.0254
0.1787	51.0254
0.1788	51.0254
0.1789	51.0254
0.179	51.0254
0.1791	51.0168
0.1792	51.0063
0.1793	50.9957
0.1794	50.9851
0.1795	50.9746
0.1796	50.964
0.1797	50.9535
0.1798	50.9429
0.1799	50.9323
0.18	50.9218
0.1801	50.9198
0.1802	50.9198
0.1803	50.9198
0.1804	50.9198
0.1805	50.9198
0.1806	50.9198
0.1807	50.9198
0.1808	50.9198
0.1809	50.9198
0.181	50.9198
0.1811	50.9245
0.1812	50.9304
0.1813	50.9362
0.1814	50.9421
0.1815	50.948
0.1816	50.9539
0.1817	50.9597
0.1818	50.9656
0.1819	50.9715
0.182	50.9773
0.1821	50.9699
0.1822	50.9593
0.1823	50.9487
0.1824	50.9382
0.1825	50.9276
0.1826	50.9171
0.1827	50.9065
0.1828	50.8959
0.1829	50.8854
0.183	50.8748
0.1831	50.8804
0.1832	50.8898
0.1833	50.8992
0.1834	50.9086
0.1835	50.918
0.1836	50.9274
0.1837	50.9368
0.1838	50.9461
0.1839	50.9555
0.184	50.9649
0.1841	50.9657
0.1842	50.9646
0.1843	50.9634
0.1844	50.9622
0.1845	50.9611
0.1846	50.9599
0.1847	50.9587
0.1848	50.9575
0.1849	50.9564
0.185	50.9552
0.1851	50.9502
0.1852	50.9443
0.1853	50.9385
0.1854	50.9326
0.1855	50.9267
0.1856	50.9209
0.1857	50.915
0.1858	50.9091
0.1859	50.9032
0.186	50.8974
0.1861	50.8896
0.1862	50.8814
0.1863	50.8732
0.1864	50.865
0.1865	50.8567
0.1866	50.8485
0.1867	50.8403
0.1868	50.8321
0.1869	50.8239
0.187	50.8157
0.1871	50.8179
0.1872	50.8226
0.1873	50.8273
0.1874	50.832
0.1875	50.8367
0.1876	50.8414
0.1877	50.8461
0.1878	50.8508
0.1879	50.8555
0.188	50.8602
0.1881	50.8592
0.1882	50.8568
0.1883	50.8545
0.1884	50.8521
0.1885	50.8498
0.1886	50.8474
0.1887	50.8451
0.1888	50.8427
0.1889	50.8404
0.189	50.838
0.1891	50.8376
0.1892	50.8376
0.1893	50.8376
0.1894	50.8376
0.1895	50.8376
0.1896	50.8376
0.1897	50.8376
0.1898	50.8376
0.1899	50.8376
0.19	50.8376
0.1901	50.8309
0.1902	50.8227
0.1903	50.8145
0.1904	50.8063
0.1905	50.798
0.1906	50.7898
0.1907	50.7816
0.1908	50.7734
0.1909	50.7652
0.191	50.757
0.1911	50.765
0.1912	50.7767
0.1913	50.7884
0.1914	50.8002
0.1915	50.8119
0.1916	50.8237
0.1917	50.8354
0.1918	50.8471
0.1919	50.8589
0.192	50.8706
0.1921	50.869
0.1922	50.8643
0.1923	50.8596
0.1924	50.8549
0.1925	50.8502
0.1926	50.8455
0.1927	50.8408
0.1928	50.8361
0.1929	50.8314
0.193	50.8267
0.1931	50.8239
0.1932	50.8216
0.1933	50.8192
0.1934	50.8169
0.1935	50.8145
0.1936	50.8122
0.1937	50.8098
0.1938	50.8075
0.1939	50.8052
0.194	50.8028
0.1941	50.8014
0.1942	50.8002
0.1943	50.7991
0.1944	50.7979
0.1945	50.7967
0.1946	50.7955
0.1947	50.7944
0.1948	50.7932
0.1949	50.792
0.195	50.7909
0.1951	50.783
0.1952	50.7736
0.1953	50.7642
0.1954	50.7548
0.1955	50.7454
0.1956	50.736
0.1957	50.7266
0.1958	50.7173
0.1959	50.7079
0.196	50.6985
0.1961	50.7006
0.1962	50.7053
0.1963	50.7099
0.1964	50.7146
0.1965	50.7193
0.1966	50.724
0.1967	50.7287
0.1968	50.7334
0.1969	50.7381
0.197	50.7428
0.1971	50.7408
0.1972	50.7373
0.1973	50.7338
0.1974	50.7302
0.1975	50.7267
0.1976	50.7232
0.1977	50.7197
0.1978	50.7162
0.1979	50.7126
0.198	50.7091
0.1981	50.7075
0.1982	50.7063
0.1983	50.7052
0.1984	50.704
0.1985	50.7028
0.1986	50.7017
0.1987	50.7005
0.1988	50.6993
0.1989	50.6981
0.199	50.697
0.1991	50.7006
0.1992	50.7053
0.1993	50.71
0.1994	50.7146
0.1995	50.7193
0.1996	50.724
0.1997	50.7287
0.1998	50.7334
[truncated: 48,002 more rows]

## Sheet: Brake pedal
time	travel (%)
0	0
0.0001	0
0.0002	0
0.0003	0
0.0004	0
0.0005	0
0.0006	0
0.0007	0
0.0008	0
0.0009	0
0.001	0
0.0011	0
0.0012	0
0.0013	0
0.0014	0
0.0015	0
0.0016	0
0.0017	0
0.0018	0
0.0019	0
0.002	0
0.0021	0
0.0022	0
0.0023	0
0.0024	0
0.0025	0
0.0026	0
0.0027	0
0.0028	0
0.0029	0
0.003	0
0.0031	0
0.0032	0
0.0033	0
0.0034	0
0.0035	0
0.0036	0
0.0037	0
0.0038	0
0.0039	0
0.004	0
0.0041	0
0.0042	0
0.0043	0
0.0044	0
0.0045	0
0.0046	0
0.0047	0
0.0048	0
0.0049	0
0.005	0
0.0051	0
0.0052	0
0.0053	0
0.0054	0
0.0055	0
0.0056	0
0.0057	0
0.0058	0
0.0059	0
0.006	0
0.0061	0
0.0062	0
0.0063	0
0.0064	0
0.0065	0
0.0066	0
0.0067	0
0.0068	0
0.0069	0
0.007	0
0.0071	0
0.0072	0
0.0073	0
0.0074	0
0.0075	0
0.0076	0
0.0077	0
0.0078	0
0.0079	0
0.008	0
0.0081	0
0.0082	0
0.0083	0
0.0084	0
0.0085	0
0.0086	0
0.0087	0
0.0088	0
0.0089	0
0.009	0
0.0091	0
0.0092	0
0.0093	0
0.0094	0
0.0095	0
0.0096	0
0.0097	0
0.0098	0
0.0099	0
0.01	0
0.0101	0
0.0102	0
0.0103	0
0.0104	0
0.0105	0
0.0106	0
0.0107	0
0.0108	0
0.0109	0
0.011	0
0.0111	0
0.0112	0
0.0113	0
0.0114	0
0.0115	0
0.0116	0
0.0117	0
0.0118	0
0.0119	0
0.012	0
0.0121	0
0.0122	0
0.0123	0
0.0124	0
0.0125	0
0.0126	0
0.0127	0
0.0128	0
0.0129	0
0.013	0
0.0131	0
0.0132	0
0.0133	0
0.0134	0
0.0135	0
0.0136	0
0.0137	0
0.0138	0
0.0139	0
0.014	0
0.0141	0
0.0142	0
0.0143	0
0.0144	0
0.0145	0
0.0146	0
0.0147	0
0.0148	0
0.0149	0
0.015	0
0.0151	0
0.0152	0
0.0153	0
0.0154	0
0.0155	0
0.0156	0
0.0157	0
0.0158	0
0.0159	0
0.016	0
0.0161	0
0.0162	0
0.0163	0
0.0164	0
0.0165	0
0.0166	0
0.0167	0
0.0168	0
0.0169	0
0.017	0
0.0171	0
0.0172	0
0.0173	0
0.0174	0
0.0175	0
0.0176	0
0.0177	0
0.0178	0
0.0179	0
0.018	0
0.0181	0
0.0182	0
0.0183	0
0.0184	0
0.0185	0
0.0186	0
0.0187	0
0.0188	0
0.0189	0
0.019	0
0.0191	0
0.0192	0
0.0193	0
0.0194	0
0.0195	0
0.0196	0
0.0197	0
0.0198	0
0.0199	0
0.02	0
0.0201	0
0.0202	0
0.0203	0
0.0204	0
0.0205	0
0.0206	0
0.0207	0
0.0208	0
0.0209	0
0.021	0
0.0211	0
0.0212	0
0.0213	0
0.0214	0
0.0215	0
0.0216	0
0.0217	0
0.0218	0
0.0219	0
0.022	0
0.0221	0
0.0222	0
0.0223	0
0.0224	0
0.0225	0
0.0226	0
0.0227	0
0.0228	0
0.0229	0
0.023	0
0.0231	0
0.0232	0
0.0233	0
0.0234	0
0.0235	0
0.0236	0
0.0237	0
0.0238	0
0.0239	0
0.024	0
0.0241	0
0.0242	0
0.0243	0
0.0244	0
0.0245	0
0.0246	0
0.0247	0
0.0248	0
0.0249	0
0.025	0
0.0251	0
0.0252	0
0.0253	0
0.0254	0
0.0255	0
0.0256	0
0.0257	0
0.0258	0
0.0259	0
0.026	0
0.0261	0
0.0262	0
0.0263	0
0.0264	0
0.0265	0
0.0266	0
0.0267	0
0.0268	0
0.0269	0
0.027	0
0.0271	0
0.0272	0
0.0273	0
0.0274	0
0.0275	0
0.0276	0
0.0277	0
0.0278	0
0.0279	0
0.028	0
0.0281	0
0.0282	0
0.0283	0
0.0284	0
0.0285	0
0.0286	0
0.0287	0
0.0288	0
0.0289	0
0.029	0
0.0291	0
0.0292	0
0.0293	0
0.0294	0
0.0295	0
0.0296	0
0.0297	0
0.0298	0
0.0299	0
0.03	0
0.0301	0
0.0302	0
0.0303	0
0.0304	0
0.0305	0
0.0306	0
0.0307	0
0.0308	0
0.0309	0
0.031	0
0.0311	0
0.0312	0
0.0313	0
0.0314	0
0.0315	0
0.0316	0
0.0317	0
0.0318	0
0.0319	0
0.032	0
0.0321	0
0.0322	0
0.0323	0
0.0324	0
0.0325	0
0.0326	0
0.0327	0
0.0328	0
0.0329	0
0.033	0
0.0331	0
0.0332	0
0.0333	0
0.0334	0
0.0335	0
0.0336	0
0.0337	0
0.0338	0
0.0339	0
0.034	0
0.0341	0
0.0342	0
0.0343	0
0.0344	0
0.0345	0
0.0346	0
0.0347	0
0.0348	0
0.0349	0
0.035	0
0.0351	0
0.0352	0
0.0353	0
0.0354	0
0.0355	0
0.0356	0
0.0357	0
0.0358	0
0.0359	0
0.036	0
0.0361	0
0.0362	0
0.0363	0
0.0364	0
0.0365	0
0.0366	0
0.0367	0
0.0368	0
0.0369	0
0.037	0
0.0371	0
0.0372	0
0.0373	0
0.0374	0
0.0375	0
0.0376	0
0.0377	0
0.0378	0
0.0379	0
0.038	0
0.0381	0
0.0382	0
0.0383	0
0.0384	0
0.0385	0
0.0386	0
0.0387	0
0.0388	0
0.0389	0
0.039	0
0.0391	0
0.0392	0
0.0393	0
0.0394	0
0.0395	0
0.0396	0
0.0397	0
0.0398	0
0.0399	0
0.04	0
0.0401	0
0.0402	0
0.0403	0
0.0404	0
0.0405	0
0.0406	0
0.0407	0
0.0408	0
0.0409	0
0.041	0
0.0411	0
0.0412	0
0.0413	0
0.0414	0
0.0415	0
0.0416	0
0.0417	0
0.0418	0
0.0419	0
0.042	0
0.0421	0
0.0422	0
0.0423	0
0.0424	0
0.0425	0
0.0426	0
0.0427	0
0.0428	0
0.0429	0
0.043	0
0.0431	0
0.0432	0
0.0433	0
0.0434	0
0.0435	0
0.0436	0
0.0437	0
0.0438	0
0.0439	0
0.044	0
0.0441	0
0.0442	0
0.0443	0
0.0444	0
0.0445	0
0.0446	0
0.0447	0
0.0448	0
0.0449	0
0.045	0
0.0451	0
0.0452	0
0.0453	0
0.0454	0
0.0455	0
0.0456	0
0.0457	0
0.0458	0
0.0459	0
0.046	0
0.0461	0
0.0462	0
0.0463	0
0.0464	0
0.0465	0
0.0466	0
0.0467	0
0.0468	0
0.0469	0
0.047	0
0.0471	0
0.0472	0
0.0473	0
0.0474	0
0.0475	0
0.0476	0
0.0477	0
0.0478	0
0.0479	0
0.048	0
0.0481	0
0.0482	0
0.0483	0
0.0484	0
0.0485	0
0.0486	0
0.0487	0
0.0488	0
0.0489	0
0.049	0
0.0491	0
0.0492	0
0.0493	0
0.0494	0
0.0495	0
0.0496	0
0.0497	0
0.0498	0
0.0499	0
0.05	0
0.0501	0
0.0502	0
0.0503	0
0.0504	0
0.0505	0
0.0506	0
0.0507	0
0.0508	0
0.0509	0
0.051	0
0.0511	0
0.0512	0
0.0513	0
0.0514	0
0.0515	0
0.0516	0
0.0517	0
0.0518	0
0.0519	0
0.052	0
0.0521	0
0.0522	0
0.0523	0
0.0524	0
0.0525	0
0.0526	0
0.0527	0
0.0528	0
0.0529	0
0.053	0
0.0531	0
0.0532	0
0.0533	0
0.0534	0
0.0535	0
0.0536	0
0.0537	0
0.0538	0
0.0539	0
0.054	0
0.0541	0
0.0542	0
0.0543	0
0.0544	0
0.0545	0
0.0546	0
0.0547	0
0.0548	0
0.0549	0
0.055	0
0.0551	0
0.0552	0
0.0553	0
0.0554	0
0.0555	0
0.0556	0
0.0557	0
0.0558	0
0.0559	0
0.056	0
0.0561	0
0.0562	0
0.0563	0
0.0564	0
0.0565	0
0.0566	0
0.0567	0
0.0568	0
0.0569	0
0.057	0
0.0571	0
0.0572	0
0.0573	0
0.0574	0
0.0575	0
0.0576	0
0.0577	0
0.0578	0
0.0579	0
0.058	0
0.0581	0
0.0582	0
0.0583	0
0.0584	0
0.0585	0
0.0586	0
0.0587	0
0.0588	0
0.0589	0
0.059	0
0.0591	0
0.0592	0
0.0593	0
0.0594	0
0.0595	0
0.0596	0
0.0597	0
0.0598	0
0.0599	0
0.06	0
0.0601	0
0.0602	0
0.0603	0
0.0604	0
0.0605	0
0.0606	0
0.0607	0
0.0608	0
0.0609	0
0.061	0
0.0611	0
0.0612	0
0.0613	0
0.0614	0
0.0615	0
0.0616	0
0.0617	0
0.0618	0
0.0619	0
0.062	0
0.0621	0
0.0622	0
0.0623	0
0.0624	0
0.0625	0
0.0626	0
0.0627	0
0.0628	0
0.0629	0
0.063	0
0.0631	0
0.0632	0
0.0633	0
0.0634	0
0.0635	0
0.0636	0
0.0637	0
0.0638	0
0.0639	0
0.064	0
0.0641	0
0.0642	0
0.0643	0
0.0644	0
0.0645	0
0.0646	0
0.0647	0
0.0648	0
0.0649	0
0.065	0
0.0651	0
0.0652	0
0.0653	0
0.0654	0
0.0655	0
0.0656	0
0.0657	0
0.0658	0
0.0659	0
0.066	0
0.0661	0
0.0662	0
0.0663	0
0.0664	0
0.0665	0
0.0666	0
0.0667	0
0.0668	0
0.0669	0
0.067	0
0.0671	0
0.0672	0
0.0673	0
0.0674	0
0.0675	0
0.0676	0
0.0677	0
0.0678	0
0.0679	0
0.068	0
0.0681	0
0.0682	0
0.0683	0
0.0684	0
0.0685	0
0.0686	0
0.0687	0
0.0688	0
0.0689	0
0.069	0
0.0691	0
0.0692	0
0.0693	0
0.0694	0
0.0695	0
0.0696	0
0.0697	0
0.0698	0
0.0699	0
0.07	0
0.0701	0
0.0702	0
0.0703	0
0.0704	0
0.0705	0
0.0706	0
0.0707	0
0.0708	0
0.0709	0
0.071	0
0.0711	0
0.0712	0
0.0713	0
0.0714	0
0.0715	0
0.0716	0
0.0717	0
0.0718	0
0.0719	0
0.072	0
0.0721	0
0.0722	0
0.0723	0
0.0724	0
0.0725	0
0.0726	0
0.0727	0
0.0728	0
0.0729	0
0.073	0
0.0731	0
0.0732	0
0.0733	0
0.0734	0
0.0735	0
0.0736	0
0.0737	0
0.0738	0
0.0739	0
0.074	0
0.0741	0
0.0742	0
0.0743	0
0.0744	0
0.0745	0
0.0746	0
0.0747	0
0.0748	0
0.0749	0
0.075	0
0.0751	0
0.0752	0
0.0753	0
0.0754	0
0.0755	0
0.0756	0
0.0757	0
0.0758	0
0.0759	0
0.076	0
0.0761	0
0.0762	0
0.0763	0
0.0764	0
0.0765	0
0.0766	0
0.0767	0
0.0768	0
0.0769	0
0.077	0
0.0771	0
0.0772	0
0.0773	0
0.0774	0
0.0775	0
0.0776	0
0.0777	0
0.0778	0
0.0779	0
0.078	0
0.0781	0
0.0782	0
0.0783	0
0.0784	0
0.0785	0
0.0786	0
0.0787	0
0.0788	0
0.0789	0
0.079	0
0.0791	0
0.0792	0
0.0793	0
0.0794	0
0.0795	0
0.0796	0
0.0797	0
0.0798	0
0.0799	0
0.08	0
0.0801	0
0.0802	0
0.0803	0
0.0804	0
0.0805	0
0.0806	0
0.0807	0
0.0808	0
0.0809	0
0.081	0
0.0811	0
0.0812	0
0.0813	0
0.0814	0
0.0815	0
0.0816	0
0.0817	0
0.0818	0
0.0819	0
0.082	0
0.0821	0
0.0822	0
0.0823	0
0.0824	0
0.0825	0
0.0826	0
0.0827	0
0.0828	0
0.0829	0
0.083	0
0.0831	0
0.0832	0
0.0833	0
0.0834	0
0.0835	0
0.0836	0
0.0837	0
0.0838	0
0.0839	0
0.084	0
0.0841	0
0.0842	0
0.0843	0
0.0844	0
0.0845	0
0.0846	0
0.0847	0
0.0848	0
0.0849	0
0.085	0
0.0851	0
0.0852	0
0.0853	0
0.0854	0
0.0855	0
0.0856	0
0.0857	0
0.0858	0
0.0859	0
0.086	0
0.0861	0
0.0862	0
0.0863	0
0.0864	0
0.0865	0
0.0866	0
0.0867	0
0.0868	0
0.0869	0
0.087	0
0.0871	0
0.0872	0
0.0873	0
0.0874	0
0.0875	0
0.0876	0
0.0877	0
0.0878	0
0.0879	0
0.088	0
0.0881	0
0.0882	0
0.0883	0
0.0884	0
0.0885	0
0.0886	0
0.0887	0
0.0888	0
0.0889	0
0.089	0
0.0891	0
0.0892	0
0.0893	0
0.0894	0
0.0895	0
0.0896	0
0.0897	0
0.0898	0
0.0899	0
0.09	0
0.0901	0
0.0902	0
0.0903	0
0.0904	0
0.0905	0
0.0906	0
0.0907	0
0.0908	0
0.0909	0
0.091	0
0.0911	0
0.0912	0
0.0913	0
0.0914	0
0.0915	0
0.0916	0
0.0917	0
0.0918	0
0.0919	0
0.092	0
0.0921	0
0.0922	0
0.0923	0
0.0924	0
0.0925	0
0.0926	0
0.0927	0
0.0928	0
0.0929	0
0.093	0
0.0931	0
0.0932	0
0.0933	0
0.0934	0
0.0935	0
0.0936	0
0.0937	0
0.0938	0
0.0939	0
0.094	0
0.0941	0
0.0942	0
0.0943	0
0.0944	0
0.0945	0
0.0946	0
0.0947	0
0.0948	0
0.0949	0
0.095	0
0.0951	0
0.0952	0
0.0953	0
0.0954	0
0.0955	0
0.0956	0
0.0957	0
0.0958	0
0.0959	0
0.096	0
0.0961	0
0.0962	0
0.0963	0
0.0964	0
0.0965	0
0.0966	0
0.0967	0
0.0968	0
0.0969	0
0.097	0
0.0971	0
0.0972	0
0.0973	0
0.0974	0
0.0975	0
0.0976	0
0.0977	0
0.0978	0
0.0979	0
0.098	0
0.0981	0
0.0982	0
0.0983	0
0.0984	0
0.0985	0
0.0986	0
0.0987	0
0.0988	0
0.0989	0
0.099	0
0.0991	0
0.0992	0
0.0993	0
0.0994	0
0.0995	0
0.0996	0
0.0997	0
0.0998	0
0.0999	0
0.1	0
0.1001	0
0.1002	0
0.1003	0
0.1004	0
0.1005	0
0.1006	0
0.1007	0
0.1008	0
0.1009	0
0.101	0
0.1011	0
0.1012	0
0.1013	0
0.1014	0
0.1015	0
0.1016	0
0.1017	0
0.1018	0
0.1019	0
0.102	0
0.1021	0
0.1022	0
0.1023	0
0.1024	0
0.1025	0
0.1026	0
0.1027	0
0.1028	0
0.1029	0
0.103	0
0.1031	0
0.1032	0
0.1033	0
0.1034	0
0.1035	0
0.1036	0
0.1037	0
0.1038	0
0.1039	0
0.104	0
0.1041	0
0.1042	0
0.1043	0
0.1044	0
0.1045	0
0.1046	0
0.1047	0
0.1048	0
0.1049	0
0.105	0
0.1051	0
0.1052	0
0.1053	0
0.1054	0
0.1055	0
0.1056	0
0.1057	0
0.1058	0
0.1059	0
0.106	0
0.1061	0
0.1062	0
0.1063	0
0.1064	0
0.1065	0
0.1066	0
0.1067	0
0.1068	0
0.1069	0
0.107	0
0.1071	0
0.1072	0
0.1073	0
0.1074	0
0.1075	0
0.1076	0
0.1077	0
0.1078	0
0.1079	0
0.108	0
0.1081	0
0.1082	0
0.1083	0
0.1084	0
0.1085	0
0.1086	0
0.1087	0
0.1088	0
0.1089	0
0.109	0
0.1091	0
0.1092	0
0.1093	0
0.1094	0
0.1095	0
0.1096	0
0.1097	0
0.1098	0
0.1099	0
0.11	0
0.1101	0
0.1102	0
0.1103	0
0.1104	0
0.1105	0
0.1106	0
0.1107	0
0.1108	0
0.1109	0
0.111	0
0.1111	0
0.1112	0
0.1113	0
0.1114	0
0.1115	0
0.1116	0
0.1117	0
0.1118	0
0.1119	0
0.112	0
0.1121	0
0.1122	0
0.1123	0
0.1124	0
0.1125	0
0.1126	0
0.1127	0
0.1128	0
0.1129	0
0.113	0
0.1131	0
0.1132	0
0.1133	0
0.1134	0
0.1135	0
0.1136	0
0.1137	0
0.1138	0
0.1139	0
0.114	0
0.1141	0
0.1142	0
0.1143	0
0.1144	0
0.1145	0
0.1146	0
0.1147	0
0.1148	0
0.1149	0
0.115	0
0.1151	0
0.1152	0
0.1153	0
0.1154	0
0.1155	0
0.1156	0
0.1157	0
0.1158	0
0.1159	0
0.116	0
0.1161	0
0.1162	0
0.1163	0
0.1164	0
0.1165	0
0.1166	0
0.1167	0
0.1168	0
0.1169	0
0.117	0
0.1171	0
0.1172	0
0.1173	0
0.1174	0
0.1175	0
0.1176	0
0.1177	0
0.1178	0
0.1179	0
0.118	0
0.1181	0
0.1182	0
0.1183	0
0.1184	0
0.1185	0
0.1186	0
0.1187	0
0.1188	0
0.1189	0
0.119	0
0.1191	0
0.1192	0
0.1193	0
0.1194	0
0.1195	0
0.1196	0
0.1197	0
0.1198	0
0.1199	0
0.12	0
0.1201	0
0.1202	0
0.1203	0
0.1204	0
0.1205	0
0.1206	0
0.1207	0
0.1208	0
0.1209	0
0.121	0
0.1211	0
0.1212	0
0.1213	0
0.1214	0
0.1215	0
0.1216	0
0.1217	0
0.1218	0
0.1219	0
0.122	0
0.1221	0
0.1222	0
0.1223	0
0.1224	0
0.1225	0
0.1226	0
0.1227	0
0.1228	0
0.1229	0
0.123	0
0.1231	0
0.1232	0
0.1233	0
0.1234	0
0.1235	0
0.1236	0
0.1237	0
0.1238	0
0.1239	0
0.124	0
0.1241	0
0.1242	0
0.1243	0
0.1244	0
0.1245	0
0.1246	0
0.1247	0
0.1248	0
0.1249	0
0.125	0
0.1251	0
0.1252	0
0.1253	0
0.1254	0
0.1255	0
0.1256	0
0.1257	0
0.1258	0
0.1259	0
0.126	0
0.1261	0
0.1262	0
0.1263	0
0.1264	0
0.1265	0
0.1266	0
0.1267	0
0.1268	0
0.1269	0
0.127	0
0.1271	0
0.1272	0
0.1273	0
0.1274	0
0.1275	0
0.1276	0
0.1277	0
0.1278	0
0.1279	0
0.128	0
0.1281	0
0.1282	0
0.1283	0
0.1284	0
0.1285	0
0.1286	0
0.1287	0
0.1288	0
0.1289	0
0.129	0
0.1291	0
0.1292	0
0.1293	0
0.1294	0
0.1295	0
0.1296	0
0.1297	0
0.1298	0
0.1299	0
0.13	0
0.1301	0
0.1302	0
0.1303	0
0.1304	0
0.1305	0
0.1306	0
0.1307	0
0.1308	0
0.1309	0
0.131	0
0.1311	0
0.1312	0
0.1313	0
0.1314	0
0.1315	0
0.1316	0
0.1317	0
0.1318	0
0.1319	0
0.132	0
0.1321	0
0.1322	0
0.1323	0
0.1324	0
0.1325	0
0.1326	0
0.1327	0
0.1328	0
0.1329	0
0.133	0
0.1331	0
0.1332	0
0.1333	0
0.1334	0
0.1335	0
0.1336	0
0.1337	0
0.1338	0
0.1339	0
0.134	0
0.1341	0
0.1342	0
0.1343	0
0.1344	0
0.1345	0
0.1346	0
0.1347	0
0.1348	0
0.1349	0
0.135	0
0.1351	0
0.1352	0
0.1353	0
0.1354	0
0.1355	0
0.1356	0
0.1357	0
0.1358	0
0.1359	0
0.136	0
0.1361	0
0.1362	0
0.1363	0
0.1364	0
0.1365	0
0.1366	0
0.1367	0
0.1368	0
0.1369	0
0.137	0
0.1371	0
0.1372	0
0.1373	0
0.1374	0
0.1375	0
0.1376	0
0.1377	0
0.1378	0
0.1379	0
0.138	0
0.1381	0
0.1382	0
0.1383	0
0.1384	0
0.1385	0
0.1386	0
0.1387	0
0.1388	0
0.1389	0
0.139	0
0.1391	0
0.1392	0
0.1393	0
0.1394	0
0.1395	0
0.1396	0
0.1397	0
0.1398	0
0.1399	0
0.14	0
0.1401	0
0.1402	0
0.1403	0
0.1404	0
0.1405	0
0.1406	0
0.1407	0
0.1408	0
0.1409	0
0.141	0
0.1411	0
0.1412	0
0.1413	0
0.1414	0
0.1415	0
0.1416	0
0.1417	0
0.1418	0
0.1419	0
0.142	0
0.1421	0
0.1422	0
0.1423	0
0.1424	0
0.1425	0
0.1426	0
0.1427	0
0.1428	0
0.1429	0
0.143	0
0.1431	0
0.1432	0
0.1433	0
0.1434	0
0.1435	0
0.1436	0
0.1437	0
0.1438	0
0.1439	0
0.144	0
0.1441	0
0.1442	0
0.1443	0
0.1444	0
0.1445	0
0.1446	0
0.1447	0
0.1448	0
0.1449	0
0.145	0
0.1451	0
0.1452	0
0.1453	0
0.1454	0
0.1455	0
0.1456	0
0.1457	0
0.1458	0
0.1459	0
0.146	0
0.1461	0
0.1462	0
0.1463	0
0.1464	0
0.1465	0
0.1466	0
0.1467	0
0.1468	0
0.1469	0
0.147	0
0.1471	0
0.1472	0
0.1473	0
0.1474	0
0.1475	0
0.1476	0
0.1477	0
0.1478	0
0.1479	0
0.148	0
0.1481	0
0.1482	0
0.1483	0
0.1484	0
0.1485	0
0.1486	0
0.1487	0
0.1488	0
0.1489	0
0.149	0
0.1491	0
0.1492	0
0.1493	0
0.1494	0
0.1495	0
0.1496	0
0.1497	0
0.1498	0
0.1499	0
0.15	0
0.1501	0
0.1502	0
0.1503	0
0.1504	0
0.1505	0
0.1506	0
0.1507	0
0.1508	0
0.1509	0
0.151	0
0.1511	0
0.1512	0
0.1513	0
0.1514	0
0.1515	0
0.1516	0
0.1517	0
0.1518	0
0.1519	0
0.152	0
0.1521	0
0.1522	0
0.1523	0
0.1524	0
0.1525	0
0.1526	0
0.1527	0
0.1528	0
0.1529	0
0.153	0
0.1531	0
0.1532	0
0.1533	0
0.1534	0
0.1535	0
0.1536	0
0.1537	0
0.1538	0
0.1539	0
0.154	0
0.1541	0
0.1542	0
0.1543	0
0.1544	0
0.1545	0
0.1546	0
0.1547	0
0.1548	0
0.1549	0
0.155	0
0.1551	0
0.1552	0
0.1553	0
0.1554	0
0.1555	0
0.1556	0
0.1557	0
0.1558	0
0.1559	0
0.156	0
0.1561	0
0.1562	0
0.1563	0
0.1564	0
0.1565	0
0.1566	0
0.1567	0
0.1568	0
0.1569	0
0.157	0
0.1571	0
0.1572	0
0.1573	0
0.1574	0
0.1575	0
0.1576	0
0.1577	0
0.1578	0
0.1579	0
0.158	0
0.1581	0
0.1582	0
0.1583	0
0.1584	0
0.1585	0
0.1586	0
0.1587	0
0.1588	0
0.1589	0
0.159	0
0.1591	0
0.1592	0
0.1593	0
0.1594	0
0.1595	0
0.1596	0
0.1597	0
0.1598	0
0.1599	0
0.16	0
0.1601	0
0.1602	0
0.1603	0
0.1604	0
0.1605	0
0.1606	0
0.1607	0
0.1608	0
0.1609	0
0.161	0
0.1611	0
0.1612	0
0.1613	0
0.1614	0
0.1615	0
0.1616	0
0.1617	0
0.1618	0
0.1619	0
0.162	0
0.1621	0
0.1622	0
0.1623	0
0.1624	0
0.1625	0
0.1626	0
0.1627	0
0.1628	0
0.1629	0
0.163	0
0.1631	0
0.1632	0
0.1633	0
0.1634	0
0.1635	0
0.1636	0
0.1637	0
0.1638	0
0.1639	0
0.164	0
0.1641	0
0.1642	0
0.1643	0
0.1644	0
0.1645	0
0.1646	0
0.1647	0
0.1648	0
0.1649	0
0.165	0
0.1651	0
0.1652	0
0.1653	0
0.1654	0
0.1655	0
0.1656	0
0.1657	0
0.1658	0
0.1659	0
0.166	0
0.1661	0
0.1662	0
0.1663	0
0.1664	0
0.1665	0
0.1666	0
0.1667	0
0.1668	0
0.1669	0
0.167	0
0.1671	0
0.1672	0
0.1673	0
0.1674	0
0.1675	0
0.1676	0
0.1677	0
0.1678	0
0.1679	0
0.168	0
0.1681	0
0.1682	0
0.1683	0
0.1684	0
0.1685	0
0.1686	0
0.1687	0
0.1688	0
0.1689	0
0.169	0
0.1691	0
0.1692	0
0.1693	0
0.1694	0
0.1695	0
0.1696	0
0.1697	0
0.1698	0
0.1699	0
0.17	0
0.1701	0
0.1702	0
0.1703	0
0.1704	0
0.1705	0
0.1706	0
0.1707	0
0.1708	0
0.1709	0
0.171	0
0.1711	0
0.1712	0
0.1713	0
0.1714	0
0.1715	0
0.1716	0
0.1717	0
0.1718	0
0.1719	0
0.172	0
0.1721	0
0.1722	0
0.1723	0
0.1724	0
0.1725	0
0.1726	0
0.1727	0
0.1728	0
0.1729	0
0.173	0
0.1731	0
0.1732	0
0.1733	0
0.1734	0
0.1735	0
0.1736	0
0.1737	0
0.1738	0
0.1739	0
0.174	0
0.1741	0
0.1742	0
0.1743	0
0.1744	0
0.1745	0
0.1746	0
0.1747	0
0.1748	0
0.1749	0
0.175	0
0.1751	0
0.1752	0
0.1753	0
0.1754	0
0.1755	0
0.1756	0
0.1757	0
0.1758	0
0.1759	0
0.176	0
0.1761	0
0.1762	0
0.1763	0
0.1764	0
0.1765	0
0.1766	0
0.1767	0
0.1768	0
0.1769	0
0.177	0
0.1771	0
0.1772	0
0.1773	0
0.1774	0
0.1775	0
0.1776	0
0.1777	0
0.1778	0
0.1779	0
0.178	0
0.1781	0
0.1782	0
0.1783	0
0.1784	0
0.1785	0
0.1786	0
0.1787	0
0.1788	0
0.1789	0
0.179	0
0.1791	0
0.1792	0
0.1793	0
0.1794	0
0.1795	0
0.1796	0
0.1797	0
0.1798	0
0.1799	0
0.18	0
0.1801	0
0.1802	0
0.1803	0
0.1804	0
0.1805	0
0.1806	0
0.1807	0
0.1808	0
0.1809	0
0.181	0
0.1811	0
0.1812	0
0.1813	0
0.1814	0
0.1815	0
0.1816	0
0.1817	0
0.1818	0
0.1819	0
0.182	0
0.1821	0
0.1822	0
0.1823	0
0.1824	0
0.1825	0
0.1826	0
0.1827	0
0.1828	0
0.1829	0
0.183	0
0.1831	0
0.1832	0
0.1833	0
0.1834	0
0.1835	0
0.1836	0
0.1837	0
0.1838	0
0.1839	0
0.184	0
0.1841	0
0.1842	0
0.1843	0
0.1844	0
0.1845	0
0.1846	0
0.1847	0
0.1848	0
0.1849	0
0.185	0
0.1851	0
0.1852	0
0.1853	0
0.1854	0
0.1855	0
0.1856	0
0.1857	0
0.1858	0
0.1859	0
0.186	0
0.1861	0
0.1862	0
0.1863	0
0.1864	0
0.1865	0
0.1866	0
0.1867	0
0.1868	0
0.1869	0
0.187	0
0.1871	0
0.1872	0
0.1873	0
0.1874	0
0.1875	0
0.1876	0
0.1877	0
0.1878	0
0.1879	0
0.188	0
0.1881	0
0.1882	0
0.1883	0
0.1884	0
0.1885	0
0.1886	0
0.1887	0
0.1888	0
0.1889	0
0.189	0
0.1891	0
0.1892	0
0.1893	0
0.1894	0
0.1895	0
0.1896	0
0.1897	0
0.1898	0
0.1899	0
0.19	0
0.1901	0
0.1902	0
0.1903	0
0.1904	0
0.1905	0
0.1906	0
0.1907	0
0.1908	0
0.1909	0
0.191	0
0.1911	0
0.1912	0
0.1913	0
0.1914	0
0.1915	0
0.1916	0
0.1917	0
0.1918	0
0.1919	0
0.192	0
0.1921	0
0.1922	0
0.1923	0
0.1924	0
0.1925	0
0.1926	0
0.1927	0
0.1928	0
0.1929	0
0.193	0
0.1931	0
0.1932	0
0.1933	0
0.1934	0
0.1935	0
0.1936	0
0.1937	0
0.1938	0
0.1939	0
0.194	0
0.1941	0
0.1942	0
0.1943	0
0.1944	0
0.1945	0
0.1946	0
0.1947	0
0.1948	0
0.1949	0
0.195	0
0.1951	0
0.1952	0
0.1953	0
0.1954	0
0.1955	0
0.1956	0
0.1957	0
0.1958	0
0.1959	0
0.196	0
0.1961	0
0.1962	0
0.1963	0
0.1964	0
0.1965	0
0.1966	0
0.1967	0
0.1968	0
0.1969	0
0.197	0
0.1971	0
0.1972	0
0.1973	0
0.1974	0
0.1975	0
0.1976	0
0.1977	0
0.1978	0
0.1979	0
0.198	0
0.1981	0
0.1982	0
0.1983	0
0.1984	0
0.1985	0
0.1986	0
0.1987	0
0.1988	0
0.1989	0
0.199	0
0.1991	0
0.1992	0
0.1993	0
0.1994	0
0.1995	0
0.1996	0
0.1997	0
0.1998	0
[truncated: 48,002 more rows]

## Sheet: Screw axial travel
time	travel (mm)
0	2.12037e-16
0.0001	-6.24771e-08
0.0002	-3.74129e-07
0.0003	-6.83764e-07
0.0004	-6.17066e-07
0.0005	7.31221e-08
0.0006	1.13341e-06
0.0007	2.18727e-06
0.0008	2.8604e-06
0.0009	2.90563e-06
0.001	2.57635e-06
0.0011	2.24907e-06
0.0012	2.29812e-06
0.0013	2.97064e-06
0.0014	4.01325e-06
0.0015	5.04944e-06
0.0016	5.70488e-06
0.0017	5.73241e-06
0.0018	5.38542e-06
0.0019	5.04044e-06
0.002	5.07177e-06
0.0021	5.72658e-06
0.0022	6.75147e-06
0.0023	7.76993e-06
0.0024	8.40764e-06
0.0025	8.41744e-06
0.0026	8.05272e-06
0.0027	7.69001e-06
0.0028	7.70361e-06
0.0029	8.34068e-06
0.003	9.34785e-06
0.0031	1.03486e-05
0.0032	1.09686e-05
0.0033	1.09606e-05
0.0034	1.05782e-05
0.0035	1.01978e-05
0.0036	1.01937e-05
0.0037	1.08131e-05
0.0038	1.18025e-05
0.0039	1.27856e-05
0.004	1.33879e-05
0.0041	1.33623e-05
0.0042	1.29622e-05
0.0043	1.25642e-05
0.0044	1.25424e-05
0.0045	1.31442e-05
0.0046	1.41161e-05
0.0047	1.50815e-05
0.0048	1.56662e-05
0.0049	1.56231e-05
0.005	1.52055e-05
0.0051	1.47899e-05
0.0052	1.47506e-05
0.0053	1.53348e-05
0.0054	1.62892e-05
0.0055	1.72372e-05
0.0056	1.78045e-05
0.0057	1.77439e-05
0.0058	1.73088e-05
0.0059	1.68758e-05
0.006	1.68192e-05
0.0061	1.73861e-05
0.0062	1.83231e-05
0.0063	1.92538e-05
0.0064	1.98038e-05
0.0065	1.97259e-05
0.0066	1.92736e-05
0.0067	1.88234e-05
0.0068	1.87496e-05
0.0069	1.92993e-05
0.007	2.02192e-05
0.0071	2.11327e-05
0.0072	2.16656e-05
0.0073	2.15707e-05
0.0074	2.11014e-05
0.0075	2.06342e-05
0.0076	2.05433e-05
0.0077	2.10761e-05
0.0078	2.19791e-05
0.0079	2.28758e-05
0.008	2.33918e-05
0.0081	2.32801e-05
0.0082	2.27939e-05
0.0083	2.23099e-05
0.0084	2.22024e-05
0.0085	2.27185e-05
0.0086	2.36048e-05
0.0087	2.44848e-05
0.0088	2.49843e-05
0.0089	2.4856e-05
0.009	2.43533e-05
0.0091	2.38528e-05
0.0092	2.37289e-05
0.0093	2.42285e-05
0.0094	2.50985e-05
0.0095	2.59622e-05
0.0096	2.64453e-05
0.0097	2.63007e-05
0.0098	2.57819e-05
0.0099	2.52652e-05
0.01	2.51251e-05
0.0101	2.56086e-05
0.0102	2.64625e-05
0.0103	2.73102e-05
0.0104	2.77773e-05
0.0105	2.76168e-05
0.0106	2.7082e-05
0.0107	2.65495e-05
0.0108	2.63935e-05
0.0109	2.68613e-05
0.011	2.76995e-05
0.0111	2.85314e-05
0.0112	2.8983e-05
0.0113	2.88069e-05
0.0114	2.82565e-05
0.0115	2.77085e-05
0.0116	2.75371e-05
0.0117	2.79894e-05
0.0118	2.88122e-05
0.0119	2.96289e-05
0.012	3.00651e-05
0.0121	2.98738e-05
0.0122	2.93083e-05
0.0123	2.87451e-05
0.0124	2.85586e-05
0.0125	2.89959e-05
0.0126	2.98037e-05
0.0127	3.06054e-05
0.0128	3.10267e-05
0.0129	3.08206e-05
0.013	3.02403e-05
0.0131	2.96623e-05
0.0132	2.94612e-05
0.0133	2.98838e-05
0.0134	3.0677e-05
0.0135	3.14642e-05
0.0136	3.18711e-05
0.0137	3.16504e-05
0.0138	3.10558e-05
0.0139	3.04635e-05
0.014	3.0248e-05
0.0141	3.06565e-05
0.0142	3.14355e-05
0.0143	3.22086e-05
0.0144	3.26014e-05
0.0145	3.23667e-05
0.0146	3.17581e-05
0.0147	3.11519e-05
0.0148	3.09226e-05
0.0149	3.13173e-05
0.015	3.20825e-05
0.0151	3.28419e-05
0.0152	3.32211e-05
0.0153	3.29729e-05
0.0154	3.23507e-05
0.0155	3.17311e-05
0.0156	3.14883e-05
0.0157	3.18697e-05
0.0158	3.26216e-05
0.0159	3.33678e-05
0.016	3.37337e-05
0.0161	3.34724e-05
0.0162	3.28372e-05
0.0163	3.22045e-05
0.0164	3.19489e-05
0.0165	3.23173e-05
0.0166	3.30564e-05
0.0167	3.37898e-05
0.0168	3.4143e-05
0.0169	3.3869e-05
0.017	3.32212e-05
0.0171	3.2576e-05
0.0172	3.23079e-05
0.0173	3.26639e-05
0.0174	3.33906e-05
0.0175	3.41117e-05
0.0176	3.44527e-05
0.0177	3.41665e-05
0.0178	3.35065e-05
0.0179	3.28493e-05
0.018	3.25691e-05
0.0181	3.29131e-05
0.0182	3.3628e-05
0.0183	3.43372e-05
0.0184	3.46665e-05
0.0185	3.43686e-05
0.0186	3.3697e-05
0.0187	3.30281e-05
0.0188	3.27364e-05
0.0189	3.3069e-05
0.019	3.37725e-05
0.0191	3.44703e-05
0.0192	3.47883e-05
0.0193	3.44792e-05
0.0194	3.37964e-05
0.0195	3.31165e-05
0.0196	3.28137e-05
0.0197	3.31353e-05
0.0198	3.38279e-05
0.0199	3.45149e-05
0.02	3.4822e-05
0.0201	3.45022e-05
0.0202	3.38087e-05
0.0203	3.31182e-05
0.0204	3.28049e-05
0.0205	3.3116e-05
0.0206	3.37982e-05
0.0207	3.44748e-05
0.0208	3.47717e-05
0.0209	3.44416e-05
0.021	3.3738e-05
0.0211	3.30373e-05
0.0212	3.2714e-05
0.0213	3.30151e-05
0.0214	3.36873e-05
0.0215	3.43541e-05
0.0216	3.46412e-05
0.0217	3.43013e-05
0.0218	3.3588e-05
0.0219	3.28778e-05
0.022	3.25449e-05
0.0221	3.28365e-05
0.0222	3.34993e-05
0.0223	3.41567e-05
0.0224	3.44345e-05
0.0225	3.40854e-05
0.0226	3.3363e-05
0.0227	3.26436e-05
0.0228	3.23016e-05
0.0229	3.25843e-05
0.023	3.32381e-05
0.0231	3.38867e-05
0.0232	3.41557e-05
0.0233	3.37979e-05
0.0234	3.30667e-05
0.0235	3.23387e-05
0.0236	3.19882e-05
0.0237	3.22624e-05
0.0238	3.29078e-05
0.0239	3.3548e-05
0.024	3.38086e-05
0.0241	3.34426e-05
0.0242	3.27033e-05
0.0243	3.19672e-05
0.0244	3.16086e-05
0.0245	3.18748e-05
0.0246	3.25123e-05
0.0247	3.31446e-05
0.0248	3.33974e-05
0.0249	3.30236e-05
0.025	3.22766e-05
0.0251	3.15329e-05
0.0252	3.11667e-05
0.0253	3.14254e-05
0.0254	3.20555e-05
0.0255	3.26804e-05
0.0256	3.29259e-05
0.0257	3.25449e-05
0.0258	3.17906e-05
0.0259	3.10398e-05
0.026	3.06666e-05
0.0261	3.09182e-05
0.0262	3.15413e-05
0.0263	3.21594e-05
0.0264	3.23981e-05
0.0265	3.20102e-05
0.0266	3.12493e-05
0.0267	3.04918e-05
0.0268	3.0112e-05
0.0269	3.03571e-05
0.027	3.09737e-05
0.0271	3.15854e-05
0.0272	3.18177e-05
0.0273	3.14236e-05
0.0274	3.06564e-05
0.0275	2.98927e-05
0.0276	2.95068e-05
0.0277	2.97459e-05
0.0278	3.03565e-05
0.0279	3.09622e-05
0.028	3.11887e-05
0.0281	3.07888e-05
0.0282	3.00158e-05
0.0283	2.92464e-05
0.0284	2.88549e-05
0.0285	2.90884e-05
0.0286	2.96935e-05
0.0287	3.02937e-05
0.0288	3.05148e-05
0.0289	3.01095e-05
0.029	2.93312e-05
0.0291	2.85566e-05
0.0292	2.81599e-05
0.0293	2.83882e-05
0.0294	2.89883e-05
0.0295	2.95835e-05
0.0296	2.97996e-05
0.0297	2.93894e-05
0.0298	2.86064e-05
0.0299	2.7827e-05
0.03	2.74255e-05
0.0301	2.76492e-05
0.0302	2.82446e-05
0.0303	2.88353e-05
0.0304	2.90469e-05
0.0305	2.86323e-05
0.0306	2.78448e-05
0.0307	2.70611e-05
0.0308	2.66553e-05
0.0309	2.68748e-05
0.031	2.74661e-05
0.0311	2.80526e-05
0.0312	2.82601e-05
0.0313	2.78415e-05
0.0314	2.70501e-05
0.0315	2.62625e-05
0.0316	2.58529e-05
0.0317	2.60686e-05
0.0318	2.66561e-05
0.0319	2.7239e-05
0.032	2.74429e-05
0.0321	2.70207e-05
0.0322	2.62257e-05
0.0323	2.54346e-05
0.0324	2.50216e-05
0.0325	2.52339e-05
0.0326	2.58181e-05
0.0327	2.63977e-05
0.0328	2.65984e-05
0.0329	2.61731e-05
0.033	2.5375e-05
0.0331	2.45809e-05
0.0332	2.41649e-05
0.0333	2.43742e-05
0.0334	2.49555e-05
0.0335	2.55323e-05
0.0336	2.57302e-05
0.0337	2.5302e-05
0.0338	2.45013e-05
0.0339	2.37045e-05
0.034	2.32859e-05
0.0341	2.34927e-05
0.0342	2.40715e-05
0.0343	2.46458e-05
0.0344	2.48412e-05
0.0345	2.44108e-05
0.0346	2.36077e-05
0.0347	2.28086e-05
0.0348	2.23878e-05
0.0349	2.25924e-05
0.035	2.31691e-05
0.0351	2.37413e-05
0.0352	2.39348e-05
0.0353	2.35024e-05
0.0354	2.26974e-05
0.0355	2.18964e-05
0.0356	2.14738e-05
0.0357	2.16766e-05
0.0358	2.22515e-05
0.0359	2.28221e-05
0.036	2.30139e-05
0.0361	2.25798e-05
0.0362	2.17733e-05
0.0363	2.09708e-05
0.0364	2.05467e-05
0.0365	2.07481e-05
0.0366	2.13216e-05
0.0367	2.18908e-05
0.0368	2.20813e-05
0.0369	2.1646e-05
0.037	2.08383e-05
0.0371	2.00346e-05
0.0372	1.96094e-05
0.0373	1.98097e-05
0.0374	2.03822e-05
0.0375	2.09504e-05
0.0376	2.114e-05
0.0377	2.07038e-05
0.0378	1.98952e-05
0.0379	1.90907e-05
0.038	1.86647e-05
0.0381	1.88643e-05
0.0382	1.94361e-05
0.0383	2.00037e-05
0.0384	2.01926e-05
0.0385	1.97558e-05
0.0386	1.89467e-05
0.0387	1.81417e-05
0.0388	1.77152e-05
0.0389	1.79144e-05
0.039	1.84858e-05
0.0391	1.9053e-05
0.0392	1.92417e-05
0.0393	1.88046e-05
0.0394	1.79953e-05
0.0395	1.71901e-05
0.0396	1.67635e-05
0.0397	1.69626e-05
0.0398	1.75339e-05
0.0399	1.81011e-05
0.04	1.82898e-05
0.0401	1.78528e-05
0.0402	1.70435e-05
0.0403	1.62384e-05
0.0404	1.5812e-05
0.0405	1.60112e-05
0.0406	1.65828e-05
0.0407	1.71502e-05
0.0408	1.73392e-05
0.0409	1.69025e-05
0.041	1.60936e-05
0.0411	1.5289e-05
0.0412	1.48629e-05
0.0413	1.50626e-05
0.0414	1.56347e-05
0.0415	1.62027e-05
0.0416	1.63922e-05
0.0417	1.59562e-05
0.0418	1.51479e-05
0.0419	1.43439e-05
0.042	1.39186e-05
0.0421	1.4119e-05
0.0422	1.46919e-05
0.0423	1.52607e-05
0.0424	1.5451e-05
0.0425	1.50158e-05
0.0426	1.42084e-05
0.0427	1.34054e-05
0.0428	1.2981e-05
0.0429	1.31825e-05
0.043	1.37564e-05
0.0431	1.43262e-05
0.0432	1.45176e-05
0.0433	1.40835e-05
0.0434	1.32773e-05
0.0435	1.24754e-05
0.0436	1.20522e-05
0.0437	1.22549e-05
0.0438	1.28301e-05
0.0439	1.34012e-05
0.044	1.35939e-05
0.0441	1.31612e-05
0.0442	1.23563e-05
0.0443	1.15558e-05
0.0444	1.11341e-05
0.0445	1.13382e-05
0.0446	1.19148e-05
0.0447	1.24875e-05
0.0448	1.26818e-05
0.0449	1.22506e-05
0.045	1.14473e-05
0.0451	1.06484e-05
0.0452	1.02283e-05
0.0453	1.04341e-05
0.0454	1.10124e-05
0.0455	1.15868e-05
0.0456	1.17828e-05
0.0457	1.13534e-05
0.0458	1.05519e-05
0.0459	9.75484e-06
0.046	9.33657e-06
0.0461	9.54423e-06
0.0462	1.01244e-05
0.0463	1.07007e-05
0.0464	1.08987e-05
0.0465	1.04712e-05
0.0466	9.67167e-06
0.0467	8.87663e-06
0.0468	8.46039e-06
0.0469	8.6701e-06
0.047	9.25239e-06
0.0471	9.83072e-06
0.0472	1.00308e-05
0.0473	9.60547e-06
0.0474	8.80811e-06
0.0475	8.01525e-06
0.0476	7.6012e-06
0.0477	7.81314e-06
0.0478	8.39766e-06
0.0479	8.97825e-06
0.048	9.18061e-06
0.0481	8.75757e-06
0.0482	7.96253e-06
0.0483	7.17201e-06
0.0484	6.76032e-06
0.0485	6.97463e-06
0.0486	7.56155e-06
0.0487	8.14456e-06
0.0488	8.34935e-06
0.0489	7.92876e-06
0.049	7.13619e-06
0.0491	6.34815e-06
0.0492	5.93897e-06
0.0493	6.1558e-06
0.0494	6.74525e-06
0.0495	7.33081e-06
0.0496	7.53818e-06
0.0497	7.12018e-06
0.0498	6.33021e-06
0.0499	5.54479e-06
0.05	5.13824e-06
0.0501	5.35773e-06
0.0502	5.94985e-06
0.0503	6.5381e-06
0.0504	6.74816e-06
0.0505	6.33287e-06
0.0506	5.54563e-06
0.0507	4.76296e-06
0.0508	4.35917e-06
0.0509	4.58142e-06
0.051	5.17633e-06
0.0511	5.76737e-06
0.0512	5.98025e-06
0.0513	5.56779e-06
0.0514	4.78339e-06
0.0515	4.00357e-06
0.0516	3.60264e-06
0.0517	3.82777e-06
0.0518	4.42557e-06
0.0519	5.01952e-06
0.052	5.23531e-06
0.0521	4.82578e-06
0.0522	4.04432e-06
0.0523	3.26745e-06
0.0524	2.86948e-06
0.0525	3.09759e-06
0.0526	3.69837e-06
0.0527	4.29532e-06
0.0528	4.51411e-06
0.0529	4.1076e-06
0.053	3.32916e-06
0.0531	2.55533e-06
0.0532	2.16042e-06
0.0533	2.39158e-06
0.0534	2.99543e-06
0.0535	3.59545e-06
0.0536	3.81733e-06
0.0537	3.41391e-06
0.0538	2.63858e-06
0.0539	1.86786e-06
0.054	1.47606e-06
0.0541	1.71035e-06
0.0542	2.31734e-06
0.0543	2.92051e-06
0.0544	3.14554e-06
0.0545	2.74528e-06
0.0546	1.97312e-06
0.0547	1.20558e-06
0.0548	8.16965e-07
0.0549	1.05445e-06
0.055	1.66463e-06
0.0551	2.271e-06
0.0552	2.49925e-06
0.0553	2.1022e-06
0.0554	1.33327e-06
0.0555	5.68951e-07
0.0556	1.83574e-07
0.0557	4.24297e-07
0.0558	1.03773e-06
0.0559	1.64735e-06
0.056	1.87885e-06
0.0561	1.48507e-06
0.0562	7.19403e-07
0.0563	-4.164e-08
0.0564	-4.2374e-07
0.0565	-1.79736e-07
0.0566	4.36981e-07
0.0567	1.04989e-06
0.0568	1.28469e-06
0.0569	8.94208e-07
0.057	1.3184e-07
0.0571	-6.25898e-07
0.0572	-1.00469e-06
0.0573	-7.57373e-07
0.0574	-1.37342e-07
0.0575	4.7889e-07
0.0576	7.17007e-07
0.0577	3.29848e-07
0.0578	-4.29194e-07
0.0579	-1.1836e-06
0.058	-1.55906e-06
0.0581	-1.30841e-06
0.0582	-6.85047e-07
0.0583	-6.54781e-08
0.0584	1.75977e-07
0.0585	-2.07842e-07
0.0586	-9.63542e-07
0.0587	-1.71461e-06
0.0588	-2.08672e-06
0.0589	-1.83273e-06
0.059	-1.20602e-06
0.0591	-5.83102e-07
0.0592	-3.38299e-07
0.0593	-7.1877e-07
0.0594	-1.47112e-06
0.0595	-2.21884e-06
0.0596	-2.58761e-06
0.0597	-2.33027e-06
0.0598	-1.7002e-06
0.0599	-1.07394e-06
0.06	-8.25791e-07
0.0601	-1.20292e-06
0.0602	-1.95192e-06
0.0603	-2.69629e-06
0.0604	-3.06172e-06
0.0605	-2.80103e-06
0.0606	-2.16763e-06
0.0607	-1.53803e-06
0.0608	-1.28654e-06
0.0609	-1.66032e-06
0.061	-2.40599e-06
0.0611	-3.14703e-06
0.0612	-3.50912e-06
0.0613	-3.24511e-06
0.0614	-2.60838e-06
0.0615	-1.97545e-06
0.0616	-1.72063e-06
0.0617	-2.0911e-06
0.0618	-2.83345e-06
0.0619	-3.57117e-06
0.062	-3.92995e-06
0.0621	-3.66263e-06
0.0622	-3.02259e-06
0.0623	-2.38635e-06
0.0624	-2.12824e-06
0.0625	-2.49541e-06
0.0626	-3.23447e-06
0.0627	-3.9689e-06
0.0628	-4.32439e-06
0.0629	-4.05379e-06
0.063	-3.41047e-06
0.0631	-2.77096e-06
0.0632	-2.50958e-06
0.0633	-2.87348e-06
0.0634	-3.60928e-06
0.0635	-4.34046e-06
0.0636	-4.6927e-06
0.0637	-4.41884e-06
0.0638	-3.77228e-06
0.0639	-3.12954e-06
0.064	-2.86492e-06
0.0641	-3.2256e-06
0.0642	-3.95817e-06
0.0643	-4.68613e-06
0.0644	-5.03516e-06
0.0645	-4.7581e-06
0.0646	-4.10834e-06
0.0647	-3.46239e-06
0.0648	-3.19459e-06
0.0649	-3.55208e-06
0.065	-4.28148e-06
0.0651	-5.00626e-06
0.0652	-5.35212e-06
0.0653	-5.0719e-06
0.0654	-4.41899e-06
0.0655	-3.7699e-06
0.0656	-3.49895e-06
0.0657	-3.85331e-06
0.0658	-4.57957e-06
0.0659	-5.30124e-06
0.066	-5.64399e-06
0.0661	-5.36066e-06
0.0662	-4.70464e-06
0.0663	-4.05246e-06
0.0664	-3.77842e-06
0.0665	-4.1297e-06
0.0666	-4.85289e-06
0.0667	-5.57149e-06
0.0668	-5.91118e-06
0.0669	-5.6248e-06
0.067	-4.96574e-06
0.0671	-4.31053e-06
0.0672	-4.03346e-06
0.0673	-4.38172e-06
0.0674	-5.1019e-06
0.0675	-5.8175e-06
0.0676	-6.15419e-06
0.0677	-5.86482e-06
0.0678	-5.20279e-06
0.0679	-4.5446e-06
0.068	-4.26457e-06
0.0681	-4.60987e-06
0.0682	-5.32711e-06
0.0683	-6.03976e-06
0.0684	-6.37353e-06
0.0685	-6.08124e-06
0.0686	-5.41629e-06
0.0687	-4.75519e-06
0.0688	-4.47227e-06
0.0689	-4.81469e-06
0.069	-5.52904e-06
0.0691	-6.23883e-06
0.0692	-6.56974e-06
0.0693	-6.2746e-06
0.0694	-5.6068e-06
0.0695	-4.94288e-06
0.0696	-4.65713e-06
0.0697	-4.99673e-06
0.0698	-5.70829e-06
0.0699	-6.41528e-06
0.07	-6.7434e-06
0.0701	-6.44548e-06
0.0702	-5.77492e-06
0.0703	-5.10824e-06
0.0704	-4.81975e-06
0.0705	-5.15661e-06
0.0706	-5.86544e-06
0.0707	-6.56972e-06
0.0708	-6.89512e-06
0.0709	-6.59451e-06
0.071	-5.92126e-06
0.0711	-5.2519e-06
0.0712	-4.96074e-06
0.0713	-5.29495e-06
0.0714	-6.00113e-06
0.0715	-6.70276e-06
0.0716	-7.02555e-06
0.0717	-6.72231e-06
0.0718	-6.04646e-06
0.0719	-5.3745e-06
0.072	-5.08076e-06
0.0721	-5.41239e-06
0.0722	-6.116e-06
0.0723	-6.81508e-06
0.0724	-7.13532e-06
0.0725	-6.82955e-06
0.0726	-6.15118e-06
0.0727	-5.47671e-06
0.0728	-5.18046e-06
0.0729	-5.5096e-06
0.073	-6.21073e-06
0.0731	-6.90735e-06
0.0732	-7.22513e-06
0.0733	-6.91691e-06
0.0734	-6.2361e-06
0.0735	-5.5592e-06
0.0736	-5.26054e-06
0.0737	-5.58728e-06
0.0738	-6.28602e-06
0.0739	-6.98025e-06
0.074	-7.29566e-06
0.0741	-6.98508e-06
0.0742	-6.30192e-06
0.0743	-5.62269e-06
0.0744	-5.3217e-06
0.0745	-5.64612e-06
0.0746	-6.34255e-06
0.0747	-7.03449e-06
0.0748	-7.34762e-06
0.0749	-7.03478e-06
0.075	-6.34936e-06
0.0751	-5.66788e-06
0.0752	-5.36465e-06
0.0753	-5.68685e-06
0.0754	-6.38107e-06
0.0755	-7.07081e-06
0.0756	-7.38175e-06
0.0757	-7.06672e-06
0.0758	-6.37914e-06
0.0759	-5.6955e-06
0.076	-5.39013e-06
0.0761	-5.71019e-06
0.0762	-6.40229e-06
0.0763	-7.08992e-06
0.0764	-7.39876e-06
0.0765	-7.08165e-06
0.0766	-6.39199e-06
0.0767	-5.70629e-06
0.0768	-5.39887e-06
0.0769	-5.71689e-06
0.077	-6.40697e-06
0.0771	-7.09258e-06
0.0772	-7.39941e-06
0.0773	-7.08031e-06
0.0774	-6.38866e-06
0.0775	-5.70099e-06
0.0776	-5.39162e-06
0.0777	-5.70769e-06
0.0778	-6.39583e-06
0.0779	-7.07952e-06
0.078	-7.38444e-06
0.0781	-7.06344e-06
0.0782	-6.36991e-06
0.0783	-5.68036e-06
0.0784	-5.36912e-06
0.0785	-5.68334e-06
0.0786	-6.36964e-06
0.0787	-7.0515e-06
0.0788	-7.3546e-06
0.0789	-7.0318e-06
0.079	-6.33647e-06
0.0791	-5.64514e-06
0.0792	-5.33213e-06
0.0793	-5.6446e-06
0.0794	-6.32915e-06
0.0795	-7.00927e-06
0.0796	-7.31065e-06
0.0797	-6.98614e-06
0.0798	-6.28911e-06
0.0799	-5.59609e-06
0.08	-5.28141e-06
0.0801	-5.59221e-06
0.0802	-6.27511e-06
0.0803	-6.95359e-06
0.0804	-7.25334e-06
0.0805	-6.92721e-06
0.0806	-6.22858e-06
0.0807	-5.53397e-06
0.0808	-5.2177e-06
0.0809	-5.52693e-06
0.081	-6.20827e-06
0.0811	-6.8852e-06
0.0812	-7.18342e-06
0.0813	-6.85576e-06
0.0814	-6.15562e-06
0.0815	-5.45951e-06
0.0816	-5.14175e-06
0.0817	-5.44951e-06
0.0818	-6.12938e-06
0.0819	-6.80486e-06
0.082	-7.10164e-06
0.0821	-6.77255e-06
0.0822	-6.07099e-06
0.0823	-5.37347e-06
0.0824	-5.05432e-06
0.0825	-5.36069e-06
0.0826	-6.03919e-06
0.0827	-6.71331e-06
0.0828	-7.00874e-06
0.0829	-6.67831e-06
0.083	-5.97543e-06
0.0831	-5.27659e-06
0.0832	-4.95614e-06
0.0833	-5.26121e-06
0.0834	-5.93844e-06
0.0835	-6.61129e-06
0.0836	-6.90546e-06
0.0837	-6.57378e-06
0.0838	-5.86966e-06
0.0839	-5.1696e-06
0.084	-4.84793e-06
0.0841	-5.15181e-06
0.0842	-5.82784e-06
0.0843	-6.49952e-06
0.0844	-6.79252e-06
0.0845	-6.45969e-06
0.0846	-5.75442e-06
0.0847	-5.05323e-06
0.0848	-4.73044e-06
0.0849	-5.0332e-06
0.085	-5.70813e-06
0.0851	-6.37872e-06
0.0852	-6.67064e-06
0.0853	-6.33674e-06
0.0854	-5.63042e-06
0.0855	-4.92819e-06
0.0856	-4.60436e-06
0.0857	-4.9061e-06
0.0858	-5.58002e-06
0.0859	-6.2496e-06
0.086	-6.54053e-06
0.0861	-6.20566e-06
0.0862	-5.49836e-06
0.0863	-4.79517e-06
0.0864	-4.4704e-06
0.0865	-4.7712e-06
0.0866	-5.44419e-06
0.0867	-6.11286e-06
0.0868	-6.40289e-06
0.0869	-6.06712e-06
0.087	-5.35894e-06
0.0871	-4.65488e-06
0.0872	-4.32924e-06
0.0873	-4.62919e-06
0.0874	-5.30134e-06
0.0875	-5.96918e-06
0.0876	-6.25839e-06
0.0877	-5.92181e-06
0.0878	-5.21283e-06
0.0879	-4.50798e-06
0.088	-4.18156e-06
0.0881	-4.48074e-06
0.0882	-5.15214e-06
0.0883	-5.81923e-06
0.0884	-6.1077e-06
0.0885	-5.77039e-06
0.0886	-5.0607e-06
0.0887	-4.35513e-06
0.0888	-4.02802e-06
0.0889	-4.32652e-06
0.089	-4.99723e-06
0.0891	-5.66366e-06
0.0892	-5.95147e-06
0.0893	-5.61351e-06
0.0894	-4.90318e-06
0.0895	-4.19699e-06
0.0896	-3.86926e-06
0.0897	-4.16715e-06
0.0898	-4.83727e-06
0.0899	-5.5031e-06
0.09	-5.79034e-06
0.0901	-5.45181e-06
0.0902	-4.74092e-06
0.0903	-4.03418e-06
0.0904	-3.70591e-06
0.0905	-4.00327e-06
0.0906	-4.67287e-06
0.0907	-5.33819e-06
0.0908	-5.62492e-06
0.0909	-5.2859e-06
0.091	-4.57453e-06
0.0911	-3.86731e-06
0.0912	-3.53858e-06
0.0913	-3.83548e-06
0.0914	-4.50463e-06
0.0915	-5.16951e-06
0.0916	-5.45581e-06
0.0917	-5.11638e-06
0.0918	-4.40459e-06
0.0919	-3.69698e-06
0.092	-3.36785e-06
0.0921	-3.66437e-06
0.0922	-4.33314e-06
0.0923	-4.99766e-06
0.0924	-5.28361e-06
0.0925	-4.94382e-06
0.0926	-4.2317e-06
0.0927	-3.52375e-06
0.0928	-3.1943e-06
0.0929	-3.4905e-06
0.093	-4.15898e-06
0.0931	-4.8232e-06
0.0932	-5.10886e-06
0.0933	-4.76879e-06
0.0934	-4.0564e-06
0.0935	-3.34819e-06
0.0936	-3.01848e-06
0.0937	-3.31444e-06
0.0938	-3.98268e-06
0.0939	-4.64667e-06
0.094	-4.93211e-06
0.0941	-4.59183e-06
0.0942	-3.87923e-06
0.0943	-3.17082e-06
0.0944	-2.84093e-06
0.0945	-3.13671e-06
0.0946	-3.80477e-06
0.0947	-4.4686e-06
0.0948	-4.75388e-06
0.0949	-4.41345e-06
0.095	-3.70071e-06
0.0951	-2.99218e-06
0.0952	-2.66216e-06
0.0953	-2.95782e-06
0.0954	-3.62577e-06
0.0955	-4.2895e-06
0.0956	-4.57468e-06
0.0957	-4.23417e-06
0.0958	-3.52135e-06
0.0959	-2.81274e-06
0.096	-2.48265e-06
0.0961	-2.77826e-06
0.0962	-3.44616e-06
0.0963	-4.10984e-06
0.0964	-4.39499e-06
0.0965	-4.05445e-06
0.0966	-3.34161e-06
0.0967	-2.63298e-06
0.0968	-2.30289e-06
0.0969	-2.59849e-06
0.097	-3.2664e-06
0.0971	-3.9301e-06
0.0972	-4.21527e-06
0.0973	-3.87475e-06
0.0974	-3.16195e-06
0.0975	-2.45336e-06
0.0976	-2.12332e-06
0.0977	-2.41898e-06
0.0978	-3.08695e-06
0.0979	-3.75071e-06
0.098	-4.03596e-06
0.0981	-3.69552e-06
0.0982	-2.9828e-06
0.0983	-2.27431e-06
0.0984	-1.94437e-06
0.0985	-2.24013e-06
0.0986	-2.90822e-06
0.0987	-3.5721e-06
0.0988	-3.85747e-06
0.0989	-3.51717e-06
0.099	-2.80459e-06
0.0991	-2.09624e-06
0.0992	-1.76645e-06
0.0993	-2.06237e-06
0.0994	-2.73062e-06
0.0995	-3.39467e-06
0.0996	-3.68021e-06
0.0997	-3.34009e-06
0.0998	-2.6277e-06
0.0999	-1.91954e-06
0.1	-1.58995e-06
0.1001	-1.88607e-06
0.1002	-2.55453e-06
0.1003	-3.21879e-06
0.1004	-3.50456e-06
0.1005	-3.16466e-06
0.1006	-2.4525e-06
0.1007	-1.74458e-06
0.1008	-1.41523e-06
0.1009	-1.7116e-06
0.101	-2.38031e-06
0.1011	-3.04483e-06
0.1012	-3.33086e-06
0.1013	-2.99123e-06
0.1014	-2.27934e-06
0.1015	-1.5717e-06
0.1016	-1.24264e-06
0.1017	-1.5393e-06
0.1018	-2.2083e-06
0.1019	-2.87312e-06
0.102	-3.15945e-06
0.1021	-2.82014e-06
0.1022	-2.10856e-06
0.1023	-1.40124e-06
0.1024	-1.07249e-06
0.1025	-1.36948e-06
0.1026	-2.03882e-06
0.1027	-2.70398e-06
0.1028	-2.99065e-06
0.1029	-2.65168e-06
0.103	-1.94046e-06
0.1031	-1.23349e-06
0.1032	-9.05108e-07
0.1033	-1.20246e-06
0.1034	-1.87216e-06
0.1035	-2.5377e-06
0.1036	-2.82475e-06
0.1037	-2.48616e-06
0.1038	-1.77532e-06
0.1039	-1.06875e-06
0.104	-7.40759e-07
0.1041	-1.03851e-06
0.1042	-1.70862e-06
0.1043	-2.37456e-06
0.1044	-2.66202e-06
0.1045	-2.32385e-06
0.1046	-1.61342e-06
0.1047	-9.07273e-07
0.1048	-5.79708e-07
0.1049	-8.77891e-07
0.105	-1.54843e-06
0.1051	-2.21481e-06
0.1052	-2.50271e-06
0.1053	-2.16498e-06
0.1054	-1.45501e-06
0.1055	-7.49309e-07
0.1056	-4.22199e-07
0.1057	-7.2084e-07
0.1058	-1.39184e-06
0.1059	-2.05869e-06
0.106	-2.34706e-06
0.1061	-2.0098e-06
0.1062	-1.3003e-06
0.1063	-5.95081e-07
0.1064	-2.68453e-07
0.1065	-5.6758e-07
0.1066	-1.23907e-06
0.1067	-1.9064e-06
0.1068	-2.19527e-06
0.1069	-1.85851e-06
0.107	-1.14951e-06
0.1071	-4.44795e-07
0.1072	-1.18674e-07
0.1073	-4.18309e-07
0.1074	-1.09031e-06
0.1075	-1.75816e-06
0.1076	-2.04755e-06
0.1077	-1.7113e-06
0.1078	-1.00283e-06
0.1079	-2.98638e-07
0.108	2.69554e-08
0.1081	-2.73211e-07
0.1082	-9.45745e-07
0.1083	-1.61413e-06
0.1084	-1.90405e-06
0.1085	-1.56835e-06
0.1086	-8.60423e-07
0.1087	-1.56777e-07
0.1088	1.68269e-07
0.1089	-1.32448e-07
0.109	-8.05534e-07
0.1091	-1.47448e-06
0.1092	-1.76496e-06
0.1093	-1.42981e-06
0.1094	-7.22444e-07
0.1095	-1.93611e-08
0.1096	3.05119e-07
0.1097	3.83485e-09
0.1098	-6.69821e-07
0.1099	-1.33933e-06
0.11	-1.63039e-06
0.1101	-1.29582e-06
0.1102	-5.89027e-07
0.1103	1.13477e-07
0.1104	4.37376e-07
0.1105	1.3551e-07
0.1106	-5.3873e-07
0.1107	-1.20883e-06
0.1108	-1.50047e-06
0.1109	-1.16649e-06
0.111	-4.6029e-07
0.1111	2.41623e-07
0.1112	5.64928e-07
0.1113	2.62467e-07
0.1114	-4.1237e-07
0.1115	-1.08307e-06
0.1116	-1.37531e-06
0.1117	-1.04193e-06
0.1118	-3.3633e-07
0.1119	3.64978e-07
0.112	6.87679e-07
0.1121	3.84611e-07
0.1122	-2.90833e-07
0.1123	-9.62138e-07
0.1124	-1.25499e-06
0.1125	-9.22222e-07
0.1126	-2.17234e-07
0.1127	4.83462e-07
0.1128	8.05548e-07
0.1129	5.01866e-07
0.113	-1.74194e-07
0.1131	-8.46116e-07
0.1132	-1.13958e-06
0.1133	-8.07437e-07
0.1134	-1.03068e-07
0.1135	5.97007e-07
0.1136	9.18473e-07
0.1137	6.14168e-07
0.1138	-6.25146e-08
0.1139	-7.3506e-07
0.114	-1.02915e-06
0.1141	-6.97629e-07
0.1142	6.11392e-09
0.1143	7.05563e-07
0.1144	1.0264e-06
0.1145	7.21471e-07
0.1146	4.41605e-08
0.1147	-6.29013e-07
0.1148	-9.23733e-07
0.1149	-5.9284e-07
0.115	1.10274e-07
0.1151	8.09094e-07
0.1152	1.1293e-06
0.1153	8.23741e-07
0.1154	1.458e-07
0.1155	-5.28004e-07
0.1156	-8.23356e-07
0.1157	-4.93094e-07
0.1158	2.09388e-07
0.1159	9.07576e-07
0.116	1.22715e-06
0.1161	9.20958e-07
0.1162	2.42385e-07
0.1163	-4.32051e-07
0.1164	-7.28035e-07
0.1165	-3.98405e-07
0.1166	3.03445e-07
0.1167	1.001e-06
0.1168	1.31994e-06
0.1169	1.01312e-06
0.117	3.33914e-07
0.1171	-3.41155e-07
0.1172	-6.3777e-07
0.1173	-3.08773e-07
0.1174	3.92446e-07
0.1175	1.08937e-06
0.1176	1.40768e-06
0.1177	1.10023e-06
0.1178	4.20392e-07
0.1179	-2.55306e-07
0.118	-5.52552e-07
0.1181	-2.24183e-07
0.1182	4.76406e-07
0.1183	1.1727e-06
0.1184	1.49039e-06
0.1185	1.1823e-06
0.1186	5.01841e-07
0.1187	-1.74484e-07
0.1188	-4.72356e-07
0.1189	-1.44613e-07
0.119	5.55351e-07
0.1191	1.25102e-06
0.1192	1.56808e-06
0.1193	1.25938e-06
0.1194	5.78291e-07
0.1195	-9.86557e-08
0.1196	-3.97148e-07
0.1197	-7.00264e-08
0.1198	6.29318e-07
0.1199	1.32437e-06
0.12	1.64081e-06
0.1201	1.33149e-06
0.1202	6.49786e-07
0.1203	-2.77769e-08
0.1204	-3.26885e-07
0.1205	-3.77108e-10
0.1206	6.98354e-07
0.1207	1.39279e-06
0.1208	1.70863e-06
0.1209	1.39869e-06
0.121	7.16377e-07
0.1211	3.82056e-08
0.1212	-2.6151e-07
0.1213	6.43908e-08
0.1214	7.62516e-07
0.1215	1.45635e-06
0.1216	1.77158e-06
0.1217	1.46104e-06
0.1218	7.78127e-07
0.1219	9.93549e-08
0.122	-2.0096e-07
0.1221	1.24343e-07
0.1222	8.21871e-07
0.1223	1.51511e-06
0.1224	1.82974e-06
0.1225	1.51861e-06
0.1226	8.35106e-07
0.1227	1.55743e-07
0.1228	-1.45162e-07
0.1229	1.79553e-07
0.123	8.76494e-07
0.1231	1.56915e-06
0.1232	1.8832e-06
0.1233	1.57148e-06
0.1234	8.87394e-07
0.1235	2.0745e-07
0.1236	-9.40335e-08
0.1237	2.30103e-07
0.1238	9.26468e-07
0.1239	1.61855e-06
0.124	1.93202e-06
0.1241	1.61974e-06
0.1242	9.35077e-07
0.1243	2.54565e-07
0.1244	-4.74866e-08
0.1245	2.76084e-07
0.1246	9.71885e-07
0.1247	1.6634e-06
0.1248	1.97631e-06
0.1249	1.66347e-06
0.125	9.78251e-07
0.1251	2.97182e-07
0.1252	-5.42488e-09
0.1253	3.17592e-07
0.1254	1.01284e-06
0.1255	1.70381e-06
0.1256	2.01617e-06
0.1257	1.70278e-06
0.1258	1.01702e-06
0.1259	3.35403e-07
0.126	3.22544e-08
0.1261	3.54731e-07
0.1262	1.04944e-06
0.1263	1.73987e-06
0.1264	2.0517e-06
0.1265	1.73777e-06
0.1266	1.05148e-06
0.1267	3.69336e-07
0.1268	6.56598e-08
0.1269	3.8761e-07
0.127	1.0818e-06
0.1271	1.7717e-06
0.1272	2.08301e-06
0.1273	1.76856e-06
0.1274	1.08175e-06
0.1275	3.99096e-07
0.1276	9.49055e-08
0.1277	4.16344e-07
0.1278	1.11002e-06
0.1279	1.79942e-06
0.128	2.11022e-06
0.1281	1.79527e-06
0.1282	1.10796e-06
0.1283	4.24799e-07
0.1284	1.2011e-07
0.1285	4.41053e-07
0.1286	1.13423e-06
0.1287	1.82314e-06
0.1288	2.13345e-06
0.1289	1.81801e-06
0.129	1.13021e-06
0.1291	4.4657e-07
0.1292	1.41398e-07
0.1293	4.6186e-07
0.1294	1.15456e-06
0.1295	1.84299e-06
0.1296	2.15283e-06
0.1297	1.83692e-06
0.1298	1.14865e-06
0.1299	4.64534e-07
0.13	1.58896e-07
0.1301	4.78893e-07
0.1302	1.17113e-06
0.1303	1.8591e-06
0.1304	2.16848e-06
0.1305	1.85211e-06
0.1306	1.16339e-06
0.1307	4.78823e-07
0.1308	1.72735e-07
0.1309	4.92284e-07
0.131	1.18408e-06
0.1311	1.8716e-06
0.1312	2.18054e-06
0.1313	1.86373e-06
0.1314	1.17457e-06
0.1315	4.8957e-07
0.1316	1.83048e-07
0.1317	5.02166e-07
0.1318	1.19353e-06
0.1319	1.88063e-06
0.132	2.18914e-06
0.1321	1.87191e-06
0.1322	1.18233e-06
0.1323	4.9691e-07
0.1324	1.89973e-07
0.1325	5.08677e-07
0.1326	1.19963e-06
0.1327	1.88632e-06
0.1328	2.19442e-06
0.1329	1.87679e-06
0.133	1.1868e-06
0.1331	5.00982e-07
0.1332	1.93646e-07
0.1333	5.11953e-07
0.1334	1.20251e-06
0.1335	1.88881e-06
0.1336	2.19652e-06
0.1337	1.8785e-06
0.1338	1.18813e-06
0.1339	5.01926e-07
0.134	1.94209e-07
0.1341	5.12137e-07
0.1342	1.20232e-06
0.1343	1.88824e-06
0.1344	2.19558e-06
0.1345	1.87719e-06
0.1346	1.18645e-06
0.1347	4.99882e-07
0.1348	1.91801e-07
0.1349	5.09368e-07
0.135	1.19919e-06
0.1351	1.88475e-06
0.1352	2.19174e-06
0.1353	1.873e-06
0.1354	1.18191e-06
0.1355	4.94992e-07
0.1356	1.86565e-07
0.1357	5.03789e-07
0.1358	1.19327e-06
0.1359	1.87849e-06
0.136	2.18515e-06
0.1361	1.86607e-06
0.1362	1.17464e-06
0.1363	4.87398e-07
0.1364	1.78643e-07
0.1365	4.95541e-07
0.1366	1.1847e-06
0.1367	1.8696e-06
0.1368	2.17594e-06
0.1369	1.85654e-06
0.137	1.1648e-06
0.1371	4.77243e-07
0.1372	1.68178e-07
0.1373	4.84768e-07
0.1374	1.17362e-06
0.1375	1.85822e-06
0.1376	2.16425e-06
0.1377	1.84455e-06
0.1378	1.15252e-06
0.1379	4.64668e-07
0.138	1.55311e-07
0.1381	4.7161e-07
0.1382	1.16017e-06
0.1383	1.84449e-06
0.1384	2.15024e-06
0.1385	1.83026e-06
0.1386	1.13795e-06
0.1387	4.49815e-07
0.1388	1.40183e-07
0.1389	4.5621e-07
0.139	1.1445e-06
0.1391	1.82855e-06
0.1392	2.13403e-06
0.1393	1.81379e-06
0.1394	1.12122e-06
0.1395	4.32825e-07
0.1396	1.22936e-07
0.1397	4.38708e-07
0.1398	1.12675e-06
0.1399	1.81054e-06
0.14	2.11578e-06
0.1401	1.79529e-06
0.1402	1.10247e-06
0.1403	4.13837e-07
0.1404	1.03708e-07
0.1405	4.19242e-07
0.1406	1.10705e-06
0.1407	1.79061e-06
0.1408	2.09561e-06
0.1409	1.77489e-06
0.141	1.08185e-06
0.1411	3.92989e-07
0.1412	8.26366e-08
0.1413	3.9795e-07
0.1414	1.08554e-06
0.1415	1.76888e-06
0.1416	2.07367e-06
0.1417	1.75274e-06
0.1418	1.05948e-06
0.1419	3.70416e-07
0.142	5.98579e-08
0.1421	3.74967e-07
0.1422	1.06235e-06
0.1423	1.7455e-06
0.1424	2.05009e-06
0.1425	1.72896e-06
0.1426	1.03551e-06
0.1427	3.46254e-07
0.1428	3.55056e-08
0.1429	3.50427e-07
0.143	1.03763e-06
0.1431	1.72059e-06
0.1432	2.025e-06
0.1433	1.70369e-06
0.1434	1.01006e-06
0.1435	3.20632e-07
0.1436	9.71116e-09
0.1437	3.24462e-07
0.1438	1.01149e-06
0.1439	1.69429e-06
0.144	1.99853e-06
0.1441	1.67706e-06
0.1442	9.83273e-07
0.1443	2.93682e-07
0.1444	-1.73965e-08
0.1445	2.97199e-07
0.1446	9.84076e-07
0.1447	1.66672e-06
0.1448	1.97081e-06
0.1449	1.6492e-06
0.145	9.55263e-07
0.1451	2.65529e-07
0.1452	-4.5691e-08
0.1453	2.68765e-07
0.1454	9.55504e-07
0.1455	1.63801e-06
0.1456	1.94197e-06
0.1457	1.62022e-06
0.1458	9.2616e-07
0.1459	2.36297e-07
0.146	-7.50491e-08
0.1461	2.39282e-07
0.1462	9.25899e-07
0.1463	1.60829e-06
0.1464	1.91213e-06
0.1465	1.59026e-06
0.1466	8.96083e-07
0.1467	2.06107e-07
0.1468	-1.0535e-07
0.1469	2.08871e-07
0.147	8.9538e-07
0.1471	1.57766e-06
0.1472	1.8814e-06
0.1473	1.55943e-06
0.1474	8.65152e-07
0.1475	1.75077e-07
0.1476	-1.36478e-07
0.1477	1.77649e-07
0.1478	8.64064e-07
0.1479	1.54625e-06
0.148	1.8499e-06
0.1481	1.52784e-06
0.1482	8.3348e-07
0.1483	1.4332e-07
0.1484	-1.68317e-07
0.1485	1.45728e-07
0.1486	8.32064e-07
0.1487	1.51418e-06
0.1488	1.81775e-06
0.1489	1.49562e-06
0.149	8.01179e-07
0.1491	1.10948e-07
0.1492	-2.00759e-07
0.1493	1.13219e-07
0.1494	7.99489e-07
0.1495	1.48154e-06
0.1496	1.78504e-06
0.1497	1.46285e-06
0.1498	7.68356e-07
0.1499	7.80675e-08
0.15	-2.33695e-07
0.1501	8.02276e-08
0.1502	7.66445e-07
0.1503	1.44844e-06
0.1504	1.7519e-06
0.1505	1.42966e-06
0.1506	7.35115e-07
0.1507	4.47822e-08
0.1508	-2.67024e-07
0.1509	4.68568e-08
0.151	7.33033e-07
0.1511	1.41499e-06
0.1512	1.71841e-06
0.1513	1.39614e-06
0.1514	7.01558e-07
0.1515	1.11917e-08
0.1516	-3.00646e-07
0.1517	1.32053e-08
0.1518	6.99353e-07
0.1519	1.38128e-06
0.152	1.68468e-06
0.1521	1.36238e-06
0.1522	6.67779e-07
0.1523	-2.26078e-08
0.1524	-3.34465e-07
0.1525	-2.0632e-08
0.1526	6.65499e-07
0.1527	1.34741e-06
0.1528	1.6508e-06
0.1529	1.32848e-06
0.153	6.33872e-07
0.1531	-5.65244e-08
0.1532	-3.6839e-07
0.1533	-5.4564e-08
0.1534	6.31562e-07
0.1535	1.31347e-06
0.1536	1.61685e-06
0.1537	1.29454e-06
0.1538	5.99926e-07
0.1539	-9.04699e-08
0.154	-4.02333e-07
0.1541	-8.85034e-08
0.1542	5.97627e-07
0.1543	1.27954e-06
0.1544	1.58293e-06
0.1545	1.26063e-06
0.1546	5.66024e-07
0.1547	-1.2436e-07
0.1548	-4.36211e-07
0.1549	-1.22367e-07
0.155	5.63779e-07
0.1551	1.24571e-06
0.1552	1.54912e-06
0.1553	1.22683e-06
0.1554	5.32248e-07
0.1555	-1.58115e-07
0.1556	-4.69943e-07
0.1557	-1.56076e-07
0.1558	5.30095e-07
0.1559	1.21205e-06
0.156	1.51548e-06
0.1561	1.19323e-06
0.1562	4.98675e-07
0.1563	-1.91658e-07
0.1564	-5.03455e-07
0.1565	-1.89555e-07
0.1566	4.9665e-07
0.1567	1.17864e-06
0.1568	1.48211e-06
0.1569	1.15989e-06
0.157	4.65376e-07
0.1571	-2.24918e-07
0.1572	-5.36674e-07
0.1573	-2.22732e-07
0.1574	4.63514e-07
0.1575	1.14555e-06
0.1576	1.44906e-06
0.1577	1.12689e-06
0.1578	4.32421e-07
0.1579	-2.57825e-07
0.158	-5.69533e-07
0.1581	-2.55542e-07
0.1582	4.30756e-07
0.1583	1.11284e-06
0.1584	1.41641e-06
0.1585	1.09429e-06
0.1586	3.99874e-07
0.1587	-2.90316e-07
0.1588	-6.01968e-07
0.1589	-2.87919e-07
0.159	3.98436e-07
0.1591	1.08058e-06
0.1592	1.38421e-06
0.1593	1.06215e-06
0.1594	3.67797e-07
0.1595	-3.22331e-07
0.1596	-6.33919e-07
0.1597	-3.19806e-07
0.1598	3.66615e-07
0.1599	1.04883e-06
0.16	1.35252e-06
0.1601	1.03053e-06
0.1602	3.36245e-07
0.1603	-3.53813e-07
0.1604	-6.6533e-07
0.1605	-3.51146e-07
0.1606	3.35347e-07
0.1607	1.01763e-06
0.1608	1.3214e-06
0.1609	9.99481e-07
0.161	3.05273e-07
0.1611	-3.8471e-07
0.1612	-6.9615e-07
0.1613	-3.81889e-07
0.1614	3.04682e-07
0.1615	9.87048e-07
0.1616	1.29089e-06
0.1617	9.69055e-07
0.1618	2.74928e-07
0.1619	-4.14972e-07
0.162	-7.26331e-07
0.1621	-4.11986e-07
0.1622	2.74669e-07
0.1623	9.57119e-07
0.1624	1.26105e-06
0.1625	9.39297e-07
0.1626	2.45257e-07
0.1627	-4.44557e-07
0.1628	-7.55827e-07
0.1629	-4.41394e-07
0.163	2.4535e-07
0.1631	9.2789e-07
0.1632	1.23191e-06
0.1633	9.10249e-07
0.1634	2.163e-07
0.1635	-4.73421e-07
0.1636	-7.84599e-07
0.1637	-4.70073e-07
0.1638	2.16765e-07
0.1639	8.99399e-07
0.164	1.20351e-06
0.1641	8.81949e-07
0.1642	1.88096e-07
0.1643	-5.01528e-07
0.1644	-8.12609e-07
0.1645	-4.97985e-07
0.1646	1.88951e-07
0.1647	8.71684e-07
0.1648	1.1759e-06
0.1649	8.54432e-07
0.165	1.6068e-07
0.1651	-5.28844e-07
0.1652	-8.39824e-07
0.1653	-5.25098e-07
0.1654	1.6194e-07
0.1655	8.44775e-07
0.1656	1.14909e-06
0.1657	8.2773e-07
0.1658	1.34082e-07
0.1659	-5.55338e-07
0.166	-8.66213e-07
0.1661	-5.51383e-07
0.1662	1.35761e-07
0.1663	8.18702e-07
0.1664	1.12313e-06
0.1665	8.0187e-07
0.1666	1.08329e-07
0.1667	-5.80984e-07
0.1668	-8.91751e-07
0.1669	-5.76812e-07
0.167	1.1044e-07
0.1671	7.9349e-07
0.1672	1.09802e-06
0.1673	7.76877e-07
0.1674	8.34455e-08
0.1675	-6.05757e-07
0.1676	-9.16413e-07
0.1677	-6.01364e-07
0.1678	8.59998e-08
0.1679	7.69162e-07
0.168	1.07381e-06
0.1681	7.52772e-07
0.1682	5.9453e-08
0.1683	-6.29637e-07
0.1684	-9.4018e-07
0.1685	-6.25017e-07
0.1686	6.24594e-08
0.1687	7.45735e-07
0.1688	1.05049e-06
0.1689	7.29574e-07
0.169	3.63688e-08
0.1691	-6.52606e-07
0.1692	-9.63035e-07
0.1693	-6.47757e-07
0.1694	3.98352e-08
0.1695	7.23226e-07
0.1696	1.0281e-06
0.1697	7.07297e-07
0.1698	1.42078e-08
0.1699	-6.74651e-07
0.17	-9.84963e-07
0.1701	-6.69569e-07
0.1702	1.81404e-08
0.1703	7.01648e-07
0.1704	1.00664e-06
0.1705	6.85953e-07
0.1706	-7.01818e-09
0.1707	-6.95759e-07
0.1708	-1.00595e-06
0.1709	-6.90441e-07
0.171	-2.61455e-09
0.1711	6.81012e-07
0.1712	9.86121e-07
0.1713	6.65553e-07
0.1714	-2.73002e-08
0.1715	-7.15923e-07
0.1716	-1.026e-06
0.1717	-7.10368e-07
0.1718	-2.2422e-08
0.1719	6.61323e-07
0.172	9.66551e-07
0.1721	6.46102e-07
0.1722	-4.66319e-08
0.1723	-7.35135e-07
0.1724	-1.04509e-06
0.1725	-7.29342e-07
0.1726	-4.12771e-08
0.1727	6.42587e-07
0.1728	9.47935e-07
0.1729	6.27605e-07
0.173	-6.50097e-08
0.1731	-7.53394e-07
0.1732	-1.06323e-06
0.1733	-7.47362e-07
0.1734	-5.91773e-08
0.1735	6.24806e-07
0.1736	9.30273e-07
0.1737	6.10063e-07
0.1738	-8.24323e-08
0.1739	-7.70697e-07
0.174	-1.08042e-06
0.1741	-7.64426e-07
0.1742	-7.61226e-08
0.1743	6.0798e-07
0.1744	9.13566e-07
0.1745	5.93475e-07
0.1746	-9.8901e-08
0.1747	-7.87047e-07
0.1748	-1.09665e-06
0.1749	-7.80538e-07
0.175	-9.21155e-08
0.1751	5.92106e-07
0.1752	8.97811e-07
0.1753	5.77838e-07
0.1754	-1.14419e-07
0.1755	-8.02446e-07
0.1756	-1.11193e-06
0.1757	-7.95701e-07
0.1758	-1.0716e-07
0.1759	5.77179e-07
0.176	8.83002e-07
0.1761	5.63147e-07
0.1762	-1.28993e-07
0.1763	-8.16902e-07
0.1764	-1.12627e-06
0.1765	-8.09922e-07
0.1766	-1.21264e-07
0.1767	5.63193e-07
0.1768	8.69132e-07
0.1769	5.49394e-07
0.177	-1.42629e-07
0.1771	-8.30422e-07
0.1772	-1.13967e-06
0.1773	-8.23209e-07
0.1774	-1.34435e-07
0.1775	5.50137e-07
0.1776	8.56193e-07
0.1777	5.3657e-07
0.1778	-1.55337e-07
0.1779	-8.43015e-07
0.178	-1.15215e-06
0.1781	-8.35573e-07
0.1782	-1.46684e-07
0.1783	5.38003e-07
0.1784	8.44172e-07
0.1785	5.24664e-07
0.1786	-1.6713e-07
0.1787	-8.54694e-07
0.1788	-1.16371e-06
0.1789	-8.47025e-07
0.179	-1.58024e-07
0.1791	5.26776e-07
0.1792	8.33058e-07
0.1793	5.13662e-07
0.1794	-1.7802e-07
0.1795	-8.65472e-07
0.1796	-1.17438e-06
0.1797	-8.5758e-07
0.1798	-1.68467e-07
0.1799	5.16443e-07
0.18	8.22836e-07
0.1801	5.03551e-07
0.1802	-1.88021e-07
0.1803	-8.75364e-07
0.1804	-1.18416e-06
0.1805	-8.67252e-07
0.1806	-1.78031e-07
0.1807	5.06989e-07
0.1808	8.1349e-07
0.1809	4.94313e-07
0.181	-1.97151e-07
0.1811	-8.84385e-07
0.1812	-1.19308e-06
0.1813	-8.76059e-07
0.1814	-1.86731e-07
0.1815	4.98395e-07
0.1816	8.05003e-07
0.1817	4.85932e-07
0.1818	-2.05426e-07
0.1819	-8.92555e-07
0.182	-1.20114e-06
0.1821	-8.84019e-07
0.1822	-1.94586e-07
0.1823	4.90645e-07
0.1824	7.97356e-07
0.1825	4.78389e-07
0.1826	-2.12866e-07
0.1827	-8.99892e-07
0.1828	-1.20837e-06
0.1829	-8.91151e-07
0.183	-2.01615e-07
0.1831	4.83717e-07
0.1832	7.9053e-07
0.1833	4.71664e-07
0.1834	-2.1949e-07
0.1835	-9.06416e-07
0.1836	-1.2148e-06
0.1837	-8.97475e-07
0.1838	-2.0784e-07
0.1839	4.77591e-07
0.184	7.84503e-07
0.1841	4.65735e-07
0.1842	-2.25321e-07
0.1843	-9.12148e-07
0.1844	-1.22043e-06
0.1845	-9.03013e-07
0.1846	-2.13282e-07
0.1847	4.72246e-07
0.1848	7.79254e-07
0.1849	4.60582e-07
0.185	-2.30379e-07
0.1851	-9.17112e-07
0.1852	-1.2253e-06
0.1853	-9.07788e-07
0.1854	-2.17963e-07
0.1855	4.67659e-07
0.1856	7.7476e-07
0.1857	4.5618e-07
0.1858	-2.34688e-07
0.1859	-9.21329e-07
0.186	-1.22943e-06
0.1861	-9.11822e-07
0.1862	-2.21906e-07
0.1863	4.63805e-07
0.1864	7.70997e-07
0.1865	4.52507e-07
0.1866	-2.38272e-07
0.1867	-9.24824e-07
0.1868	-1.23283e-06
0.1869	-9.15141e-07
0.187	-2.25137e-07
0.1871	4.60662e-07
0.1872	7.67941e-07
0.1873	4.49537e-07
0.1874	-2.41155e-07
0.1875	-9.27622e-07
0.1876	-1.23555e-06
0.1877	-9.17767e-07
0.1878	-2.27679e-07
0.1879	4.58204e-07
0.188	7.65567e-07
0.1881	4.47247e-07
0.1882	-2.43363e-07
0.1883	-9.29746e-07
0.1884	-1.23759e-06
0.1885	-9.19728e-07
0.1886	-2.29558e-07
0.1887	4.56406e-07
0.1888	7.63849e-07
0.1889	4.4561e-07
0.189	-2.4492e-07
0.1891	-9.31224e-07
0.1892	-1.23899e-06
0.1893	-9.21048e-07
0.1894	-2.308e-07
0.1895	4.55242e-07
0.1896	7.62763e-07
0.1897	4.446e-07
0.1898	-2.45853e-07
0.1899	-9.32081e-07
0.19	-1.23977e-06
0.1901	-9.21754e-07
0.1902	-2.3143e-07
0.1903	4.54686e-07
0.1904	7.62281e-07
0.1905	4.44192e-07
0.1906	-2.46188e-07
0.1907	-9.32343e-07
0.1908	-1.23996e-06
0.1909	-9.21871e-07
0.191	-2.31476e-07
0.1911	4.54712e-07
0.1912	7.62377e-07
0.1913	4.44358e-07
0.1914	-2.45952e-07
0.1915	-9.32037e-07
0.1916	-1.23958e-06
0.1917	-9.21427e-07
0.1918	-2.30964e-07
0.1919	4.55292e-07
0.192	7.63024e-07
0.1921	4.45073e-07
0.1922	-2.4517e-07
0.1923	-9.3119e-07
0.1924	-1.23867e-06
0.1925	-9.20449e-07
0.1926	-2.29921e-07
0.1927	4.56399e-07
0.1928	7.64196e-07
0.1929	4.46308e-07
0.193	-2.43872e-07
0.1931	-9.29828e-07
0.1932	-1.23725e-06
0.1933	-9.18963e-07
0.1934	-2.28373e-07
0.1935	4.58008e-07
0.1936	7.65866e-07
0.1937	4.48038e-07
0.1938	-2.42082e-07
0.1939	-9.27979e-07
0.194	-1.23534e-06
0.1941	-9.16996e-07
0.1942	-2.26348e-07
0.1943	4.60091e-07
0.1944	7.68006e-07
0.1945	4.50236e-07
0.1946	-2.39828e-07
0.1947	-9.25669e-07
0.1948	-1.23297e-06
0.1949	-9.14575e-07
0.195	-2.23872e-07
0.1951	4.62622e-07
0.1952	7.70591e-07
0.1953	4.52874e-07
0.1954	-2.37136e-07
0.1955	-9.22924e-07
0.1956	-1.23017e-06
0.1957	-9.11726e-07
0.1958	-2.20972e-07
0.1959	4.65573e-07
0.196	7.73593e-07
0.1961	4.55926e-07
0.1962	-2.34034e-07
0.1963	-9.19773e-07
0.1964	-1.22697e-06
0.1965	-9.08477e-07
0.1966	-2.17674e-07
0.1967	4.68919e-07
0.1968	7.76985e-07
0.1969	4.59366e-07
0.197	-2.30548e-07
0.1971	-9.1624e-07
0.1972	-1.2234e-06
0.1973	-9.04853e-07
0.1974	-2.14005e-07
0.1975	4.72632e-07
0.1976	7.80743e-07
0.1977	4.63167e-07
0.1978	-2.26703e-07
0.1979	-9.12352e-07
0.198	-1.21946e-06
0.1981	-9.0088e-07
0.1982	-2.09991e-07
0.1983	4.76688e-07
0.1984	7.8484e-07
0.1985	4.67305e-07
0.1986	-2.22525e-07
0.1987	-9.08135e-07
0.1988	-1.21521e-06
0.1989	-8.96585e-07
0.199	-2.05657e-07
0.1991	4.8106e-07
0.1992	7.8925e-07
0.1993	4.71752e-07
0.1994	-2.18041e-07
0.1995	-9.03614e-07
0.1996	-1.21065e-06
0.1997	-8.91992e-07
0.1998	-2.01028e-07
[truncated: 48,002 more rows]

## Sheet: Clamping force
time	force
0	0
0.0001	0
0.0002	0
0.0003	0
0.0004	0
0.0005	0
0.0006	0
0.0007	0
0.0008	0
0.0009	0
0.001	0
0.0011	0
0.0012	0
0.0013	0
0.0014	0
0.0015	0
0.0016	0
0.0017	0
0.0018	0
0.0019	0
0.002	0
0.0021	0
0.0022	0
0.0023	0
0.0024	0
0.0025	0
0.0026	0
0.0027	0
0.0028	0
0.0029	0
0.003	0
0.0031	0
0.0032	0
0.0033	0
0.0034	0
0.0035	0
0.0036	0
0.0037	0
0.0038	0
0.0039	0
0.004	0
0.0041	0
0.0042	0
0.0043	0
0.0044	0
0.0045	0
0.0046	0
0.0047	0
0.0048	0
0.0049	0
0.005	0
0.0051	0
0.0052	0
0.0053	0
0.0054	0
0.0055	0
0.0056	0
0.0057	0
0.0058	0
0.0059	0
0.006	0
0.0061	0
0.0062	0
0.0063	0
0.0064	0
0.0065	0
0.0066	0
0.0067	0
0.0068	0
0.0069	0
0.007	0
0.0071	0
0.0072	0
0.0073	0
0.0074	0
0.0075	0
0.0076	0
0.0077	0
0.0078	0
0.0079	0
0.008	0
0.0081	0
0.0082	0
0.0083	0
0.0084	0
0.0085	0
0.0086	0
0.0087	0
0.0088	0
0.0089	0
0.009	0
0.0091	0
0.0092	0
0.0093	0
0.0094	0
0.0095	0
0.0096	0
0.0097	0
0.0098	0
0.0099	0
0.01	0
0.0101	0
0.0102	0
0.0103	0
0.0104	0
0.0105	0
0.0106	0
0.0107	0
0.0108	0
0.0109	0
0.011	0
0.0111	0
0.0112	0
0.0113	0
0.0114	0
0.0115	0
0.0116	0
0.0117	0
0.0118	0
0.0119	0
0.012	0
0.0121	0
0.0122	0
0.0123	0
0.0124	0
0.0125	0
0.0126	0
0.0127	0
0.0128	0
0.0129	0
0.013	0
0.0131	0
0.0132	0
0.0133	0
0.0134	0
0.0135	0
0.0136	0
0.0137	0
0.0138	0
0.0139	0
0.014	0
0.0141	0
0.0142	0
0.0143	0
0.0144	0
0.0145	0
0.0146	0
0.0147	0
0.0148	0
0.0149	0
0.015	0
0.0151	0
0.0152	0
0.0153	0
0.0154	0
0.0155	0
0.0156	0
0.0157	0
0.0158	0
0.0159	0
0.016	0
0.0161	0
0.0162	0
0.0163	0
0.0164	0
0.0165	0
0.0166	0
0.0167	0
0.0168	0
0.0169	0
0.017	0
0.0171	0
0.0172	0
0.0173	0
0.0174	0
0.0175	0
0.0176	0
0.0177	0
0.0178	0
0.0179	0
0.018	0
0.0181	0
0.0182	0
0.0183	0
0.0184	0
0.0185	0
0.0186	0
0.0187	0
0.0188	0
0.0189	0
0.019	0
0.0191	0
0.0192	0
0.0193	0
0.0194	0
0.0195	0
0.0196	0
0.0197	0
0.0198	0
0.0199	0
0.02	0
0.0201	0
0.0202	0
0.0203	0
0.0204	0
0.0205	0
0.0206	0
0.0207	0
0.0208	0
0.0209	0
0.021	0
0.0211	0
0.0212	0
0.0213	0
0.0214	0
0.0215	0
0.0216	0
0.0217	0
0.0218	0
0.0219	0
0.022	0
0.0221	0
0.0222	0
0.0223	0
0.0224	0
0.0225	0
0.0226	0
0.0227	0
0.0228	0
0.0229	0
0.023	0
0.0231	0
0.0232	0
0.0233	0
0.0234	0
0.0235	0
0.0236	0
0.0237	0
0.0238	0
0.0239	0
0.024	0
0.0241	0
0.0242	0
0.0243	0
0.0244	0
0.0245	0
0.0246	0
0.0247	0
0.0248	0
0.0249	0
0.025	0
0.0251	0
0.0252	0
0.0253	0
0.0254	0
0.0255	0
0.0256	0
0.0257	0
0.0258	0
0.0259	0
0.026	0
0.0261	0
0.0262	0
0.0263	0
0.0264	0
0.0265	0
0.0266	0
0.0267	0
0.0268	0
0.0269	0
0.027	0
0.0271	0
0.0272	0
0.0273	0
0.0274	0
0.0275	0
0.0276	0
0.0277	0
0.0278	0
0.0279	0
0.028	0
0.0281	0
0.0282	0
0.0283	0
0.0284	0
0.0285	0
0.0286	0
0.0287	0
0.0288	0
0.0289	0
0.029	0
0.0291	0
0.0292	0
0.0293	0
0.0294	0
0.0295	0
0.0296	0
0.0297	0
0.0298	0
0.0299	0
0.03	0
0.0301	0
0.0302	0
0.0303	0
0.0304	0
0.0305	0
0.0306	0
0.0307	0
0.0308	0
0.0309	0
0.031	0
0.0311	0
0.0312	0
0.0313	0
0.0314	0
0.0315	0
0.0316	0
0.0317	0
0.0318	0
0.0319	0
0.032	0
0.0321	0
0.0322	0
0.0323	0
0.0324	0
0.0325	0
0.0326	0
0.0327	0
0.0328	0
0.0329	0
0.033	0
0.0331	0
0.0332	0
0.0333	0
0.0334	0
0.0335	0
0.0336	0
0.0337	0
0.0338	0
0.0339	0
0.034	0
0.0341	0
0.0342	0
0.0343	0
0.0344	0
0.0345	0
0.0346	0
0.0347	0
0.0348	0
0.0349	0
0.035	0
0.0351	0
0.0352	0
0.0353	0
0.0354	0
0.0355	0
0.0356	0
0.0357	0
0.0358	0
0.0359	0
0.036	0
0.0361	0
0.0362	0
0.0363	0
0.0364	0
0.0365	0
0.0366	0
0.0367	0
0.0368	0
0.0369	0
0.037	0
0.0371	0
0.0372	0
0.0373	0
0.0374	0
0.0375	0
0.0376	0
0.0377	0
0.0378	0
0.0379	0
0.038	0
0.0381	0
0.0382	0
0.0383	0
0.0384	0
0.0385	0
0.0386	0
0.0387	0
0.0388	0
0.0389	0
0.039	0
0.0391	0
0.0392	0
0.0393	0
0.0394	0
0.0395	0
0.0396	0
0.0397	0
0.0398	0
0.0399	0
0.04	0
0.0401	0
0.0402	0
0.0403	0
0.0404	0
0.0405	0
0.0406	0
0.0407	0
0.0408	0
0.0409	0
0.041	0
0.0411	0
0.0412	0
0.0413	0
0.0414	0
0.0415	0
0.0416	0
0.0417	0
0.0418	0
0.0419	0
0.042	0
0.0421	0
0.0422	0
0.0423	0
0.0424	0
0.0425	0
0.0426	0
0.0427	0
0.0428	0
0.0429	0
0.043	0
0.0431	0
0.0432	0
0.0433	0
0.0434	0
0.0435	0
0.0436	0
0.0437	0
0.0438	0
0.0439	0
0.044	0
0.0441	0
0.0442	0
0.0443	0
0.0444	0
0.0445	0
0.0446	0
0.0447	0
0.0448	0
0.0449	0
0.045	0
0.0451	0
0.0452	0
0.0453	0
0.0454	0
0.0455	0
0.0456	0
0.0457	0
0.0458	0
0.0459	0
0.046	0
0.0461	0
0.0462	0
0.0463	0
0.0464	0
0.0465	0
0.0466	0
0.0467	0
0.0468	0
0.0469	0
0.047	0
0.0471	0
0.0472	0
0.0473	0
0.0474	0
0.0475	0
0.0476	0
0.0477	0
0.0478	0
0.0479	0
0.048	0
0.0481	0
0.0482	0
0.0483	0
0.0484	0
0.0485	0
0.0486	0
0.0487	0
0.0488	0
0.0489	0
0.049	0
0.0491	0
0.0492	0
0.0493	0
0.0494	0
0.0495	0
0.0496	0
0.0497	0
0.0498	0
0.0499	0
0.05	0
0.0501	0
0.0502	0
0.0503	0
0.0504	0
0.0505	0
0.0506	0
0.0507	0
0.0508	0
0.0509	0
0.051	0
0.0511	0
0.0512	0
0.0513	0
0.0514	0
0.0515	0
0.0516	0
0.0517	0
0.0518	0
0.0519	0
0.052	0
0.0521	0
0.0522	0
0.0523	0
0.0524	0
0.0525	0
0.0526	0
0.0527	0
0.0528	0
0.0529	0
0.053	0
0.0531	0
0.0532	0
0.0533	0
0.0534	0
0.0535	0
0.0536	0
0.0537	0
0.0538	0
0.0539	0
0.054	0
0.0541	0
0.0542	0
0.0543	0
0.0544	0
0.0545	0
0.0546	0
0.0547	0
0.0548	0
0.0549	0
0.055	0
0.0551	0
0.0552	0
0.0553	0
0.0554	0
0.0555	0
0.0556	0
0.0557	0
0.0558	0
0.0559	0
0.056	0
0.0561	0
0.0562	0
0.0563	0
0.0564	0
0.0565	0
0.0566	0
0.0567	0
0.0568	0
0.0569	0
0.057	0
0.0571	0
0.0572	0
0.0573	0
0.0574	0
0.0575	0
0.0576	0
0.0577	0
0.0578	0
0.0579	0
0.058	0
0.0581	0
0.0582	0
0.0583	0
0.0584	0
0.0585	0
0.0586	0
0.0587	0
0.0588	0
0.0589	0
0.059	0
0.0591	0
0.0592	0
0.0593	0
0.0594	0
0.0595	0
0.0596	0
0.0597	0
0.0598	0
0.0599	0
0.06	0
0.0601	0
0.0602	0
0.0603	0
0.0604	0
0.0605	0
0.0606	0
0.0607	0
0.0608	0
0.0609	0
0.061	0
0.0611	0
0.0612	0
0.0613	0
0.0614	0
0.0615	0
0.0616	0
0.0617	0
0.0618	0
0.0619	0
0.062	0
0.0621	0
0.0622	0
0.0623	0
0.0624	0
0.0625	0
0.0626	0
0.0627	0
0.0628	0
0.0629	0
0.063	0
0.0631	0
0.0632	0
0.0633	0
0.0634	0
0.0635	0
0.0636	0
0.0637	0
0.0638	0
0.0639	0
0.064	0
0.0641	0
0.0642	0
0.0643	0
0.0644	0
0.0645	0
0.0646	0
0.0647	0
0.0648	0
0.0649	0
0.065	0
0.0651	0
0.0652	0
0.0653	0
0.0654	0
0.0655	0
0.0656	0
0.0657	0
0.0658	0
0.0659	0
0.066	0
0.0661	0
0.0662	0
0.0663	0
0.0664	0
0.0665	0
0.0666	0
0.0667	0
0.0668	0
0.0669	0
0.067	0
0.0671	0
0.0672	0
0.0673	0
0.0674	0
0.0675	0
0.0676	0
0.0677	0
0.0678	0
0.0679	0
0.068	0
0.0681	0
0.0682	0
0.0683	0
0.0684	0
0.0685	0
0.0686	0
0.0687	0
0.0688	0
0.0689	0
0.069	0
0.0691	0
0.0692	0
0.0693	0
0.0694	0
0.0695	0
0.0696	0
0.0697	0
0.0698	0
0.0699	0
0.07	0
0.0701	0
0.0702	0
0.0703	0
0.0704	0
0.0705	0
0.0706	0
0.0707	0
0.0708	0
0.0709	0
0.071	0
0.0711	0
0.0712	0
0.0713	0
0.0714	0
0.0715	0
0.0716	0
0.0717	0
0.0718	0
0.0719	0
0.072	0
0.0721	0
0.0722	0
0.0723	0
0.0724	0
0.0725	0
0.0726	0
0.0727	0
0.0728	0
0.0729	0
0.073	0
0.0731	0
0.0732	0
0.0733	0
0.0734	0
0.0735	0
0.0736	0
0.0737	0
0.0738	0
0.0739	0
0.074	0
0.0741	0
0.0742	0
0.0743	0
0.0744	0
0.0745	0
0.0746	0
0.0747	0
0.0748	0
0.0749	0
0.075	0
0.0751	0
0.0752	0
0.0753	0
0.0754	0
0.0755	0
0.0756	0
0.0757	0
0.0758	0
0.0759	0
0.076	0
0.0761	0
0.0762	0
0.0763	0
0.0764	0
0.0765	0
0.0766	0
0.0767	0
0.0768	0
0.0769	0
0.077	0
0.0771	0
0.0772	0
0.0773	0
0.0774	0
0.0775	0
0.0776	0
0.0777	0
0.0778	0
0.0779	0
0.078	0
0.0781	0
0.0782	0
0.0783	0
0.0784	0
0.0785	0
0.0786	0
0.0787	0
0.0788	0
0.0789	0
0.079	0
0.0791	0
0.0792	0
0.0793	0
0.0794	0
0.0795	0
0.0796	0
0.0797	0
0.0798	0
0.0799	0
0.08	0
0.0801	0
0.0802	0
0.0803	0
0.0804	0
0.0805	0
0.0806	0
0.0807	0
0.0808	0
0.0809	0
0.081	0
0.0811	0
0.0812	0
0.0813	0
0.0814	0
0.0815	0
0.0816	0
0.0817	0
0.0818	0
0.0819	0
0.082	0
0.0821	0
0.0822	0
0.0823	0
0.0824	0
0.0825	0
0.0826	0
0.0827	0
0.0828	0
0.0829	0
0.083	0
0.0831	0
0.0832	0
0.0833	0
0.0834	0
0.0835	0
0.0836	0
0.0837	0
0.0838	0
0.0839	0
0.084	0
0.0841	0
0.0842	0
0.0843	0
0.0844	0
0.0845	0
0.0846	0
0.0847	0
0.0848	0
0.0849	0
0.085	0
0.0851	0
0.0852	0
0.0853	0
0.0854	0
0.0855	0
0.0856	0
0.0857	0
0.0858	0
0.0859	0
0.086	0
0.0861	0
0.0862	0
0.0863	0
0.0864	0
0.0865	0
0.0866	0
0.0867	0
0.0868	0
0.0869	0
0.087	0
0.0871	0
0.0872	0
0.0873	0
0.0874	0
0.0875	0
0.0876	0
0.0877	0
0.0878	0
0.0879	0
0.088	0
0.0881	0
0.0882	0
0.0883	0
0.0884	0
0.0885	0
0.0886	0
0.0887	0
0.0888	0
0.0889	0
0.089	0
0.0891	0
0.0892	0
0.0893	0
0.0894	0
0.0895	0
0.0896	0
0.0897	0
0.0898	0
0.0899	0
0.09	0
0.0901	0
0.0902	0
0.0903	0
0.0904	0
0.0905	0
0.0906	0
0.0907	0
0.0908	0
0.0909	0
0.091	0
0.0911	0
0.0912	0
0.0913	0
0.0914	0
0.0915	0
0.0916	0
0.0917	0
0.0918	0
0.0919	0
0.092	0
0.0921	0
0.0922	0
0.0923	0
0.0924	0
0.0925	0
0.0926	0
0.0927	0
0.0928	0
0.0929	0
0.093	0
0.0931	0
0.0932	0
0.0933	0
0.0934	0
0.0935	0
0.0936	0
0.0937	0
0.0938	0
0.0939	0
0.094	0
0.0941	0
0.0942	0
0.0943	0
0.0944	0
0.0945	0
0.0946	0
0.0947	0
0.0948	0
0.0949	0
0.095	0
0.0951	0
0.0952	0
0.0953	0
0.0954	0
0.0955	0
0.0956	0
0.0957	0
0.0958	0
0.0959	0
0.096	0
0.0961	0
0.0962	0
0.0963	0
0.0964	0
0.0965	0
0.0966	0
0.0967	0
0.0968	0
0.0969	0
0.097	0
0.0971	0
0.0972	0
0.0973	0
0.0974	0
0.0975	0
0.0976	0
0.0977	0
0.0978	0
0.0979	0
0.098	0
0.0981	0
0.0982	0
0.0983	0
0.0984	0
0.0985	0
0.0986	0
0.0987	0
0.0988	0
0.0989	0
0.099	0
0.0991	0
0.0992	0
0.0993	0
0.0994	0
0.0995	0
0.0996	0
0.0997	0
0.0998	0
0.0999	0
0.1	0
0.1001	0
0.1002	0
0.1003	0
0.1004	0
0.1005	0
0.1006	0
0.1007	0
0.1008	0
0.1009	0
0.101	0
0.1011	0
0.1012	0
0.1013	0
0.1014	0
0.1015	0
0.1016	0
0.1017	0
0.1018	0
0.1019	0
0.102	0
0.1021	0
0.1022	0
0.1023	0
0.1024	0
0.1025	0
0.1026	0
0.1027	0
0.1028	0
0.1029	0
0.103	0
0.1031	0
0.1032	0
0.1033	0
0.1034	0
0.1035	0
0.1036	0
0.1037	0
0.1038	0
0.1039	0
0.104	0
0.1041	0
0.1042	0
0.1043	0
0.1044	0
0.1045	0
0.1046	0
0.1047	0
0.1048	0
0.1049	0
0.105	0
0.1051	0
0.1052	0
0.1053	0
0.1054	0
0.1055	0
0.1056	0
0.1057	0
0.1058	0
0.1059	0
0.106	0
0.1061	0
0.1062	0
0.1063	0
0.1064	0
0.1065	0
0.1066	0
0.1067	0
0.1068	0
0.1069	0
0.107	0
0.1071	0
0.1072	0
0.1073	0
0.1074	0
0.1075	0
0.1076	0
0.1077	0
0.1078	0
0.1079	0
0.108	0
0.1081	0
0.1082	0
0.1083	0
0.1084	0
0.1085	0
0.1086	0
0.1087	0
0.1088	0
0.1089	0
0.109	0
0.1091	0
0.1092	0
0.1093	0
0.1094	0
0.1095	0
0.1096	0
0.1097	0
0.1098	0
0.1099	0
0.11	0
0.1101	0
0.1102	0
0.1103	0
0.1104	0
0.1105	0
0.1106	0
0.1107	0
0.1108	0
0.1109	0
0.111	0
0.1111	0
0.1112	0
0.1113	0
0.1114	0
0.1115	0
0.1116	0
0.1117	0
0.1118	0
0.1119	0
0.112	0
0.1121	0
0.1122	0
0.1123	0
0.1124	0
0.1125	0
0.1126	0
0.1127	0
0.1128	0
0.1129	0
0.113	0
0.1131	0
0.1132	0
0.1133	0
0.1134	0
0.1135	0
0.1136	0
0.1137	0
0.1138	0
0.1139	0
0.114	0
0.1141	0
0.1142	0
0.1143	0
0.1144	0
0.1145	0
0.1146	0
0.1147	0
0.1148	0
0.1149	0
0.115	0
0.1151	0
0.1152	0
0.1153	0
0.1154	0
0.1155	0
0.1156	0
0.1157	0
0.1158	0
0.1159	0
0.116	0
0.1161	0
0.1162	0
0.1163	0
0.1164	0
0.1165	0
0.1166	0
0.1167	0
0.1168	0
0.1169	0
0.117	0
0.1171	0
0.1172	0
0.1173	0
0.1174	0
0.1175	0
0.1176	0
0.1177	0
0.1178	0
0.1179	0
0.118	0
0.1181	0
0.1182	0
0.1183	0
0.1184	0
0.1185	0
0.1186	0
0.1187	0
0.1188	0
0.1189	0
0.119	0
0.1191	0
0.1192	0
0.1193	0
0.1194	0
0.1195	0
0.1196	0
0.1197	0
0.1198	0
0.1199	0
0.12	0
0.1201	0
0.1202	0
0.1203	0
0.1204	0
0.1205	0
0.1206	0
0.1207	0
0.1208	0
0.1209	0
0.121	0
0.1211	0
0.1212	0
0.1213	0
0.1214	0
0.1215	0
0.1216	0
0.1217	0
0.1218	0
0.1219	0
0.122	0
0.1221	0
0.1222	0
0.1223	0
0.1224	0
0.1225	0
0.1226	0
0.1227	0
0.1228	0
0.1229	0
0.123	0
0.1231	0
0.1232	0
0.1233	0
0.1234	0
0.1235	0
0.1236	0
0.1237	0
0.1238	0
0.1239	0
0.124	0
0.1241	0
0.1242	0
0.1243	0
0.1244	0
0.1245	0
0.1246	0
0.1247	0
0.1248	0
0.1249	0
0.125	0
0.1251	0
0.1252	0
0.1253	0
0.1254	0
0.1255	0
0.1256	0
0.1257	0
0.1258	0
0.1259	0
0.126	0
0.1261	0
0.1262	0
0.1263	0
0.1264	0
0.1265	0
0.1266	0
0.1267	0
0.1268	0
0.1269	0
0.127	0
0.1271	0
0.1272	0
0.1273	0
0.1274	0
0.1275	0
0.1276	0
0.1277	0
0.1278	0
0.1279	0
0.128	0
0.1281	0
0.1282	0
0.1283	0
0.1284	0
0.1285	0
0.1286	0
0.1287	0
0.1288	0
0.1289	0
0.129	0
0.1291	0
0.1292	0
0.1293	0
0.1294	0
0.1295	0
0.1296	0
0.1297	0
0.1298	0
0.1299	0
0.13	0
0.1301	0
0.1302	0
0.1303	0
0.1304	0
0.1305	0
0.1306	0
0.1307	0
0.1308	0
0.1309	0
0.131	0
0.1311	0
0.1312	0
0.1313	0
0.1314	0
0.1315	0
0.1316	0
0.1317	0
0.1318	0
0.1319	0
0.132	0
0.1321	0
0.1322	0
0.1323	0
0.1324	0
0.1325	0
0.1326	0
0.1327	0
0.1328	0
0.1329	0
0.133	0
0.1331	0
0.1332	0
0.1333	0
0.1334	0
0.1335	0
0.1336	0
0.1337	0
0.1338	0
0.1339	0
0.134	0
0.1341	0
0.1342	0
0.1343	0
0.1344	0
0.1345	0
0.1346	0
0.1347	0
0.1348	0
0.1349	0
0.135	0
0.1351	0
0.1352	0
0.1353	0
0.1354	0
0.1355	0
0.1356	0
0.1357	0
0.1358	0
0.1359	0
0.136	0
0.1361	0
0.1362	0
0.1363	0
0.1364	0
0.1365	0
0.1366	0
0.1367	0
0.1368	0
0.1369	0
0.137	0
0.1371	0
0.1372	0
0.1373	0
0.1374	0
0.1375	0
0.1376	0
0.1377	0
0.1378	0
0.1379	0
0.138	0
0.1381	0
0.1382	0
0.1383	0
0.1384	0
0.1385	0
0.1386	0
0.1387	0
0.1388	0
0.1389	0
0.139	0
0.1391	0
0.1392	0
0.1393	0
0.1394	0
0.1395	0
0.1396	0
0.1397	0
0.1398	0
0.1399	0
0.14	0
0.1401	0
0.1402	0
0.1403	0
0.1404	0
0.1405	0
0.1406	0
0.1407	0
0.1408	0
0.1409	0
0.141	0
0.1411	0
0.1412	0
0.1413	0
0.1414	0
0.1415	0
0.1416	0
0.1417	0
0.1418	0
0.1419	0
0.142	0
0.1421	0
0.1422	0
0.1423	0
0.1424	0
0.1425	0
0.1426	0
0.1427	0
0.1428	0
0.1429	0
0.143	0
0.1431	0
0.1432	0
0.1433	0
0.1434	0
0.1435	0
0.1436	0
0.1437	0
0.1438	0
0.1439	0
0.144	0
0.1441	0
0.1442	0
0.1443	0
0.1444	0
0.1445	0
0.1446	0
0.1447	0
0.1448	0
0.1449	0
0.145	0
0.1451	0
0.1452	0
0.1453	0
0.1454	0
0.1455	0
0.1456	0
0.1457	0
0.1458	0
0.1459	0
0.146	0
0.1461	0
0.1462	0
0.1463	0
0.1464	0
0.1465	0
0.1466	0
0.1467	0
0.1468	0
0.1469	0
0.147	0
0.1471	0
0.1472	0
0.1473	0
0.1474	0
0.1475	0
0.1476	0
0.1477	0
0.1478	0
0.1479	0
0.148	0
0.1481	0
0.1482	0
0.1483	0
0.1484	0
0.1485	0
0.1486	0
0.1487	0
0.1488	0
0.1489	0
0.149	0
0.1491	0
0.1492	0
0.1493	0
0.1494	0
0.1495	0
0.1496	0
0.1497	0
0.1498	0
0.1499	0
0.15	0
0.1501	0
0.1502	0
0.1503	0
0.1504	0
0.1505	0
0.1506	0
0.1507	0
0.1508	0
0.1509	0
0.151	0
0.1511	0
0.1512	0
0.1513	0
0.1514	0
0.1515	0
0.1516	0
0.1517	0
0.1518	0
0.1519	0
0.152	0
0.1521	0
0.1522	0
0.1523	0
0.1524	0
0.1525	0
0.1526	0
0.1527	0
0.1528	0
0.1529	0
0.153	0
0.1531	0
0.1532	0
0.1533	0
0.1534	0
0.1535	0
0.1536	0
0.1537	0
0.1538	0
0.1539	0
0.154	0
0.1541	0
0.1542	0
0.1543	0
0.1544	0
0.1545	0
0.1546	0
0.1547	0
0.1548	0
0.1549	0
0.155	0
0.1551	0
0.1552	0
0.1553	0
0.1554	0
0.1555	0
0.1556	0
0.1557	0
0.1558	0
0.1559	0
0.156	0
0.1561	0
0.1562	0
0.1563	0
0.1564	0
0.1565	0
0.1566	0
0.1567	0
0.1568	0
0.1569	0
0.157	0
0.1571	0
0.1572	0
0.1573	0
0.1574	0
0.1575	0
0.1576	0
0.1577	0
0.1578	0
0.1579	0
0.158	0
0.1581	0
0.1582	0
0.1583	0
0.1584	0
0.1585	0
0.1586	0
0.1587	0
0.1588	0
0.1589	0
0.159	0
0.1591	0
0.1592	0
0.1593	0
0.1594	0
0.1595	0
0.1596	0
0.1597	0
0.1598	0
0.1599	0
0.16	0
0.1601	0
0.1602	0
0.1603	0
0.1604	0
0.1605	0
0.1606	0
0.1607	0
0.1608	0
0.1609	0
0.161	0
0.1611	0
0.1612	0
0.1613	0
0.1614	0
0.1615	0
0.1616	0
0.1617	0
0.1618	0
0.1619	0
0.162	0
0.1621	0
0.1622	0
0.1623	0
0.1624	0
0.1625	0
0.1626	0
0.1627	0
0.1628	0
0.1629	0
0.163	0
0.1631	0
0.1632	0
0.1633	0
0.1634	0
0.1635	0
0.1636	0
0.1637	0
0.1638	0
0.1639	0
0.164	0
0.1641	0
0.1642	0
0.1643	0
0.1644	0
0.1645	0
0.1646	0
0.1647	0
0.1648	0
0.1649	0
0.165	0
0.1651	0
0.1652	0
0.1653	0
0.1654	0
0.1655	0
0.1656	0
0.1657	0
0.1658	0
0.1659	0
0.166	0
0.1661	0
0.1662	0
0.1663	0
0.1664	0
0.1665	0
0.1666	0
0.1667	0
0.1668	0
0.1669	0
0.167	0
0.1671	0
0.1672	0
0.1673	0
0.1674	0
0.1675	0
0.1676	0
0.1677	0
0.1678	0
0.1679	0
0.168	0
0.1681	0
0.1682	0
0.1683	0
0.1684	0
0.1685	0
0.1686	0
0.1687	0
0.1688	0
0.1689	0
0.169	0
0.1691	0
0.1692	0
0.1693	0
0.1694	0
0.1695	0
0.1696	0
0.1697	0
0.1698	0
0.1699	0
0.17	0
0.1701	0
0.1702	0
0.1703	0
0.1704	0
0.1705	0
0.1706	0
0.1707	0
0.1708	0
0.1709	0
0.171	0
0.1711	0
0.1712	0
0.1713	0
0.1714	0
0.1715	0
0.1716	0
0.1717	0
0.1718	0
0.1719	0
0.172	0
0.1721	0
0.1722	0
0.1723	0
0.1724	0
0.1725	0
0.1726	0
0.1727	0
0.1728	0
0.1729	0
0.173	0
0.1731	0
0.1732	0
0.1733	0
0.1734	0
0.1735	0
0.1736	0
0.1737	0
0.1738	0
0.1739	0
0.174	0
0.1741	0
0.1742	0
0.1743	0
0.1744	0
0.1745	0
0.1746	0
0.1747	0
0.1748	0
0.1749	0
0.175	0
0.1751	0
0.1752	0
0.1753	0
0.1754	0
0.1755	0
0.1756	0
0.1757	0
0.1758	0
0.1759	0
0.176	0
0.1761	0
0.1762	0
0.1763	0
0.1764	0
0.1765	0
0.1766	0
0.1767	0
0.1768	0
0.1769	0
0.177	0
0.1771	0
0.1772	0
0.1773	0
0.1774	0
0.1775	0
0.1776	0
0.1777	0
0.1778	0
0.1779	0
0.178	0
0.1781	0
0.1782	0
0.1783	0
0.1784	0
0.1785	0
0.1786	0
0.1787	0
0.1788	0
0.1789	0
0.179	0
0.1791	0
0.1792	0
0.1793	0
0.1794	0
0.1795	0
0.1796	0
0.1797	0
0.1798	0
0.1799	0
0.18	0
0.1801	0
0.1802	0
0.1803	0
0.1804	0
0.1805	0
0.1806	0
0.1807	0
0.1808	0
0.1809	0
0.181	0
0.1811	0
0.1812	0
0.1813	0
0.1814	0
0.1815	0
0.1816	0
0.1817	0
0.1818	0
0.1819	0
0.182	0
0.1821	0
0.1822	0
0.1823	0
0.1824	0
0.1825	0
0.1826	0
0.1827	0
0.1828	0
0.1829	0
0.183	0
0.1831	0
0.1832	0
0.1833	0
0.1834	0
0.1835	0
0.1836	0
0.1837	0
0.1838	0
0.1839	0
0.184	0
0.1841	0
0.1842	0
0.1843	0
0.1844	0
0.1845	0
0.1846	0
0.1847	0
0.1848	0
0.1849	0
0.185	0
0.1851	0
0.1852	0
0.1853	0
0.1854	0
0.1855	0
0.1856	0
0.1857	0
0.1858	0
0.1859	0
0.186	0
0.1861	0
0.1862	0
0.1863	0
0.1864	0
0.1865	0
0.1866	0
0.1867	0
0.1868	0
0.1869	0
0.187	0
0.1871	0
0.1872	0
0.1873	0
0.1874	0
0.1875	0
0.1876	0
0.1877	0
0.1878	0
0.1879	0
0.188	0
0.1881	0
0.1882	0
0.1883	0
0.1884	0
0.1885	0
0.1886	0
0.1887	0
0.1888	0
0.1889	0
0.189	0
0.1891	0
0.1892	0
0.1893	0
0.1894	0
0.1895	0
0.1896	0
0.1897	0
0.1898	0
0.1899	0
0.19	0
0.1901	0
0.1902	0
0.1903	0
0.1904	0
0.1905	0
0.1906	0
0.1907	0
0.1908	0
0.1909	0
0.191	0
0.1911	0
0.1912	0
0.1913	0
0.1914	0
0.1915	0
0.1916	0
0.1917	0
0.1918	0
0.1919	0
0.192	0
0.1921	0
0.1922	0
0.1923	0
0.1924	0
0.1925	0
0.1926	0
0.1927	0
0.1928	0
0.1929	0
0.193	0
0.1931	0
0.1932	0
0.1933	0
0.1934	0
0.1935	0
0.1936	0
0.1937	0
0.1938	0
0.1939	0
0.194	0
0.1941	0
0.1942	0
0.1943	0
0.1944	0
0.1945	0
0.1946	0
0.1947	0
0.1948	0
0.1949	0
0.195	0
0.1951	0
0.1952	0
0.1953	0
0.1954	0
0.1955	0
0.1956	0
0.1957	0
0.1958	0
0.1959	0
0.196	0
0.1961	0
0.1962	0
0.1963	0
0.1964	0
0.1965	0
0.1966	0
0.1967	0
0.1968	0
0.1969	0
0.197	0
0.1971	0
0.1972	0
0.1973	0
0.1974	0
0.1975	0
0.1976	0
0.1977	0
0.1978	0
0.1979	0
0.198	0
0.1981	0
0.1982	0
0.1983	0
0.1984	0
0.1985	0
0.1986	0
0.1987	0
0.1988	0
0.1989	0
0.199	0
0.1991	0
0.1992	0
0.1993	0
0.1994	0
0.1995	0
0.1996	0
0.1997	0
0.1998	0
[truncated: 48,002 more rows]
