# Supplementary material for: Clamping force control of electro–mechanical brakes based on driver intentions
Source: PLoS One. 2020 Sep 24;15(9):e0239608. doi: 10.1371/journal.pone.0239608 (PMC7514108; doi:10.1371/journal.pone.0239608)
Supplement: S1 File — (ZIP) [file pone.0239608.s002.zip › Supporting Information/S2_Simulation results/Fig 18_Simulation result 3 of clamping control strategy_(a)Clamping force control .xlsx]

## Sheet: Accelerator pedal
time	travel (%)
0	76.2259
0.0001	76.2212
0.0002	76.2165
0.0003	76.2118
0.0004	76.2071
0.0005	76.2024
0.0006	76.1977
0.0007	76.193
0.0008	76.1883
0.0009	76.1836
0.001	76.1789
0.0011	76.1918
0.0012	76.2047
0.0013	76.2177
0.0014	76.2306
0.0015	76.2435
0.0016	76.2564
0.0017	76.2693
0.0018	76.2822
0.0019	76.2951
0.002	76.308
0.0021	76.3022
0.0022	76.2963
0.0023	76.2904
0.0024	76.2845
0.0025	76.2787
0.0026	76.2728
0.0027	76.2669
0.0028	76.2611
0.0029	76.2552
0.003	76.2494
0.0031	76.2576
0.0032	76.2658
0.0033	76.274
0.0034	76.2822
0.0035	76.2904
0.0036	76.2986
0.0037	76.3069
0.0038	76.3151
0.0039	76.3233
0.004	76.3315
0.0041	76.3291
0.0042	76.3268
0.0043	76.3245
0.0044	76.3221
0.0045	76.3198
0.0046	76.3174
0.0047	76.3151
0.0048	76.3127
0.0049	76.3104
0.005	76.308
0.0051	76.3068
0.0052	76.3057
0.0053	76.3045
0.0054	76.3033
0.0055	76.3022
0.0056	76.301
0.0057	76.2998
0.0058	76.2986
0.0059	76.2975
0.006	76.2963
0.0061	76.2904
0.0062	76.2845
0.0063	76.2787
0.0064	76.2728
0.0065	76.2669
0.0066	76.2611
0.0067	76.2552
0.0068	76.2493
0.0069	76.2435
0.007	76.2376
0.0071	76.2376
0.0072	76.2376
0.0073	76.2376
0.0074	76.2376
0.0075	76.2376
0.0076	76.2376
0.0077	76.2376
0.0078	76.2376
0.0079	76.2376
0.008	76.2376
0.0081	76.2376
0.0082	76.2376
0.0083	76.2376
0.0084	76.2376
0.0085	76.2376
0.0086	76.2376
0.0087	76.2376
0.0088	76.2376
0.0089	76.2376
0.009	76.2376
0.0091	76.2505
0.0092	76.2635
0.0093	76.2764
0.0094	76.2893
0.0095	76.3022
0.0096	76.3151
0.0097	76.328
0.0098	76.3409
0.0099	76.3538
0.01	76.3667
0.0101	76.3561
0.0102	76.3456
0.0103	76.335
0.0104	76.3244
0.0105	76.3139
0.0106	76.3033
0.0107	76.2927
0.0108	76.2822
0.0109	76.2716
0.011	76.2611
0.0111	76.2623
0.0112	76.2634
0.0113	76.2646
0.0114	76.2658
0.0115	76.2669
0.0116	76.2681
0.0117	76.2693
0.0118	76.2705
0.0119	76.2716
0.012	76.2728
0.0121	76.2693
0.0122	76.2658
0.0123	76.2622
0.0124	76.2587
0.0125	76.2552
0.0126	76.2517
0.0127	76.2482
0.0128	76.2446
0.0129	76.2411
0.013	76.2376
0.0131	76.2482
0.0132	76.2588
0.0133	76.2693
0.0134	76.2799
0.0135	76.2905
0.0136	76.301
0.0137	76.3116
0.0138	76.3221
0.0139	76.3327
0.014	76.3432
0.0141	76.3385
0.0142	76.3338
0.0143	76.3291
0.0144	76.3244
0.0145	76.3197
0.0146	76.315
0.0147	76.3104
0.0148	76.3057
0.0149	76.301
0.015	76.2963
0.0151	76.2928
0.0152	76.2892
0.0153	76.2857
0.0154	76.2822
0.0155	76.2787
0.0156	76.2751
0.0157	76.2716
0.0158	76.2681
0.0159	76.2646
0.016	76.2611
0.0161	76.2646
0.0162	76.2681
0.0163	76.2717
0.0164	76.2752
0.0165	76.2787
0.0166	76.2822
0.0167	76.2857
0.0168	76.2893
0.0169	76.2928
0.017	76.2963
0.0171	76.2928
0.0172	76.2892
0.0173	76.2857
0.0174	76.2822
0.0175	76.2787
0.0176	76.2751
0.0177	76.2716
0.0178	76.2681
0.0179	76.2646
0.018	76.2611
0.0181	76.2658
0.0182	76.2705
0.0183	76.2752
0.0184	76.2799
0.0185	76.2846
0.0186	76.2893
0.0187	76.294
0.0188	76.2987
0.0189	76.3033
0.019	76.308
0.0191	76.3033
0.0192	76.2986
0.0193	76.2939
0.0194	76.2892
0.0195	76.2845
0.0196	76.2798
0.0197	76.2751
0.0198	76.2704
0.0199	76.2657
0.02	76.2611
0.0201	76.2611
0.0202	76.2611
0.0203	76.2611
0.0204	76.2611
0.0205	76.2611
0.0206	76.2611
0.0207	76.2611
0.0208	76.2611
0.0209	76.2611
0.021	76.2611
0.0211	76.2599
0.0212	76.2587
0.0213	76.2575
0.0214	76.2564
0.0215	76.2552
0.0216	76.254
0.0217	76.2529
0.0218	76.2517
0.0219	76.2505
0.022	76.2494
0.0221	76.2552
0.0222	76.2611
0.0223	76.267
0.0224	76.2729
0.0225	76.2787
0.0226	76.2846
0.0227	76.2905
0.0228	76.2963
0.0229	76.3022
0.023	76.308
0.0231	76.301
0.0232	76.2939
0.0233	76.2869
0.0234	76.2798
0.0235	76.2728
0.0236	76.2657
0.0237	76.2587
0.0238	76.2516
0.0239	76.2446
0.024	76.2376
0.0241	76.2411
0.0242	76.2447
0.0243	76.2482
0.0244	76.2517
0.0245	76.2552
0.0246	76.2588
0.0247	76.2623
0.0248	76.2658
0.0249	76.2693
0.025	76.2729
0.0251	76.2799
0.0252	76.2869
0.0253	76.294
0.0254	76.301
0.0255	76.3081
0.0256	76.3151
0.0257	76.3222
0.0258	76.3292
0.0259	76.3362
0.026	76.3431
0.0261	76.3184
0.0262	76.2938
0.0263	76.2691
0.0264	76.2445
0.0265	76.2198
0.0266	76.1952
0.0267	76.1705
0.0268	76.1459
0.0269	76.1212
0.027	76.0969
0.0271	76.1168
0.0272	76.1368
0.0273	76.1568
0.0274	76.1767
0.0275	76.1967
0.0276	76.2166
0.0277	76.2366
0.0278	76.2565
0.0279	76.2765
0.028	76.2963
0.0281	76.2916
0.0282	76.2869
0.0283	76.2822
0.0284	76.2775
0.0285	76.2728
0.0286	76.2681
0.0287	76.2634
0.0288	76.2587
0.0289	76.254
0.029	76.2494
0.0291	76.2576
0.0292	76.2658
0.0293	76.2741
0.0294	76.2823
0.0295	76.2905
0.0296	76.2987
0.0297	76.3069
0.0298	76.3151
0.0299	76.3234
0.03	76.3314
0.0301	76.3221
0.0302	76.3127
0.0303	76.3033
0.0304	76.2939
0.0305	76.2845
0.0306	76.2751
0.0307	76.2657
0.0308	76.2563
0.0309	76.2469
0.031	76.2376
0.0311	76.2352
0.0312	76.2329
0.0313	76.2305
0.0314	76.2282
0.0315	76.2258
0.0316	76.2235
0.0317	76.2211
0.0318	76.2188
0.0319	76.2165
0.032	76.2142
0.0321	76.2224
0.0322	76.2306
0.0323	76.2388
0.0324	76.2471
0.0325	76.2553
0.0326	76.2635
0.0327	76.2717
0.0328	76.2799
0.0329	76.2881
0.033	76.2962
0.0331	76.2904
0.0332	76.2845
0.0333	76.2786
0.0334	76.2728
0.0335	76.2669
0.0336	76.261
0.0337	76.2552
0.0338	76.2493
0.0339	76.2434
0.034	76.2377
0.0341	76.2435
0.0342	76.2494
0.0343	76.2553
0.0344	76.2611
0.0345	76.267
0.0346	76.2729
0.0347	76.2787
0.0348	76.2846
0.0349	76.2905
0.035	76.2961
0.0351	76.2797
0.0352	76.2633
0.0353	76.2468
0.0354	76.2304
0.0355	76.214
0.0356	76.1976
0.0357	76.1811
0.0358	76.1647
0.0359	76.1483
0.036	76.132
0.0361	76.132
0.0362	76.132
0.0363	76.132
0.0364	76.132
0.0365	76.132
0.0366	76.132
0.0367	76.132
0.0368	76.132
0.0369	76.132
0.037	76.1321
0.0371	76.1497
0.0372	76.1673
0.0373	76.1849
0.0374	76.2026
0.0375	76.2202
0.0376	76.2378
0.0377	76.2554
0.0378	76.273
0.0379	76.2906
0.038	76.308
0.0381	76.3033
0.0382	76.2986
0.0383	76.2939
0.0384	76.2892
0.0385	76.2845
0.0386	76.2798
0.0387	76.2751
0.0388	76.2704
0.0389	76.2657
0.039	76.2611
0.0391	76.2658
0.0392	76.2705
0.0393	76.2752
0.0394	76.2799
0.0395	76.2846
0.0396	76.2893
0.0397	76.294
0.0398	76.2987
0.0399	76.3034
0.04	76.308
0.0401	76.3068
0.0402	76.3057
0.0403	76.3045
0.0404	76.3033
0.0405	76.3021
0.0406	76.301
0.0407	76.2998
0.0408	76.2986
0.0409	76.2974
0.041	76.2963
0.0411	76.2939
0.0412	76.2916
0.0413	76.2892
0.0414	76.2869
0.0415	76.2845
0.0416	76.2822
0.0417	76.2798
0.0418	76.2775
0.0419	76.2751
0.042	76.2727
0.0421	76.2657
0.0422	76.2587
0.0423	76.2516
0.0424	76.2446
0.0425	76.2375
0.0426	76.2305
0.0427	76.2234
0.0428	76.2164
0.0429	76.2094
0.043	76.2024
0.0431	76.206
0.0432	76.2095
0.0433	76.213
0.0434	76.2165
0.0435	76.22
0.0436	76.2236
0.0437	76.2271
0.0438	76.2306
0.0439	76.2341
0.044	76.2376
0.0441	76.2364
0.0442	76.2352
0.0443	76.2341
0.0444	76.2329
0.0445	76.2317
0.0446	76.2305
0.0447	76.2294
0.0448	76.2282
0.0449	76.227
0.045	76.2259
0.0451	76.2306
0.0452	76.2353
0.0453	76.24
0.0454	76.2447
0.0455	76.2494
0.0456	76.2541
0.0457	76.2588
0.0458	76.2635
0.0459	76.2682
0.046	76.2729
0.0461	76.2764
0.0462	76.2799
0.0463	76.2834
0.0464	76.2869
0.0465	76.2905
0.0466	76.294
0.0467	76.2975
0.0468	76.301
0.0469	76.3046
0.047	76.3079
0.0471	76.2973
0.0472	76.2868
0.0473	76.2762
0.0474	76.2656
0.0475	76.2551
0.0476	76.2445
0.0477	76.234
0.0478	76.2234
0.0479	76.2128
0.048	76.2025
0.0481	76.2083
0.0482	76.2142
0.0483	76.2201
0.0484	76.2259
0.0485	76.2318
0.0486	76.2377
0.0487	76.2435
0.0488	76.2494
0.0489	76.2553
0.049	76.261
0.0491	76.254
0.0492	76.2469
0.0493	76.2399
0.0494	76.2328
0.0495	76.2258
0.0496	76.2187
0.0497	76.2117
0.0498	76.2047
0.0499	76.1976
0.05	76.1907
0.0501	76.1954
0.0502	76.2001
0.0503	76.2048
0.0504	76.2095
0.0505	76.2142
0.0506	76.2189
0.0507	76.2236
0.0508	76.2283
0.0509	76.233
0.051	76.2377
0.0511	76.2412
0.0512	76.2447
0.0513	76.2482
0.0514	76.2517
0.0515	76.2553
0.0516	76.2588
0.0517	76.2623
0.0518	76.2658
0.0519	76.2693
0.052	76.2728
0.0521	76.2728
0.0522	76.2728
0.0523	76.2728
0.0524	76.2728
0.0525	76.2728
0.0526	76.2728
0.0527	76.2728
0.0528	76.2728
0.0529	76.2728
0.053	76.273
0.0531	76.2859
0.0532	76.2988
0.0533	76.3117
0.0534	76.3246
0.0535	76.3375
0.0536	76.3504
0.0537	76.3634
0.0538	76.3763
0.0539	76.3892
0.054	76.4017
0.0541	76.3865
0.0542	76.3712
0.0543	76.356
0.0544	76.3407
0.0545	76.3254
0.0546	76.3102
0.0547	76.2949
0.0548	76.2797
0.0549	76.2644
0.055	76.2494
0.0551	76.2553
0.0552	76.2612
0.0553	76.267
0.0554	76.2729
0.0555	76.2788
0.0556	76.2846
0.0557	76.2905
0.0558	76.2964
0.0559	76.3022
0.056	76.308
0.0561	76.3033
0.0562	76.2986
0.0563	76.2939
0.0564	76.2892
0.0565	76.2845
0.0566	76.2798
0.0567	76.2751
0.0568	76.2704
0.0569	76.2657
0.057	76.2611
0.0571	76.2623
0.0572	76.2634
0.0573	76.2646
0.0574	76.2658
0.0575	76.267
0.0576	76.2681
0.0577	76.2693
0.0578	76.2705
0.0579	76.2717
0.058	76.2729
0.0581	76.2764
0.0582	76.2799
0.0583	76.2834
0.0584	76.287
0.0585	76.2905
0.0586	76.294
0.0587	76.2975
0.0588	76.301
0.0589	76.3046
0.059	76.308
0.0591	76.3092
0.0592	76.3104
0.0593	76.3116
0.0594	76.3127
0.0595	76.3139
0.0596	76.3151
0.0597	76.3163
0.0598	76.3174
0.0599	76.3186
0.06	76.3198
0.0601	76.3198
0.0602	76.3198
0.0603	76.3198
0.0604	76.3198
0.0605	76.3198
0.0606	76.3198
0.0607	76.3198
0.0608	76.3198
0.0609	76.3198
0.061	76.3197
0.0611	76.315
0.0612	76.3103
0.0613	76.3056
0.0614	76.3009
0.0615	76.2962
0.0616	76.2915
0.0617	76.2868
0.0618	76.2821
0.0619	76.2774
0.062	76.2729
0.0621	76.2788
0.0622	76.2846
0.0623	76.2905
0.0624	76.2964
0.0625	76.3023
0.0626	76.3081
0.0627	76.314
0.0628	76.3199
0.0629	76.3257
0.063	76.3313
0.0631	76.3196
0.0632	76.3079
0.0633	76.2961
0.0634	76.2844
0.0635	76.2726
0.0636	76.2609
0.0637	76.2492
0.0638	76.2374
0.0639	76.2257
0.064	76.2142
0.0641	76.2177
0.0642	76.2212
0.0643	76.2248
0.0644	76.2283
0.0645	76.2318
0.0646	76.2353
0.0647	76.2388
0.0648	76.2424
0.0649	76.2459
0.065	76.2494
0.0651	76.2505
0.0652	76.2517
0.0653	76.2529
0.0654	76.2541
0.0655	76.2552
0.0656	76.2564
0.0657	76.2576
0.0658	76.2588
0.0659	76.2599
0.066	76.261
0.0661	76.2575
0.0662	76.254
0.0663	76.2505
0.0664	76.2469
0.0665	76.2434
0.0666	76.2399
0.0667	76.2364
0.0668	76.2328
0.0669	76.2293
0.067	76.226
0.0671	76.2354
0.0672	76.2448
0.0673	76.2542
0.0674	76.2636
0.0675	76.273
0.0676	76.2824
0.0677	76.2917
0.0678	76.3011
0.0679	76.3105
0.068	76.3197
0.0681	76.3186
0.0682	76.3174
0.0683	76.3162
0.0684	76.315
0.0685	76.3139
0.0686	76.3127
0.0687	76.3115
0.0688	76.3104
0.0689	76.3092
0.069	76.3081
0.0691	76.3104
0.0692	76.3128
0.0693	76.3151
0.0694	76.3175
0.0695	76.3198
0.0696	76.3221
0.0697	76.3245
0.0698	76.3268
0.0699	76.3292
0.07	76.3314
0.0701	76.3243
0.0702	76.3173
0.0703	76.3103
0.0704	76.3032
0.0705	76.2962
0.0706	76.2891
0.0707	76.2821
0.0708	76.275
0.0709	76.268
0.071	76.261
0.0711	76.2587
0.0712	76.2563
0.0713	76.254
0.0714	76.2516
0.0715	76.2493
0.0716	76.2469
0.0717	76.2446
0.0718	76.2423
0.0719	76.2399
0.072	76.2376
0.0721	76.2388
0.0722	76.24
0.0723	76.2411
0.0724	76.2423
0.0725	76.2435
0.0726	76.2447
0.0727	76.2458
0.0728	76.247
0.0729	76.2482
0.073	76.2494
0.0731	76.2505
0.0732	76.2517
0.0733	76.2529
0.0734	76.2541
0.0735	76.2552
0.0736	76.2564
0.0737	76.2576
0.0738	76.2588
0.0739	76.2599
0.074	76.2611
0.0741	76.2611
0.0742	76.2611
0.0743	76.2611
0.0744	76.2611
0.0745	76.2611
0.0746	76.2611
0.0747	76.2611
0.0748	76.2611
0.0749	76.2611
0.075	76.2611
0.0751	76.2647
0.0752	76.2682
0.0753	76.2717
0.0754	76.2752
0.0755	76.2788
0.0756	76.2823
0.0757	76.2858
0.0758	76.2893
0.0759	76.2928
0.076	76.2962
0.0761	76.2915
0.0762	76.2868
0.0763	76.2821
0.0764	76.2774
0.0765	76.2727
0.0766	76.268
0.0767	76.2633
0.0768	76.2586
0.0769	76.254
0.077	76.2495
0.0771	76.2565
0.0772	76.2636
0.0773	76.2706
0.0774	76.2776
0.0775	76.2847
0.0776	76.2917
0.0777	76.2988
0.0778	76.3058
0.0779	76.3129
0.078	76.3197
0.0781	76.3138
0.0782	76.3079
0.0783	76.302
0.0784	76.2962
0.0785	76.2903
0.0786	76.2844
0.0787	76.2786
0.0788	76.2727
0.0789	76.2668
0.079	76.2612
0.0791	76.2647
0.0792	76.2682
0.0793	76.2717
0.0794	76.2752
0.0795	76.2788
0.0796	76.2823
0.0797	76.2858
0.0798	76.2893
0.0799	76.2928
0.08	76.2963
0.0801	76.2975
0.0802	76.2987
0.0803	76.2998
0.0804	76.301
0.0805	76.3022
0.0806	76.3034
0.0807	76.3045
0.0808	76.3057
0.0809	76.3069
0.081	76.308
0.0811	76.3092
0.0812	76.3104
0.0813	76.3116
0.0814	76.3127
0.0815	76.3139
0.0816	76.3151
0.0817	76.3163
0.0818	76.3174
0.0819	76.3186
0.082	76.3196
0.0821	76.3138
0.0822	76.3079
0.0823	76.302
0.0824	76.2962
0.0825	76.2903
0.0826	76.2844
0.0827	76.2786
0.0828	76.2727
0.0829	76.2668
0.083	76.2611
0.0831	76.2623
0.0832	76.2635
0.0833	76.2646
0.0834	76.2658
0.0835	76.267
0.0836	76.2681
0.0837	76.2693
0.0838	76.2705
0.0839	76.2717
0.084	76.2728
0.0841	76.2716
0.0842	76.2704
0.0843	76.2693
0.0844	76.2681
0.0845	76.2669
0.0846	76.2657
0.0847	76.2646
0.0848	76.2634
0.0849	76.2622
0.085	76.2609
0.0851	76.2527
0.0852	76.2445
0.0853	76.2363
0.0854	76.228
0.0855	76.2198
0.0856	76.2116
0.0857	76.2034
0.0858	76.1952
0.0859	76.187
0.086	76.1792
0.0861	76.1921
0.0862	76.205
0.0863	76.2179
0.0864	76.2308
0.0865	76.2437
0.0866	76.2566
0.0867	76.2696
0.0868	76.2825
0.0869	76.2954
0.087	76.3079
0.0871	76.302
0.0872	76.2962
0.0873	76.2903
0.0874	76.2844
0.0875	76.2786
0.0876	76.2727
0.0877	76.2668
0.0878	76.2609
0.0879	76.2551
0.088	76.2492
0.0881	76.2434
0.0882	76.2375
0.0883	76.2316
0.0884	76.2257
0.0885	76.2199
0.0886	76.214
0.0887	76.2081
0.0888	76.2023
0.0889	76.1964
0.089	76.191
0.0891	76.2062
0.0892	76.2215
0.0893	76.2368
0.0894	76.252
0.0895	76.2673
0.0896	76.2825
0.0897	76.2978
0.0898	76.3131
0.0899	76.3283
0.09	76.3432
0.0901	76.3408
0.0902	76.3385
0.0903	76.3362
0.0904	76.3338
0.0905	76.3315
0.0906	76.3291
0.0907	76.3268
0.0908	76.3244
0.0909	76.3221
0.091	76.3197
0.0911	76.3174
0.0912	76.315
0.0913	76.3127
0.0914	76.3103
0.0915	76.308
0.0916	76.3056
0.0917	76.3033
0.0918	76.3009
0.0919	76.2986
0.092	76.2962
0.0921	76.2939
0.0922	76.2915
0.0923	76.2892
0.0924	76.2869
0.0925	76.2845
0.0926	76.2822
0.0927	76.2798
0.0928	76.2775
0.0929	76.2751
0.093	76.2727
0.0931	76.268
0.0932	76.2633
0.0933	76.2586
0.0934	76.2539
0.0935	76.2492
0.0936	76.2445
0.0937	76.2398
0.0938	76.2352
0.0939	76.2305
0.094	76.2259
0.0941	76.2271
0.0942	76.2282
0.0943	76.2294
0.0944	76.2306
0.0945	76.2318
0.0946	76.2329
0.0947	76.2341
0.0948	76.2353
0.0949	76.2365
0.095	76.2377
0.0951	76.24
0.0952	76.2424
0.0953	76.2447
0.0954	76.2471
0.0955	76.2494
0.0956	76.2517
0.0957	76.2541
0.0958	76.2564
0.0959	76.2588
0.096	76.2611
0.0961	76.2611
0.0962	76.2611
0.0963	76.2611
0.0964	76.2611
0.0965	76.2611
0.0966	76.2611
0.0967	76.2611
0.0968	76.2611
0.0969	76.2611
0.097	76.2609
0.0971	76.2551
0.0972	76.2492
0.0973	76.2433
0.0974	76.2375
0.0975	76.2316
0.0976	76.2257
0.0977	76.2199
0.0978	76.214
0.0979	76.2081
0.098	76.2027
0.0981	76.2144
0.0982	76.2261
0.0983	76.2379
0.0984	76.2496
0.0985	76.2614
0.0986	76.2731
0.0987	76.2848
0.0988	76.2966
0.0989	76.3083
0.099	76.3196
0.0991	76.3138
0.0992	76.3079
0.0993	76.302
0.0994	76.2961
0.0995	76.2903
0.0996	76.2844
0.0997	76.2785
0.0998	76.2727
0.0999	76.2668
0.1	76.2611
0.1001	76.2623
0.1002	76.2635
0.1003	76.2646
0.1004	76.2658
0.1005	76.267
0.1006	76.2682
0.1007	76.2693
0.1008	76.2705
0.1009	76.2717
0.101	76.2729
0.1011	76.2752
0.1012	76.2776
0.1013	76.2799
0.1014	76.2823
0.1015	76.2846
0.1016	76.287
0.1017	76.2893
0.1018	76.2917
0.1019	76.294
0.102	76.2962
0.1021	76.2915
0.1022	76.2868
0.1023	76.2821
0.1024	76.2774
0.1025	76.2727
0.1026	76.268
0.1027	76.2633
0.1028	76.2586
0.1029	76.2539
0.103	76.2495
0.1031	76.2541
0.1032	76.2588
0.1033	76.2635
0.1034	76.2682
0.1035	76.2729
0.1036	76.2776
0.1037	76.2823
0.1038	76.287
0.1039	76.2917
0.104	76.2961
0.1041	76.2867
0.1042	76.2773
0.1043	76.2679
0.1044	76.2585
0.1045	76.2491
0.1046	76.2397
0.1047	76.2303
0.1048	76.2209
0.1049	76.2115
0.105	76.2027
0.1051	76.2168
0.1052	76.2309
0.1053	76.245
0.1054	76.2591
0.1055	76.2732
0.1056	76.2873
0.1057	76.3013
0.1058	76.3154
0.1059	76.3295
0.106	76.343
0.1061	76.3324
0.1062	76.3218
0.1063	76.3113
0.1064	76.3007
0.1065	76.2901
0.1066	76.2796
0.1067	76.269
0.1068	76.2585
0.1069	76.2479
0.107	76.2376
0.1071	76.2388
0.1072	76.24
0.1073	76.2412
0.1074	76.2423
0.1075	76.2435
0.1076	76.2447
0.1077	76.2459
0.1078	76.247
0.1079	76.2482
0.108	76.2494
0.1081	76.2505
0.1082	76.2517
0.1083	76.2529
0.1084	76.2541
0.1085	76.2552
0.1086	76.2564
0.1087	76.2576
0.1088	76.2588
0.1089	76.2599
0.109	76.2611
0.1091	76.2611
0.1092	76.2611
0.1093	76.2611
0.1094	76.2611
0.1095	76.2611
0.1096	76.2611
0.1097	76.2611
0.1098	76.2611
0.1099	76.2611
0.11	76.2613
0.1101	76.2707
0.1102	76.2801
0.1103	76.2895
0.1104	76.2989
0.1105	76.3083
0.1106	76.3177
0.1107	76.3271
0.1108	76.3364
0.1109	76.3458
0.111	76.3547
0.1111	76.3441
0.1112	76.3336
0.1113	76.323
0.1114	76.3124
0.1115	76.3019
0.1116	76.2913
0.1117	76.2807
0.1118	76.2702
0.1119	76.2596
0.112	76.2495
0.1121	76.2542
0.1122	76.2589
0.1123	76.2635
0.1124	76.2682
0.1125	76.2729
0.1126	76.2776
0.1127	76.2823
0.1128	76.287
0.1129	76.2917
0.113	76.2961
0.1131	76.2903
0.1132	76.2844
0.1133	76.2785
0.1134	76.2727
0.1135	76.2668
0.1136	76.2609
0.1137	76.255
0.1138	76.2492
0.1139	76.2433
0.114	76.2378
0.1141	76.2436
0.1142	76.2495
0.1143	76.2554
0.1144	76.2612
0.1145	76.2671
0.1146	76.273
0.1147	76.2789
0.1148	76.2847
0.1149	76.2906
0.115	76.2963
0.1151	76.2975
0.1152	76.2987
0.1153	76.2998
0.1154	76.301
0.1155	76.3022
0.1156	76.3034
0.1157	76.3045
0.1158	76.3057
0.1159	76.3069
0.116	76.308
0.1161	76.308
0.1162	76.308
0.1163	76.308
0.1164	76.308
0.1165	76.308
0.1166	76.308
0.1167	76.308
0.1168	76.308
0.1169	76.308
0.117	76.3079
0.1171	76.3044
0.1172	76.3009
0.1173	76.2974
0.1174	76.2938
0.1175	76.2903
0.1176	76.2868
0.1177	76.2833
0.1178	76.2798
0.1179	76.2762
0.118	76.2728
0.1181	76.2716
0.1182	76.2704
0.1183	76.2693
0.1184	76.2681
0.1185	76.2669
0.1186	76.2657
0.1187	76.2646
0.1188	76.2634
0.1189	76.2622
0.119	76.2608
0.1191	76.2526
0.1192	76.2444
0.1193	76.2362
0.1194	76.228
0.1195	76.2198
0.1196	76.2115
0.1197	76.2033
0.1198	76.1951
0.1199	76.1869
0.12	76.1792
0.1201	76.1886
0.1202	76.198
0.1203	76.2074
0.1204	76.2168
0.1205	76.2261
0.1206	76.2355
0.1207	76.2449
0.1208	76.2543
0.1209	76.2637
0.121	76.2727
0.1211	76.268
0.1212	76.2633
0.1213	76.2586
0.1214	76.2539
0.1215	76.2492
0.1216	76.2445
0.1217	76.2398
0.1218	76.2351
0.1219	76.2304
0.122	76.226
0.1221	76.2295
0.1222	76.233
0.1223	76.2365
0.1224	76.24
0.1225	76.2436
0.1226	76.2471
0.1227	76.2506
0.1228	76.2541
0.1229	76.2577
0.123	76.2612
0.1231	76.2659
0.1232	76.2706
0.1233	76.2753
0.1234	76.28
0.1235	76.2847
0.1236	76.2894
0.1237	76.2941
0.1238	76.2988
0.1239	76.3035
0.124	76.3079
0.1241	76.3044
0.1242	76.3009
0.1243	76.2974
0.1244	76.2938
0.1245	76.2903
0.1246	76.2868
0.1247	76.2833
0.1248	76.2798
0.1249	76.2762
0.125	76.2728
0.1251	76.2704
0.1252	76.2681
0.1253	76.2657
0.1254	76.2634
0.1255	76.261
0.1256	76.2587
0.1257	76.2563
0.1258	76.254
0.1259	76.2516
0.126	76.2493
0.1261	76.2481
0.1262	76.247
0.1263	76.2458
0.1264	76.2446
0.1265	76.2434
0.1266	76.2423
0.1267	76.2411
0.1268	76.2399
0.1269	76.2387
0.127	76.2376
0.1271	76.2364
0.1272	76.2352
0.1273	76.234
0.1274	76.2329
0.1275	76.2317
0.1276	76.2305
0.1277	76.2293
0.1278	76.2282
0.1279	76.227
0.128	76.2259
0.1281	76.2271
0.1282	76.2283
0.1283	76.2294
0.1284	76.2306
0.1285	76.2318
0.1286	76.2329
0.1287	76.2341
0.1288	76.2353
0.1289	76.2365
0.129	76.2375
0.1291	76.2352
0.1292	76.2328
0.1293	76.2305
0.1294	76.2281
0.1295	76.2258
0.1296	76.2234
0.1297	76.2211
0.1298	76.2188
0.1299	76.2164
0.13	76.2143
0.1301	76.2202
0.1302	76.2261
0.1303	76.2319
0.1304	76.2378
0.1305	76.2437
0.1306	76.2495
0.1307	76.2554
0.1308	76.2613
0.1309	76.2671
0.131	76.2727
0.1311	76.268
0.1312	76.2633
0.1313	76.2586
0.1314	76.2539
0.1315	76.2492
0.1316	76.2445
0.1317	76.2398
0.1318	76.2351
0.1319	76.2304
0.132	76.2261
0.1321	76.2343
0.1322	76.2426
0.1323	76.2508
0.1324	76.259
0.1325	76.2672
0.1326	76.2754
0.1327	76.2836
0.1328	76.2919
0.1329	76.3001
0.133	76.308
0.1331	76.3068
0.1332	76.3056
0.1333	76.3045
0.1334	76.3033
0.1335	76.3021
0.1336	76.301
0.1337	76.2998
0.1338	76.2986
0.1339	76.2974
0.134	76.2965
0.1341	76.3024
0.1342	76.3082
0.1343	76.3141
0.1344	76.32
0.1345	76.3258
0.1346	76.3317
0.1347	76.3376
0.1348	76.3434
0.1349	76.3493
0.135	76.3547
0.1351	76.3453
0.1352	76.3359
0.1353	76.3265
0.1354	76.3171
0.1355	76.3077
0.1356	76.2983
0.1357	76.2889
0.1358	76.2796
0.1359	76.2702
0.136	76.261
0.1361	76.2599
0.1362	76.2587
0.1363	76.2575
0.1364	76.2563
0.1365	76.2552
0.1366	76.254
0.1367	76.2528
0.1368	76.2516
0.1369	76.2505
0.137	76.2494
0.1371	76.2518
0.1372	76.2541
0.1373	76.2565
0.1374	76.2588
0.1375	76.2612
0.1376	76.2635
0.1377	76.2659
0.1378	76.2682
0.1379	76.2706
0.138	76.2727
0.1381	76.2692
0.1382	76.2657
0.1383	76.2621
0.1384	76.2586
0.1385	76.2551
0.1386	76.2516
0.1387	76.2481
0.1388	76.2445
0.1389	76.241
0.139	76.2379
0.1391	76.2461
0.1392	76.2543
0.1393	76.2625
0.1394	76.2707
0.1395	76.279
0.1396	76.2872
0.1397	76.2954
0.1398	76.3036
0.1399	76.3118
0.14	76.3194
0.1401	76.3089
0.1402	76.2983
0.1403	76.2877
0.1404	76.2772
0.1405	76.2666
0.1406	76.256
0.1407	76.2455
0.1408	76.2349
0.1409	76.2243
0.141	76.2145
0.1411	76.225
0.1412	76.2356
0.1413	76.2462
0.1414	76.2567
0.1415	76.2673
0.1416	76.2779
0.1417	76.2884
0.1418	76.299
0.1419	76.3096
0.142	76.3195
0.1421	76.3125
0.1422	76.3054
0.1423	76.2984
0.1424	76.2913
0.1425	76.2843
0.1426	76.2773
0.1427	76.2702
0.1428	76.2632
0.1429	76.2561
0.143	76.2494
0.1431	76.2506
0.1432	76.2517
0.1433	76.2529
0.1434	76.2541
0.1435	76.2553
0.1436	76.2564
0.1437	76.2576
0.1438	76.2588
0.1439	76.26
0.144	76.261
0.1441	76.2587
0.1442	76.2563
0.1443	76.254
0.1444	76.2516
0.1445	76.2493
0.1446	76.2469
0.1447	76.2446
0.1448	76.2422
0.1449	76.2399
0.145	76.2379
0.1451	76.2461
0.1452	76.2543
0.1453	76.2625
0.1454	76.2708
0.1455	76.279
0.1456	76.2872
0.1457	76.2954
0.1458	76.3036
0.1459	76.3118
0.146	76.3193
0.1461	76.3064
0.1462	76.2935
0.1463	76.2806
0.1464	76.2677
0.1465	76.2548
0.1466	76.2418
0.1467	76.2289
0.1468	76.216
0.1469	76.2031
0.147	76.1907
0.1471	76.1919
0.1472	76.193
0.1473	76.1942
0.1474	76.1954
0.1475	76.1966
0.1476	76.1977
0.1477	76.1989
0.1478	76.2001
0.1479	76.2013
0.148	76.2026
0.1481	76.2073
0.1482	76.212
0.1483	76.2166
0.1484	76.2213
0.1485	76.226
0.1486	76.2307
0.1487	76.2354
0.1488	76.2401
0.1489	76.2448
0.149	76.2492
0.1491	76.2445
0.1492	76.2398
0.1493	76.2351
0.1494	76.2304
0.1495	76.2257
0.1496	76.221
0.1497	76.2163
0.1498	76.2116
0.1499	76.2069
0.15	76.2026
0.1501	76.2085
0.1502	76.2143
0.1503	76.2202
0.1504	76.2261
0.1505	76.2319
0.1506	76.2378
0.1507	76.2437
0.1508	76.2495
0.1509	76.2554
0.151	76.2613
0.1511	76.2659
0.1512	76.2706
0.1513	76.2753
0.1514	76.28
0.1515	76.2847
0.1516	76.2894
0.1517	76.2941
0.1518	76.2988
0.1519	76.3035
0.152	76.3077
0.1521	76.2983
0.1522	76.2889
0.1523	76.2795
0.1524	76.2701
0.1525	76.2607
0.1526	76.2513
0.1527	76.242
0.1528	76.2326
0.1529	76.2232
0.153	76.2144
0.1531	76.2227
0.1532	76.2309
0.1533	76.2391
0.1534	76.2473
0.1535	76.2555
0.1536	76.2637
0.1537	76.272
0.1538	76.2802
0.1539	76.2884
0.154	76.2962
0.1541	76.2939
0.1542	76.2915
0.1543	76.2892
0.1544	76.2868
0.1545	76.2845
0.1546	76.2821
0.1547	76.2798
0.1548	76.2774
0.1549	76.2751
0.155	76.273
0.1551	76.2777
0.1552	76.2824
0.1553	76.2871
0.1554	76.2918
0.1555	76.2965
0.1556	76.3012
0.1557	76.3059
0.1558	76.3106
0.1559	76.3153
0.156	76.3195
0.1561	76.3125
0.1562	76.3054
0.1563	76.2984
0.1564	76.2913
0.1565	76.2843
0.1566	76.2772
0.1567	76.2702
0.1568	76.2632
0.1569	76.2561
0.157	76.2492
0.1571	76.2445
0.1572	76.2398
0.1573	76.2351
0.1574	76.2304
0.1575	76.2257
0.1576	76.221
0.1577	76.2163
0.1578	76.2116
0.1579	76.2069
0.158	76.2028
0.1581	76.2134
0.1582	76.2239
0.1583	76.2345
0.1584	76.2451
0.1585	76.2556
0.1586	76.2662
0.1587	76.2767
0.1588	76.2873
0.1589	76.2979
0.159	76.3079
0.1591	76.3044
0.1592	76.3008
0.1593	76.2973
0.1594	76.2938
0.1595	76.2903
0.1596	76.2868
0.1597	76.2832
0.1598	76.2797
0.1599	76.2762
0.16	76.2727
0.1601	76.2704
0.1602	76.268
0.1603	76.2657
0.1604	76.2633
0.1605	76.261
0.1606	76.2586
0.1607	76.2563
0.1608	76.2539
0.1609	76.2516
0.161	76.2496
0.1611	76.2554
0.1612	76.2613
0.1613	76.2672
0.1614	76.273
0.1615	76.2789
0.1616	76.2848
0.1617	76.2906
0.1618	76.2965
0.1619	76.3024
0.162	76.3078
0.1621	76.3019
0.1622	76.2961
0.1623	76.2902
0.1624	76.2843
0.1625	76.2785
0.1626	76.2726
0.1627	76.2667
0.1628	76.2609
0.1629	76.255
0.163	76.2493
0.1631	76.2469
0.1632	76.2446
0.1633	76.2422
0.1634	76.2399
0.1635	76.2375
0.1636	76.2352
0.1637	76.2328
0.1638	76.2305
0.1639	76.2281
0.164	76.226
0.1641	76.2283
0.1642	76.2306
0.1643	76.233
0.1644	76.2353
0.1645	76.2377
0.1646	76.24
0.1647	76.2424
0.1648	76.2447
0.1649	76.2471
0.165	76.2494
0.1651	76.2518
0.1652	76.2541
0.1653	76.2565
0.1654	76.2588
0.1655	76.2612
0.1656	76.2635
0.1657	76.2659
0.1658	76.2682
0.1659	76.2706
0.166	76.2727
0.1661	76.2704
0.1662	76.268
0.1663	76.2657
0.1664	76.2633
0.1665	76.261
0.1666	76.2586
0.1667	76.2563
0.1668	76.2539
0.1669	76.2516
0.167	76.2495
0.1671	76.2542
0.1672	76.2589
0.1673	76.2636
0.1674	76.2683
0.1675	76.273
0.1676	76.2777
0.1677	76.2824
0.1678	76.2871
0.1679	76.2918
0.168	76.2966
0.1681	76.3036
0.1682	76.3107
0.1683	76.3177
0.1684	76.3247
0.1685	76.3318
0.1686	76.3388
0.1687	76.3459
0.1688	76.3529
0.1689	76.36
0.169	76.3661
0.1691	76.3521
0.1692	76.338
0.1693	76.3239
0.1694	76.3098
0.1695	76.2957
0.1696	76.2816
0.1697	76.2675
0.1698	76.2535
0.1699	76.2394
0.17	76.2262
0.1701	76.2356
0.1702	76.245
0.1703	76.2544
0.1704	76.2638
0.1705	76.2732
0.1706	76.2826
0.1707	76.292
0.1708	76.3014
0.1709	76.3108
0.171	76.3195
0.1711	76.3137
0.1712	76.3078
0.1713	76.3019
0.1714	76.296
0.1715	76.2902
0.1716	76.2843
0.1717	76.2784
0.1718	76.2726
0.1719	76.2667
0.172	76.261
0.1721	76.2599
0.1722	76.2587
0.1723	76.2575
0.1724	76.2563
0.1725	76.2552
0.1726	76.254
0.1727	76.2528
0.1728	76.2516
0.1729	76.2505
0.173	76.2493
0.1731	76.2493
0.1732	76.2493
0.1733	76.2493
0.1734	76.2493
0.1735	76.2493
0.1736	76.2493
0.1737	76.2493
0.1738	76.2493
0.1739	76.2493
0.174	76.2491
0.1741	76.2445
0.1742	76.2398
0.1743	76.2351
0.1744	76.2304
0.1745	76.2257
0.1746	76.221
0.1747	76.2163
0.1748	76.2116
0.1749	76.2069
0.175	76.2026
0.1751	76.2073
0.1752	76.212
0.1753	76.2167
0.1754	76.2214
0.1755	76.2261
0.1756	76.2308
0.1757	76.2355
0.1758	76.2401
0.1759	76.2448
0.176	76.2496
0.1761	76.2555
0.1762	76.2613
0.1763	76.2672
0.1764	76.2731
0.1765	76.2789
0.1766	76.2848
0.1767	76.2907
0.1768	76.2965
0.1769	76.3024
0.177	76.308
0.1771	76.3068
0.1772	76.3056
0.1773	76.3045
0.1774	76.3033
0.1775	76.3021
0.1776	76.3009
0.1777	76.2998
0.1778	76.2986
0.1779	76.2974
0.178	76.2961
0.1781	76.2926
0.1782	76.2891
0.1783	76.2856
0.1784	76.282
0.1785	76.2785
0.1786	76.275
0.1787	76.2715
0.1788	76.268
0.1789	76.2644
0.179	76.2611
0.1791	76.2623
0.1792	76.2635
0.1793	76.2647
0.1794	76.2658
0.1795	76.267
0.1796	76.2682
0.1797	76.2694
0.1798	76.2705
0.1799	76.2717
0.18	76.2728
0.1801	76.2728
0.1802	76.2728
0.1803	76.2728
0.1804	76.2728
0.1805	76.2728
0.1806	76.2728
0.1807	76.2728
0.1808	76.2728
0.1809	76.2728
0.181	76.2727
0.1811	76.2691
0.1812	76.2656
0.1813	76.2621
0.1814	76.2586
0.1815	76.2551
0.1816	76.2515
0.1817	76.248
0.1818	76.2445
0.1819	76.241
0.182	76.2375
0.1821	76.2352
0.1822	76.2328
0.1823	76.2305
0.1824	76.2281
0.1825	76.2258
0.1826	76.2234
0.1827	76.2211
0.1828	76.2187
0.1829	76.2164
0.183	76.2142
0.1831	76.2154
0.1832	76.2165
0.1833	76.2177
0.1834	76.2189
0.1835	76.2201
0.1836	76.2212
0.1837	76.2224
0.1838	76.2236
0.1839	76.2247
0.184	76.2262
0.1841	76.2332
0.1842	76.2403
0.1843	76.2473
0.1844	76.2544
0.1845	76.2614
0.1846	76.2685
0.1847	76.2755
0.1848	76.2825
0.1849	76.2896
0.185	76.2961
0.1851	76.2926
0.1852	76.2891
0.1853	76.2856
0.1854	76.282
0.1855	76.2785
0.1856	76.275
0.1857	76.2715
0.1858	76.2679
0.1859	76.2644
0.186	76.2606
0.1861	76.25
0.1862	76.2394
0.1863	76.2289
0.1864	76.2183
0.1865	76.2078
0.1866	76.1972
0.1867	76.1866
0.1868	76.1761
0.1869	76.1655
0.187	76.1559
0.1871	76.1665
0.1872	76.177
0.1873	76.1876
0.1874	76.1982
0.1875	76.2087
0.1876	76.2193
0.1877	76.2299
0.1878	76.2404
0.1879	76.251
0.188	76.2607
0.1881	76.2525
0.1882	76.2443
0.1883	76.2361
0.1884	76.2278
0.1885	76.2196
0.1886	76.2114
0.1887	76.2032
0.1888	76.195
0.1889	76.1868
0.189	76.1789
0.1891	76.1789
0.1892	76.1789
0.1893	76.1789
0.1894	76.1789
0.1895	76.1789
0.1896	76.1789
0.1897	76.1789
0.1898	76.1789
0.1899	76.1789
0.19	76.1792
0.1901	76.1839
0.1902	76.1885
0.1903	76.1932
0.1904	76.1979
0.1905	76.2026
0.1906	76.2073
0.1907	76.212
0.1908	76.2167
0.1909	76.2214
0.191	76.2263
0.1911	76.2345
0.1912	76.2427
0.1913	76.2509
0.1914	76.2591
0.1915	76.2673
0.1916	76.2756
0.1917	76.2838
0.1918	76.292
0.1919	76.3002
0.192	76.308
0.1921	76.3068
0.1922	76.3056
0.1923	76.3045
0.1924	76.3033
0.1925	76.3021
0.1926	76.3009
0.1927	76.2998
0.1928	76.2986
0.1929	76.2974
0.193	76.2959
0.1931	76.2865
0.1932	76.2771
0.1933	76.2677
0.1934	76.2583
0.1935	76.2489
0.1936	76.2395
0.1937	76.2301
0.1938	76.2207
0.1939	76.2113
0.194	76.2024
0.1941	76.2024
0.1942	76.2024
0.1943	76.2024
0.1944	76.2024
0.1945	76.2024
0.1946	76.2024
0.1947	76.2024
0.1948	76.2024
0.1949	76.2024
0.195	76.2025
0.1951	76.2049
0.1952	76.2072
0.1953	76.2095
0.1954	76.2119
0.1955	76.2143
0.1956	76.2166
0.1957	76.2189
0.1958	76.2213
0.1959	76.2236
0.196	76.2259
0.1961	76.2271
0.1962	76.2283
0.1963	76.2294
0.1964	76.2306
0.1965	76.2318
0.1966	76.233
0.1967	76.2341
0.1968	76.2353
0.1969	76.2365
0.197	76.2375
0.1971	76.2364
0.1972	76.2352
0.1973	76.234
0.1974	76.2328
0.1975	76.2317
0.1976	76.2305
0.1977	76.2293
0.1978	76.2282
0.1979	76.227
0.198	76.226
0.1981	76.2296
0.1982	76.2331
0.1983	76.2366
0.1984	76.2401
0.1985	76.2436
0.1986	76.2472
0.1987	76.2507
0.1988	76.2542
0.1989	76.2577
0.199	76.2605
0.1991	76.2488
0.1992	76.237
0.1993	76.2253
0.1994	76.2135
0.1995	76.2018
0.1996	76.1901
0.1997	76.1783
0.1998	76.1666
[truncated: 23,002 more rows]

## Sheet: Brake pedal
time	travel (%)
0	0
0.0001	0
0.0002	0
0.0003	0
0.0004	0
0.0005	0
0.0006	0
0.0007	0
0.0008	0
0.0009	0
0.001	0
0.0011	0
0.0012	0
0.0013	0
0.0014	0
0.0015	0
0.0016	0
0.0017	0
0.0018	0
0.0019	0
0.002	0
0.0021	0
0.0022	0
0.0023	0
0.0024	0
0.0025	0
0.0026	0
0.0027	0
0.0028	0
0.0029	0
0.003	0
0.0031	0
0.0032	0
0.0033	0
0.0034	0
0.0035	0
0.0036	0
0.0037	0
0.0038	0
0.0039	0
0.004	0
0.0041	0
0.0042	0
0.0043	0
0.0044	0
0.0045	0
0.0046	0
0.0047	0
0.0048	0
0.0049	0
0.005	0
0.0051	0
0.0052	0
0.0053	0
0.0054	0
0.0055	0
0.0056	0
0.0057	0
0.0058	0
0.0059	0
0.006	0
0.0061	0
0.0062	0
0.0063	0
0.0064	0
0.0065	0
0.0066	0
0.0067	0
0.0068	0
0.0069	0
0.007	0
0.0071	0
0.0072	0
0.0073	0
0.0074	0
0.0075	0
0.0076	0
0.0077	0
0.0078	0
0.0079	0
0.008	0
0.0081	0
0.0082	0
0.0083	0
0.0084	0
0.0085	0
0.0086	0
0.0087	0
0.0088	0
0.0089	0
0.009	0
0.0091	0
0.0092	0
0.0093	0
0.0094	0
0.0095	0
0.0096	0
0.0097	0
0.0098	0
0.0099	0
0.01	0
0.0101	0
0.0102	0
0.0103	0
0.0104	0
0.0105	0
0.0106	0
0.0107	0
0.0108	0
0.0109	0
0.011	0
0.0111	0
0.0112	0
0.0113	0
0.0114	0
0.0115	0
0.0116	0
0.0117	0
0.0118	0
0.0119	0
0.012	0
0.0121	0
0.0122	0
0.0123	0
0.0124	0
0.0125	0
0.0126	0
0.0127	0
0.0128	0
0.0129	0
0.013	0
0.0131	0
0.0132	0
0.0133	0
0.0134	0
0.0135	0
0.0136	0
0.0137	0
0.0138	0
0.0139	0
0.014	0
0.0141	0
0.0142	0
0.0143	0
0.0144	0
0.0145	0
0.0146	0
0.0147	0
0.0148	0
0.0149	0
0.015	0
0.0151	0
0.0152	0
0.0153	0
0.0154	0
0.0155	0
0.0156	0
0.0157	0
0.0158	0
0.0159	0
0.016	0
0.0161	0
0.0162	0
0.0163	0
0.0164	0
0.0165	0
0.0166	0
0.0167	0
0.0168	0
0.0169	0
0.017	0
0.0171	0
0.0172	0
0.0173	0
0.0174	0
0.0175	0
0.0176	0
0.0177	0
0.0178	0
0.0179	0
0.018	0
0.0181	0
0.0182	0
0.0183	0
0.0184	0
0.0185	0
0.0186	0
0.0187	0
0.0188	0
0.0189	0
0.019	0
0.0191	0
0.0192	0
0.0193	0
0.0194	0
0.0195	0
0.0196	0
0.0197	0
0.0198	0
0.0199	0
0.02	0
0.0201	0
0.0202	0
0.0203	0
0.0204	0
0.0205	0
0.0206	0
0.0207	0
0.0208	0
0.0209	0
0.021	0
0.0211	0
0.0212	0
0.0213	0
0.0214	0
0.0215	0
0.0216	0
0.0217	0
0.0218	0
0.0219	0
0.022	0
0.0221	0
0.0222	0
0.0223	0
0.0224	0
0.0225	0
0.0226	0
0.0227	0
0.0228	0
0.0229	0
0.023	0
0.0231	0
0.0232	0
0.0233	0
0.0234	0
0.0235	0
0.0236	0
0.0237	0
0.0238	0
0.0239	0
0.024	0
0.0241	0
0.0242	0
0.0243	0
0.0244	0
0.0245	0
0.0246	0
0.0247	0
0.0248	0
0.0249	0
0.025	0
0.0251	0
0.0252	0
0.0253	0
0.0254	0
0.0255	0
0.0256	0
0.0257	0
0.0258	0
0.0259	0
0.026	0
0.0261	0
0.0262	0
0.0263	0
0.0264	0
0.0265	0
0.0266	0
0.0267	0
0.0268	0
0.0269	0
0.027	0
0.0271	0
0.0272	0
0.0273	0
0.0274	0
0.0275	0
0.0276	0
0.0277	0
0.0278	0
0.0279	0
0.028	0
0.0281	0
0.0282	0
0.0283	0
0.0284	0
0.0285	0
0.0286	0
0.0287	0
0.0288	0
0.0289	0
0.029	0
0.0291	0
0.0292	0
0.0293	0
0.0294	0
0.0295	0
0.0296	0
0.0297	0
0.0298	0
0.0299	0
0.03	0
0.0301	0
0.0302	0
0.0303	0
0.0304	0
0.0305	0
0.0306	0
0.0307	0
0.0308	0
0.0309	0
0.031	0
0.0311	0
0.0312	0
0.0313	0
0.0314	0
0.0315	0
0.0316	0
0.0317	0
0.0318	0
0.0319	0
0.032	0
0.0321	0
0.0322	0
0.0323	0
0.0324	0
0.0325	0
0.0326	0
0.0327	0
0.0328	0
0.0329	0
0.033	0
0.0331	0
0.0332	0
0.0333	0
0.0334	0
0.0335	0
0.0336	0
0.0337	0
0.0338	0
0.0339	0
0.034	0
0.0341	0
0.0342	0
0.0343	0
0.0344	0
0.0345	0
0.0346	0
0.0347	0
0.0348	0
0.0349	0
0.035	0
0.0351	0
0.0352	0
0.0353	0
0.0354	0
0.0355	0
0.0356	0
0.0357	0
0.0358	0
0.0359	0
0.036	0
0.0361	0
0.0362	0
0.0363	0
0.0364	0
0.0365	0
0.0366	0
0.0367	0
0.0368	0
0.0369	0
0.037	0
0.0371	0
0.0372	0
0.0373	0
0.0374	0
0.0375	0
0.0376	0
0.0377	0
0.0378	0
0.0379	0
0.038	0
0.0381	0
0.0382	0
0.0383	0
0.0384	0
0.0385	0
0.0386	0
0.0387	0
0.0388	0
0.0389	0
0.039	0
0.0391	0
0.0392	0
0.0393	0
0.0394	0
0.0395	0
0.0396	0
0.0397	0
0.0398	0
0.0399	0
0.04	0
0.0401	0
0.0402	0
0.0403	0
0.0404	0
0.0405	0
0.0406	0
0.0407	0
0.0408	0
0.0409	0
0.041	0
0.0411	0
0.0412	0
0.0413	0
0.0414	0
0.0415	0
0.0416	0
0.0417	0
0.0418	0
0.0419	0
0.042	0
0.0421	0
0.0422	0
0.0423	0
0.0424	0
0.0425	0
0.0426	0
0.0427	0
0.0428	0
0.0429	0
0.043	0
0.0431	0
0.0432	0
0.0433	0
0.0434	0
0.0435	0
0.0436	0
0.0437	0
0.0438	0
0.0439	0
0.044	0
0.0441	0
0.0442	0
0.0443	0
0.0444	0
0.0445	0
0.0446	0
0.0447	0
0.0448	0
0.0449	0
0.045	0
0.0451	0
0.0452	0
0.0453	0
0.0454	0
0.0455	0
0.0456	0
0.0457	0
0.0458	0
0.0459	0
0.046	0
0.0461	0
0.0462	0
0.0463	0
0.0464	0
0.0465	0
0.0466	0
0.0467	0
0.0468	0
0.0469	0
0.047	0
0.0471	0
0.0472	0
0.0473	0
0.0474	0
0.0475	0
0.0476	0
0.0477	0
0.0478	0
0.0479	0
0.048	0
0.0481	0
0.0482	0
0.0483	0
0.0484	0
0.0485	0
0.0486	0
0.0487	0
0.0488	0
0.0489	0
0.049	0
0.0491	0
0.0492	0
0.0493	0
0.0494	0
0.0495	0
0.0496	0
0.0497	0
0.0498	0
0.0499	0
0.05	0
0.0501	0
0.0502	0
0.0503	0
0.0504	0
0.0505	0
0.0506	0
0.0507	0
0.0508	0
0.0509	0
0.051	0
0.0511	0
0.0512	0
0.0513	0
0.0514	0
0.0515	0
0.0516	0
0.0517	0
0.0518	0
0.0519	0
0.052	0
0.0521	0
0.0522	0
0.0523	0
0.0524	0
0.0525	0
0.0526	0
0.0527	0
0.0528	0
0.0529	0
0.053	0
0.0531	0
0.0532	0
0.0533	0
0.0534	0
0.0535	0
0.0536	0
0.0537	0
0.0538	0
0.0539	0
0.054	0
0.0541	0
0.0542	0
0.0543	0
0.0544	0
0.0545	0
0.0546	0
0.0547	0
0.0548	0
0.0549	0
0.055	0
0.0551	0
0.0552	0
0.0553	0
0.0554	0
0.0555	0
0.0556	0
0.0557	0
0.0558	0
0.0559	0
0.056	0
0.0561	0
0.0562	0
0.0563	0
0.0564	0
0.0565	0
0.0566	0
0.0567	0
0.0568	0
0.0569	0
0.057	0
0.0571	0
0.0572	0
0.0573	0
0.0574	0
0.0575	0
0.0576	0
0.0577	0
0.0578	0
0.0579	0
0.058	0
0.0581	0
0.0582	0
0.0583	0
0.0584	0
0.0585	0
0.0586	0
0.0587	0
0.0588	0
0.0589	0
0.059	0
0.0591	0
0.0592	0
0.0593	0
0.0594	0
0.0595	0
0.0596	0
0.0597	0
0.0598	0
0.0599	0
0.06	0
0.0601	0
0.0602	0
0.0603	0
0.0604	0
0.0605	0
0.0606	0
0.0607	0
0.0608	0
0.0609	0
0.061	0
0.0611	0
0.0612	0
0.0613	0
0.0614	0
0.0615	0
0.0616	0
0.0617	0
0.0618	0
0.0619	0
0.062	0
0.0621	0
0.0622	0
0.0623	0
0.0624	0
0.0625	0
0.0626	0
0.0627	0
0.0628	0
0.0629	0
0.063	0
0.0631	0
0.0632	0
0.0633	0
0.0634	0
0.0635	0
0.0636	0
0.0637	0
0.0638	0
0.0639	0
0.064	0
0.0641	0
0.0642	0
0.0643	0
0.0644	0
0.0645	0
0.0646	0
0.0647	0
0.0648	0
0.0649	0
0.065	0
0.0651	0
0.0652	0
0.0653	0
0.0654	0
0.0655	0
0.0656	0
0.0657	0
0.0658	0
0.0659	0
0.066	0
0.0661	0
0.0662	0
0.0663	0
0.0664	0
0.0665	0
0.0666	0
0.0667	0
0.0668	0
0.0669	0
0.067	0
0.0671	0
0.0672	0
0.0673	0
0.0674	0
0.0675	0
0.0676	0
0.0677	0
0.0678	0
0.0679	0
0.068	0
0.0681	0
0.0682	0
0.0683	0
0.0684	0
0.0685	0
0.0686	0
0.0687	0
0.0688	0
0.0689	0
0.069	0
0.0691	0
0.0692	0
0.0693	0
0.0694	0
0.0695	0
0.0696	0
0.0697	0
0.0698	0
0.0699	0
0.07	0
0.0701	0
0.0702	0
0.0703	0
0.0704	0
0.0705	0
0.0706	0
0.0707	0
0.0708	0
0.0709	0
0.071	0
0.0711	0
0.0712	0
0.0713	0
0.0714	0
0.0715	0
0.0716	0
0.0717	0
0.0718	0
0.0719	0
0.072	0
0.0721	0
0.0722	0
0.0723	0
0.0724	0
0.0725	0
0.0726	0
0.0727	0
0.0728	0
0.0729	0
0.073	0
0.0731	0
0.0732	0
0.0733	0
0.0734	0
0.0735	0
0.0736	0
0.0737	0
0.0738	0
0.0739	0
0.074	0
0.0741	0
0.0742	0
0.0743	0
0.0744	0
0.0745	0
0.0746	0
0.0747	0
0.0748	0
0.0749	0
0.075	0
0.0751	0
0.0752	0
0.0753	0
0.0754	0
0.0755	0
0.0756	0
0.0757	0
0.0758	0
0.0759	0
0.076	0
0.0761	0
0.0762	0
0.0763	0
0.0764	0
0.0765	0
0.0766	0
0.0767	0
0.0768	0
0.0769	0
0.077	0
0.0771	0
0.0772	0
0.0773	0
0.0774	0
0.0775	0
0.0776	0
0.0777	0
0.0778	0
0.0779	0
0.078	0
0.0781	0
0.0782	0
0.0783	0
0.0784	0
0.0785	0
0.0786	0
0.0787	0
0.0788	0
0.0789	0
0.079	0
0.0791	0
0.0792	0
0.0793	0
0.0794	0
0.0795	0
0.0796	0
0.0797	0
0.0798	0
0.0799	0
0.08	0
0.0801	0
0.0802	0
0.0803	0
0.0804	0
0.0805	0
0.0806	0
0.0807	0
0.0808	0
0.0809	0
0.081	0
0.0811	0
0.0812	0
0.0813	0
0.0814	0
0.0815	0
0.0816	0
0.0817	0
0.0818	0
0.0819	0
0.082	0
0.0821	0
0.0822	0
0.0823	0
0.0824	0
0.0825	0
0.0826	0
0.0827	0
0.0828	0
0.0829	0
0.083	0
0.0831	0
0.0832	0
0.0833	0
0.0834	0
0.0835	0
0.0836	0
0.0837	0
0.0838	0
0.0839	0
0.084	0
0.0841	0
0.0842	0
0.0843	0
0.0844	0
0.0845	0
0.0846	0
0.0847	0
0.0848	0
0.0849	0
0.085	0
0.0851	0
0.0852	0
0.0853	0
0.0854	0
0.0855	0
0.0856	0
0.0857	0
0.0858	0
0.0859	0
0.086	0
0.0861	0
0.0862	0
0.0863	0
0.0864	0
0.0865	0
0.0866	0
0.0867	0
0.0868	0
0.0869	0
0.087	0
0.0871	0
0.0872	0
0.0873	0
0.0874	0
0.0875	0
0.0876	0
0.0877	0
0.0878	0
0.0879	0
0.088	0
0.0881	0
0.0882	0
0.0883	0
0.0884	0
0.0885	0
0.0886	0
0.0887	0
0.0888	0
0.0889	0
0.089	0
0.0891	0
0.0892	0
0.0893	0
0.0894	0
0.0895	0
0.0896	0
0.0897	0
0.0898	0
0.0899	0
0.09	0
0.0901	0
0.0902	0
0.0903	0
0.0904	0
0.0905	0
0.0906	0
0.0907	0
0.0908	0
0.0909	0
0.091	0
0.0911	0
0.0912	0
0.0913	0
0.0914	0
0.0915	0
0.0916	0
0.0917	0
0.0918	0
0.0919	0
0.092	0
0.0921	0
0.0922	0
0.0923	0
0.0924	0
0.0925	0
0.0926	0
0.0927	0
0.0928	0
0.0929	0
0.093	0
0.0931	0
0.0932	0
0.0933	0
0.0934	0
0.0935	0
0.0936	0
0.0937	0
0.0938	0
0.0939	0
0.094	0
0.0941	0
0.0942	0
0.0943	0
0.0944	0
0.0945	0
0.0946	0
0.0947	0
0.0948	0
0.0949	0
0.095	0
0.0951	0
0.0952	0
0.0953	0
0.0954	0
0.0955	0
0.0956	0
0.0957	0
0.0958	0
0.0959	0
0.096	0
0.0961	0
0.0962	0
0.0963	0
0.0964	0
0.0965	0
0.0966	0
0.0967	0
0.0968	0
0.0969	0
0.097	0
0.0971	0
0.0972	0
0.0973	0
0.0974	0
0.0975	0
0.0976	0
0.0977	0
0.0978	0
0.0979	0
0.098	0
0.0981	0
0.0982	0
0.0983	0
0.0984	0
0.0985	0
0.0986	0
0.0987	0
0.0988	0
0.0989	0
0.099	0
0.0991	0
0.0992	0
0.0993	0
0.0994	0
0.0995	0
0.0996	0
0.0997	0
0.0998	0
0.0999	0
0.1	0
0.1001	0
0.1002	0
0.1003	0
0.1004	0
0.1005	0
0.1006	0
0.1007	0
0.1008	0
0.1009	0
0.101	0
0.1011	0
0.1012	0
0.1013	0
0.1014	0
0.1015	0
0.1016	0
0.1017	0
0.1018	0
0.1019	0
0.102	0
0.1021	0
0.1022	0
0.1023	0
0.1024	0
0.1025	0
0.1026	0
0.1027	0
0.1028	0
0.1029	0
0.103	0
0.1031	0
0.1032	0
0.1033	0
0.1034	0
0.1035	0
0.1036	0
0.1037	0
0.1038	0
0.1039	0
0.104	0
0.1041	0
0.1042	0
0.1043	0
0.1044	0
0.1045	0
0.1046	0
0.1047	0
0.1048	0
0.1049	0
0.105	0
0.1051	0
0.1052	0
0.1053	0
0.1054	0
0.1055	0
0.1056	0
0.1057	0
0.1058	0
0.1059	0
0.106	0
0.1061	0
0.1062	0
0.1063	0
0.1064	0
0.1065	0
0.1066	0
0.1067	0
0.1068	0
0.1069	0
0.107	0
0.1071	0
0.1072	0
0.1073	0
0.1074	0
0.1075	0
0.1076	0
0.1077	0
0.1078	0
0.1079	0
0.108	0
0.1081	0
0.1082	0
0.1083	0
0.1084	0
0.1085	0
0.1086	0
0.1087	0
0.1088	0
0.1089	0
0.109	0
0.1091	0
0.1092	0
0.1093	0
0.1094	0
0.1095	0
0.1096	0
0.1097	0
0.1098	0
0.1099	0
0.11	0
0.1101	0
0.1102	0
0.1103	0
0.1104	0
0.1105	0
0.1106	0
0.1107	0
0.1108	0
0.1109	0
0.111	0
0.1111	0
0.1112	0
0.1113	0
0.1114	0
0.1115	0
0.1116	0
0.1117	0
0.1118	0
0.1119	0
0.112	0
0.1121	0
0.1122	0
0.1123	0
0.1124	0
0.1125	0
0.1126	0
0.1127	0
0.1128	0
0.1129	0
0.113	0
0.1131	0
0.1132	0
0.1133	0
0.1134	0
0.1135	0
0.1136	0
0.1137	0
0.1138	0
0.1139	0
0.114	0
0.1141	0
0.1142	0
0.1143	0
0.1144	0
0.1145	0
0.1146	0
0.1147	0
0.1148	0
0.1149	0
0.115	0
0.1151	0
0.1152	0
0.1153	0
0.1154	0
0.1155	0
0.1156	0
0.1157	0
0.1158	0
0.1159	0
0.116	0
0.1161	0
0.1162	0
0.1163	0
0.1164	0
0.1165	0
0.1166	0
0.1167	0
0.1168	0
0.1169	0
0.117	0
0.1171	0
0.1172	0
0.1173	0
0.1174	0
0.1175	0
0.1176	0
0.1177	0
0.1178	0
0.1179	0
0.118	0
0.1181	0
0.1182	0
0.1183	0
0.1184	0
0.1185	0
0.1186	0
0.1187	0
0.1188	0
0.1189	0
0.119	0
0.1191	0
0.1192	0
0.1193	0
0.1194	0
0.1195	0
0.1196	0
0.1197	0
0.1198	0
0.1199	0
0.12	0
0.1201	0
0.1202	0
0.1203	0
0.1204	0
0.1205	0
0.1206	0
0.1207	0
0.1208	0
0.1209	0
0.121	0
0.1211	0
0.1212	0
0.1213	0
0.1214	0
0.1215	0
0.1216	0
0.1217	0
0.1218	0
0.1219	0
0.122	0
0.1221	0
0.1222	0
0.1223	0
0.1224	0
0.1225	0
0.1226	0
0.1227	0
0.1228	0
0.1229	0
0.123	0
0.1231	0
0.1232	0
0.1233	0
0.1234	0
0.1235	0
0.1236	0
0.1237	0
0.1238	0
0.1239	0
0.124	0
0.1241	0
0.1242	0
0.1243	0
0.1244	0
0.1245	0
0.1246	0
0.1247	0
0.1248	0
0.1249	0
0.125	0
0.1251	0
0.1252	0
0.1253	0
0.1254	0
0.1255	0
0.1256	0
0.1257	0
0.1258	0
0.1259	0
0.126	0
0.1261	0
0.1262	0
0.1263	0
0.1264	0
0.1265	0
0.1266	0
0.1267	0
0.1268	0
0.1269	0
0.127	0
0.1271	0
0.1272	0
0.1273	0
0.1274	0
0.1275	0
0.1276	0
0.1277	0
0.1278	0
0.1279	0
0.128	0
0.1281	0
0.1282	0
0.1283	0
0.1284	0
0.1285	0
0.1286	0
0.1287	0
0.1288	0
0.1289	0
0.129	0
0.1291	0
0.1292	0
0.1293	0
0.1294	0
0.1295	0
0.1296	0
0.1297	0
0.1298	0
0.1299	0
0.13	0
0.1301	0
0.1302	0
0.1303	0
0.1304	0
0.1305	0
0.1306	0
0.1307	0
0.1308	0
0.1309	0
0.131	0
0.1311	0
0.1312	0
0.1313	0
0.1314	0
0.1315	0
0.1316	0
0.1317	0
0.1318	0
0.1319	0
0.132	0
0.1321	0
0.1322	0
0.1323	0
0.1324	0
0.1325	0
0.1326	0
0.1327	0
0.1328	0
0.1329	0
0.133	0
0.1331	0
0.1332	0
0.1333	0
0.1334	0
0.1335	0
0.1336	0
0.1337	0
0.1338	0
0.1339	0
0.134	0
0.1341	0
0.1342	0
0.1343	0
0.1344	0
0.1345	0
0.1346	0
0.1347	0
0.1348	0
0.1349	0
0.135	0
0.1351	0
0.1352	0
0.1353	0
0.1354	0
0.1355	0
0.1356	0
0.1357	0
0.1358	0
0.1359	0
0.136	0
0.1361	0
0.1362	0
0.1363	0
0.1364	0
0.1365	0
0.1366	0
0.1367	0
0.1368	0
0.1369	0
0.137	0
0.1371	0
0.1372	0
0.1373	0
0.1374	0
0.1375	0
0.1376	0
0.1377	0
0.1378	0
0.1379	0
0.138	0
0.1381	0
0.1382	0
0.1383	0
0.1384	0
0.1385	0
0.1386	0
0.1387	0
0.1388	0
0.1389	0
0.139	0
0.1391	0
0.1392	0
0.1393	0
0.1394	0
0.1395	0
0.1396	0
0.1397	0
0.1398	0
0.1399	0
0.14	0
0.1401	0
0.1402	0
0.1403	0
0.1404	0
0.1405	0
0.1406	0
0.1407	0
0.1408	0
0.1409	0
0.141	0
0.1411	0
0.1412	0
0.1413	0
0.1414	0
0.1415	0
0.1416	0
0.1417	0
0.1418	0
0.1419	0
0.142	0
0.1421	0
0.1422	0
0.1423	0
0.1424	0
0.1425	0
0.1426	0
0.1427	0
0.1428	0
0.1429	0
0.143	0
0.1431	0
0.1432	0
0.1433	0
0.1434	0
0.1435	0
0.1436	0
0.1437	0
0.1438	0
0.1439	0
0.144	0
0.1441	0
0.1442	0
0.1443	0
0.1444	0
0.1445	0
0.1446	0
0.1447	0
0.1448	0
0.1449	0
0.145	0
0.1451	0
0.1452	0
0.1453	0
0.1454	0
0.1455	0
0.1456	0
0.1457	0
0.1458	0
0.1459	0
0.146	0
0.1461	0
0.1462	0
0.1463	0
0.1464	0
0.1465	0
0.1466	0
0.1467	0
0.1468	0
0.1469	0
0.147	0
0.1471	0
0.1472	0
0.1473	0
0.1474	0
0.1475	0
0.1476	0
0.1477	0
0.1478	0
0.1479	0
0.148	0
0.1481	0
0.1482	0
0.1483	0
0.1484	0
0.1485	0
0.1486	0
0.1487	0
0.1488	0
0.1489	0
0.149	0
0.1491	0
0.1492	0
0.1493	0
0.1494	0
0.1495	0
0.1496	0
0.1497	0
0.1498	0
0.1499	0
0.15	0
0.1501	0
0.1502	0
0.1503	0
0.1504	0
0.1505	0
0.1506	0
0.1507	0
0.1508	0
0.1509	0
0.151	0
0.1511	0
0.1512	0
0.1513	0
0.1514	0
0.1515	0
0.1516	0
0.1517	0
0.1518	0
0.1519	0
0.152	0
0.1521	0
0.1522	0
0.1523	0
0.1524	0
0.1525	0
0.1526	0
0.1527	0
0.1528	0
0.1529	0
0.153	0
0.1531	0
0.1532	0
0.1533	0
0.1534	0
0.1535	0
0.1536	0
0.1537	0
0.1538	0
0.1539	0
0.154	0
0.1541	0
0.1542	0
0.1543	0
0.1544	0
0.1545	0
0.1546	0
0.1547	0
0.1548	0
0.1549	0
0.155	0
0.1551	0
0.1552	0
0.1553	0
0.1554	0
0.1555	0
0.1556	0
0.1557	0
0.1558	0
0.1559	0
0.156	0
0.1561	0
0.1562	0
0.1563	0
0.1564	0
0.1565	0
0.1566	0
0.1567	0
0.1568	0
0.1569	0
0.157	0
0.1571	0
0.1572	0
0.1573	0
0.1574	0
0.1575	0
0.1576	0
0.1577	0
0.1578	0
0.1579	0
0.158	0
0.1581	0
0.1582	0
0.1583	0
0.1584	0
0.1585	0
0.1586	0
0.1587	0
0.1588	0
0.1589	0
0.159	0
0.1591	0
0.1592	0
0.1593	0
0.1594	0
0.1595	0
0.1596	0
0.1597	0
0.1598	0
0.1599	0
0.16	0
0.1601	0
0.1602	0
0.1603	0
0.1604	0
0.1605	0
0.1606	0
0.1607	0
0.1608	0
0.1609	0
0.161	0
0.1611	0
0.1612	0
0.1613	0
0.1614	0
0.1615	0
0.1616	0
0.1617	0
0.1618	0
0.1619	0
0.162	0
0.1621	0
0.1622	0
0.1623	0
0.1624	0
0.1625	0
0.1626	0
0.1627	0
0.1628	0
0.1629	0
0.163	0
0.1631	0
0.1632	0
0.1633	0
0.1634	0
0.1635	0
0.1636	0
0.1637	0
0.1638	0
0.1639	0
0.164	0
0.1641	0
0.1642	0
0.1643	0
0.1644	0
0.1645	0
0.1646	0
0.1647	0
0.1648	0
0.1649	0
0.165	0
0.1651	0
0.1652	0
0.1653	0
0.1654	0
0.1655	0
0.1656	0
0.1657	0
0.1658	0
0.1659	0
0.166	0
0.1661	0
0.1662	0
0.1663	0
0.1664	0
0.1665	0
0.1666	0
0.1667	0
0.1668	0
0.1669	0
0.167	0
0.1671	0
0.1672	0
0.1673	0
0.1674	0
0.1675	0
0.1676	0
0.1677	0
0.1678	0
0.1679	0
0.168	0
0.1681	0
0.1682	0
0.1683	0
0.1684	0
0.1685	0
0.1686	0
0.1687	0
0.1688	0
0.1689	0
0.169	0
0.1691	0
0.1692	0
0.1693	0
0.1694	0
0.1695	0
0.1696	0
0.1697	0
0.1698	0
0.1699	0
0.17	0
0.1701	0
0.1702	0
0.1703	0
0.1704	0
0.1705	0
0.1706	0
0.1707	0
0.1708	0
0.1709	0
0.171	0
0.1711	0
0.1712	0
0.1713	0
0.1714	0
0.1715	0
0.1716	0
0.1717	0
0.1718	0
0.1719	0
0.172	0
0.1721	0
0.1722	0
0.1723	0
0.1724	0
0.1725	0
0.1726	0
0.1727	0
0.1728	0
0.1729	0
0.173	0
0.1731	0
0.1732	0
0.1733	0
0.1734	0
0.1735	0
0.1736	0
0.1737	0
0.1738	0
0.1739	0
0.174	0
0.1741	0
0.1742	0
0.1743	0
0.1744	0
0.1745	0
0.1746	0
0.1747	0
0.1748	0
0.1749	0
0.175	0
0.1751	0
0.1752	0
0.1753	0
0.1754	0
0.1755	0
0.1756	0
0.1757	0
0.1758	0
0.1759	0
0.176	0
0.1761	0
0.1762	0
0.1763	0
0.1764	0
0.1765	0
0.1766	0
0.1767	0
0.1768	0
0.1769	0
0.177	0
0.1771	0
0.1772	0
0.1773	0
0.1774	0
0.1775	0
0.1776	0
0.1777	0
0.1778	0
0.1779	0
0.178	0
0.1781	0
0.1782	0
0.1783	0
0.1784	0
0.1785	0
0.1786	0
0.1787	0
0.1788	0
0.1789	0
0.179	0
0.1791	0
0.1792	0
0.1793	0
0.1794	0
0.1795	0
0.1796	0
0.1797	0
0.1798	0
0.1799	0
0.18	0
0.1801	0
0.1802	0
0.1803	0
0.1804	0
0.1805	0
0.1806	0
0.1807	0
0.1808	0
0.1809	0
0.181	0
0.1811	0
0.1812	0
0.1813	0
0.1814	0
0.1815	0
0.1816	0
0.1817	0
0.1818	0
0.1819	0
0.182	0
0.1821	0
0.1822	0
0.1823	0
0.1824	0
0.1825	0
0.1826	0
0.1827	0
0.1828	0
0.1829	0
0.183	0
0.1831	0
0.1832	0
0.1833	0
0.1834	0
0.1835	0
0.1836	0
0.1837	0
0.1838	0
0.1839	0
0.184	0
0.1841	0
0.1842	0
0.1843	0
0.1844	0
0.1845	0
0.1846	0
0.1847	0
0.1848	0
0.1849	0
0.185	0
0.1851	0
0.1852	0
0.1853	0
0.1854	0
0.1855	0
0.1856	0
0.1857	0
0.1858	0
0.1859	0
0.186	0
0.1861	0
0.1862	0
0.1863	0
0.1864	0
0.1865	0
0.1866	0
0.1867	0
0.1868	0
0.1869	0
0.187	0
0.1871	0
0.1872	0
0.1873	0
0.1874	0
0.1875	0
0.1876	0
0.1877	0
0.1878	0
0.1879	0
0.188	0
0.1881	0
0.1882	0
0.1883	0
0.1884	0
0.1885	0
0.1886	0
0.1887	0
0.1888	0
0.1889	0
0.189	0
0.1891	0
0.1892	0
0.1893	0
0.1894	0
0.1895	0
0.1896	0
0.1897	0
0.1898	0
0.1899	0
0.19	0
0.1901	0
0.1902	0
0.1903	0
0.1904	0
0.1905	0
0.1906	0
0.1907	0
0.1908	0
0.1909	0
0.191	0
0.1911	0
0.1912	0
0.1913	0
0.1914	0
0.1915	0
0.1916	0
0.1917	0
0.1918	0
0.1919	0
0.192	0
0.1921	0
0.1922	0
0.1923	0
0.1924	0
0.1925	0
0.1926	0
0.1927	0
0.1928	0
0.1929	0
0.193	0
0.1931	0
0.1932	0
0.1933	0
0.1934	0
0.1935	0
0.1936	0
0.1937	0
0.1938	0
0.1939	0
0.194	0
0.1941	0
0.1942	0
0.1943	0
0.1944	0
0.1945	0
0.1946	0
0.1947	0
0.1948	0
0.1949	0
0.195	0
0.1951	0
0.1952	0
0.1953	0
0.1954	0
0.1955	0
0.1956	0
0.1957	0
0.1958	0
0.1959	0
0.196	0
0.1961	0
0.1962	0
0.1963	0
0.1964	0
0.1965	0
0.1966	0
0.1967	0
0.1968	0
0.1969	0
0.197	0
0.1971	0
0.1972	0
0.1973	0
0.1974	0
0.1975	0
0.1976	0
0.1977	0
0.1978	0
0.1979	0
0.198	0
0.1981	0
0.1982	0
0.1983	0
0.1984	0
0.1985	0
0.1986	0
0.1987	0
0.1988	0
0.1989	0
0.199	0
0.1991	0
0.1992	0
0.1993	0
0.1994	0
0.1995	0
0.1996	0
0.1997	0
0.1998	0
[truncated: 23,002 more rows]

## Sheet: Screw axial travel
time	travel (mm)
0	2.12037e-16
0.0001	-6.24771e-08
0.0002	-3.74129e-07
0.0003	-6.83764e-07
0.0004	-6.17066e-07
0.0005	7.31221e-08
0.0006	1.13341e-06
0.0007	2.18727e-06
0.0008	2.8604e-06
0.0009	2.90563e-06
0.001	2.57635e-06
0.0011	2.24907e-06
0.0012	2.29812e-06
0.0013	2.97064e-06
0.0014	4.01325e-06
0.0015	5.04944e-06
0.0016	5.70488e-06
0.0017	5.73241e-06
0.0018	5.38542e-06
0.0019	5.04044e-06
0.002	5.07177e-06
0.0021	5.72658e-06
0.0022	6.75147e-06
0.0023	7.76993e-06
0.0024	8.40764e-06
0.0025	8.41744e-06
0.0026	8.05272e-06
0.0027	7.69001e-06
0.0028	7.70361e-06
0.0029	8.34068e-06
0.003	9.34785e-06
0.0031	1.03486e-05
0.0032	1.09686e-05
0.0033	1.09606e-05
0.0034	1.05782e-05
0.0035	1.01978e-05
0.0036	1.01937e-05
0.0037	1.08131e-05
0.0038	1.18025e-05
0.0039	1.27856e-05
0.004	1.33879e-05
0.0041	1.33623e-05
0.0042	1.29622e-05
0.0043	1.25642e-05
0.0044	1.25424e-05
0.0045	1.31442e-05
0.0046	1.41161e-05
0.0047	1.50815e-05
0.0048	1.56662e-05
0.0049	1.56231e-05
0.005	1.52055e-05
0.0051	1.47899e-05
0.0052	1.47506e-05
0.0053	1.53348e-05
0.0054	1.62892e-05
0.0055	1.72372e-05
0.0056	1.78045e-05
0.0057	1.77439e-05
0.0058	1.73088e-05
0.0059	1.68758e-05
0.006	1.68192e-05
0.0061	1.73861e-05
0.0062	1.83231e-05
0.0063	1.92538e-05
0.0064	1.98038e-05
0.0065	1.97259e-05
0.0066	1.92736e-05
0.0067	1.88234e-05
0.0068	1.87496e-05
0.0069	1.92993e-05
0.007	2.02192e-05
0.0071	2.11327e-05
0.0072	2.16656e-05
0.0073	2.15707e-05
0.0074	2.11014e-05
0.0075	2.06342e-05
0.0076	2.05433e-05
0.0077	2.10761e-05
0.0078	2.19791e-05
0.0079	2.28758e-05
0.008	2.33918e-05
0.0081	2.32801e-05
0.0082	2.27939e-05
0.0083	2.23099e-05
0.0084	2.22024e-05
0.0085	2.27185e-05
0.0086	2.36048e-05
0.0087	2.44848e-05
0.0088	2.49843e-05
0.0089	2.4856e-05
0.009	2.43533e-05
0.0091	2.38528e-05
0.0092	2.37289e-05
0.0093	2.42285e-05
0.0094	2.50985e-05
0.0095	2.59622e-05
0.0096	2.64453e-05
0.0097	2.63007e-05
0.0098	2.57819e-05
0.0099	2.52652e-05
0.01	2.51251e-05
0.0101	2.56086e-05
0.0102	2.64625e-05
0.0103	2.73102e-05
0.0104	2.77773e-05
0.0105	2.76168e-05
0.0106	2.7082e-05
0.0107	2.65495e-05
0.0108	2.63935e-05
0.0109	2.68613e-05
0.011	2.76995e-05
0.0111	2.85314e-05
0.0112	2.8983e-05
0.0113	2.88069e-05
0.0114	2.82565e-05
0.0115	2.77085e-05
0.0116	2.75371e-05
0.0117	2.79894e-05
0.0118	2.88122e-05
0.0119	2.96289e-05
0.012	3.00651e-05
0.0121	2.98738e-05
0.0122	2.93083e-05
0.0123	2.87451e-05
0.0124	2.85586e-05
0.0125	2.89959e-05
0.0126	2.98037e-05
0.0127	3.06054e-05
0.0128	3.10267e-05
0.0129	3.08206e-05
0.013	3.02403e-05
0.0131	2.96623e-05
0.0132	2.94612e-05
0.0133	2.98838e-05
0.0134	3.0677e-05
0.0135	3.14642e-05
0.0136	3.18711e-05
0.0137	3.16504e-05
0.0138	3.10558e-05
0.0139	3.04635e-05
0.014	3.0248e-05
0.0141	3.06565e-05
0.0142	3.14355e-05
0.0143	3.22086e-05
0.0144	3.26014e-05
0.0145	3.23667e-05
0.0146	3.17581e-05
0.0147	3.11519e-05
0.0148	3.09226e-05
0.0149	3.13173e-05
0.015	3.20825e-05
0.0151	3.28419e-05
0.0152	3.32211e-05
0.0153	3.29729e-05
0.0154	3.23507e-05
0.0155	3.17311e-05
0.0156	3.14883e-05
0.0157	3.18697e-05
0.0158	3.26216e-05
0.0159	3.33678e-05
0.016	3.37337e-05
0.0161	3.34724e-05
0.0162	3.28372e-05
0.0163	3.22045e-05
0.0164	3.19489e-05
0.0165	3.23173e-05
0.0166	3.30564e-05
0.0167	3.37898e-05
0.0168	3.4143e-05
0.0169	3.3869e-05
0.017	3.32212e-05
0.0171	3.2576e-05
0.0172	3.23079e-05
0.0173	3.26639e-05
0.0174	3.33906e-05
0.0175	3.41117e-05
0.0176	3.44527e-05
0.0177	3.41665e-05
0.0178	3.35065e-05
0.0179	3.28493e-05
0.018	3.25691e-05
0.0181	3.29131e-05
0.0182	3.3628e-05
0.0183	3.43372e-05
0.0184	3.46665e-05
0.0185	3.43686e-05
0.0186	3.3697e-05
0.0187	3.30281e-05
0.0188	3.27364e-05
0.0189	3.3069e-05
0.019	3.37725e-05
0.0191	3.44703e-05
0.0192	3.47883e-05
0.0193	3.44792e-05
0.0194	3.37964e-05
0.0195	3.31165e-05
0.0196	3.28137e-05
0.0197	3.31353e-05
0.0198	3.38279e-05
0.0199	3.45149e-05
0.02	3.4822e-05
0.0201	3.45022e-05
0.0202	3.38087e-05
0.0203	3.31182e-05
0.0204	3.28049e-05
0.0205	3.3116e-05
0.0206	3.37982e-05
0.0207	3.44748e-05
0.0208	3.47717e-05
0.0209	3.44416e-05
0.021	3.3738e-05
0.0211	3.30373e-05
0.0212	3.2714e-05
0.0213	3.30151e-05
0.0214	3.36873e-05
0.0215	3.43541e-05
0.0216	3.46412e-05
0.0217	3.43013e-05
0.0218	3.3588e-05
0.0219	3.28778e-05
0.022	3.25449e-05
0.0221	3.28365e-05
0.0222	3.34993e-05
0.0223	3.41567e-05
0.0224	3.44345e-05
0.0225	3.40854e-05
0.0226	3.3363e-05
0.0227	3.26436e-05
0.0228	3.23016e-05
0.0229	3.25843e-05
0.023	3.32381e-05
0.0231	3.38867e-05
0.0232	3.41557e-05
0.0233	3.37979e-05
0.0234	3.30667e-05
0.0235	3.23387e-05
0.0236	3.19882e-05
0.0237	3.22624e-05
0.0238	3.29078e-05
0.0239	3.3548e-05
0.024	3.38086e-05
0.0241	3.34426e-05
0.0242	3.27033e-05
0.0243	3.19672e-05
0.0244	3.16086e-05
0.0245	3.18748e-05
0.0246	3.25123e-05
0.0247	3.31446e-05
0.0248	3.33974e-05
0.0249	3.30236e-05
0.025	3.22766e-05
0.0251	3.15329e-05
0.0252	3.11667e-05
0.0253	3.14254e-05
0.0254	3.20555e-05
0.0255	3.26804e-05
0.0256	3.29259e-05
0.0257	3.25449e-05
0.0258	3.17906e-05
0.0259	3.10398e-05
0.026	3.06666e-05
0.0261	3.09182e-05
0.0262	3.15413e-05
0.0263	3.21594e-05
0.0264	3.23981e-05
0.0265	3.20102e-05
0.0266	3.12493e-05
0.0267	3.04918e-05
0.0268	3.0112e-05
0.0269	3.03571e-05
0.027	3.09737e-05
0.0271	3.15854e-05
0.0272	3.18177e-05
0.0273	3.14236e-05
0.0274	3.06564e-05
0.0275	2.98927e-05
0.0276	2.95068e-05
0.0277	2.97459e-05
0.0278	3.03565e-05
0.0279	3.09622e-05
0.028	3.11887e-05
0.0281	3.07888e-05
0.0282	3.00158e-05
0.0283	2.92464e-05
0.0284	2.88549e-05
0.0285	2.90884e-05
0.0286	2.96935e-05
0.0287	3.02937e-05
0.0288	3.05148e-05
0.0289	3.01095e-05
0.029	2.93312e-05
0.0291	2.85566e-05
0.0292	2.81599e-05
0.0293	2.83882e-05
0.0294	2.89883e-05
0.0295	2.95835e-05
0.0296	2.97996e-05
0.0297	2.93894e-05
0.0298	2.86064e-05
0.0299	2.7827e-05
0.03	2.74255e-05
0.0301	2.76492e-05
0.0302	2.82446e-05
0.0303	2.88353e-05
0.0304	2.90469e-05
0.0305	2.86323e-05
0.0306	2.78448e-05
0.0307	2.70611e-05
0.0308	2.66553e-05
0.0309	2.68748e-05
0.031	2.74661e-05
0.0311	2.80526e-05
0.0312	2.82601e-05
0.0313	2.78415e-05
0.0314	2.70501e-05
0.0315	2.62625e-05
0.0316	2.58529e-05
0.0317	2.60686e-05
0.0318	2.66561e-05
0.0319	2.7239e-05
0.032	2.74429e-05
0.0321	2.70207e-05
0.0322	2.62257e-05
0.0323	2.54346e-05
0.0324	2.50216e-05
0.0325	2.52339e-05
0.0326	2.58181e-05
0.0327	2.63977e-05
0.0328	2.65984e-05
0.0329	2.61731e-05
0.033	2.5375e-05
0.0331	2.45809e-05
0.0332	2.41649e-05
0.0333	2.43742e-05
0.0334	2.49555e-05
0.0335	2.55323e-05
0.0336	2.57302e-05
0.0337	2.5302e-05
0.0338	2.45013e-05
0.0339	2.37045e-05
0.034	2.32859e-05
0.0341	2.34927e-05
0.0342	2.40715e-05
0.0343	2.46458e-05
0.0344	2.48412e-05
0.0345	2.44108e-05
0.0346	2.36077e-05
0.0347	2.28086e-05
0.0348	2.23878e-05
0.0349	2.25924e-05
0.035	2.31691e-05
0.0351	2.37413e-05
0.0352	2.39348e-05
0.0353	2.35024e-05
0.0354	2.26974e-05
0.0355	2.18964e-05
0.0356	2.14738e-05
0.0357	2.16766e-05
0.0358	2.22515e-05
0.0359	2.28221e-05
0.036	2.30139e-05
0.0361	2.25798e-05
0.0362	2.17733e-05
0.0363	2.09708e-05
0.0364	2.05467e-05
0.0365	2.07481e-05
0.0366	2.13216e-05
0.0367	2.18908e-05
0.0368	2.20813e-05
0.0369	2.1646e-05
0.037	2.08383e-05
0.0371	2.00346e-05
0.0372	1.96094e-05
0.0373	1.98097e-05
0.0374	2.03822e-05
0.0375	2.09504e-05
0.0376	2.114e-05
0.0377	2.07038e-05
0.0378	1.98952e-05
0.0379	1.90907e-05
0.038	1.86647e-05
0.0381	1.88643e-05
0.0382	1.94361e-05
0.0383	2.00037e-05
0.0384	2.01926e-05
0.0385	1.97558e-05
0.0386	1.89467e-05
0.0387	1.81417e-05
0.0388	1.77152e-05
0.0389	1.79144e-05
0.039	1.84858e-05
0.0391	1.9053e-05
0.0392	1.92417e-05
0.0393	1.88046e-05
0.0394	1.79953e-05
0.0395	1.71901e-05
0.0396	1.67635e-05
0.0397	1.69626e-05
0.0398	1.75339e-05
0.0399	1.81011e-05
0.04	1.82898e-05
0.0401	1.78528e-05
0.0402	1.70435e-05
0.0403	1.62384e-05
0.0404	1.5812e-05
0.0405	1.60112e-05
0.0406	1.65828e-05
0.0407	1.71502e-05
0.0408	1.73392e-05
0.0409	1.69025e-05
0.041	1.60936e-05
0.0411	1.5289e-05
0.0412	1.48629e-05
0.0413	1.50626e-05
0.0414	1.56347e-05
0.0415	1.62027e-05
0.0416	1.63922e-05
0.0417	1.59562e-05
0.0418	1.51479e-05
0.0419	1.43439e-05
0.042	1.39186e-05
0.0421	1.4119e-05
0.0422	1.46919e-05
0.0423	1.52607e-05
0.0424	1.5451e-05
0.0425	1.50158e-05
0.0426	1.42084e-05
0.0427	1.34054e-05
0.0428	1.2981e-05
0.0429	1.31825e-05
0.043	1.37564e-05
0.0431	1.43262e-05
0.0432	1.45176e-05
0.0433	1.40835e-05
0.0434	1.32773e-05
0.0435	1.24754e-05
0.0436	1.20522e-05
0.0437	1.22549e-05
0.0438	1.28301e-05
0.0439	1.34012e-05
0.044	1.35939e-05
0.0441	1.31612e-05
0.0442	1.23563e-05
0.0443	1.15558e-05
0.0444	1.11341e-05
0.0445	1.13382e-05
0.0446	1.19148e-05
0.0447	1.24875e-05
0.0448	1.26818e-05
0.0449	1.22506e-05
0.045	1.14473e-05
0.0451	1.06484e-05
0.0452	1.02283e-05
0.0453	1.04341e-05
0.0454	1.10124e-05
0.0455	1.15868e-05
0.0456	1.17828e-05
0.0457	1.13534e-05
0.0458	1.05519e-05
0.0459	9.75484e-06
0.046	9.33657e-06
0.0461	9.54423e-06
0.0462	1.01244e-05
0.0463	1.07007e-05
0.0464	1.08987e-05
0.0465	1.04712e-05
0.0466	9.67167e-06
0.0467	8.87663e-06
0.0468	8.46039e-06
0.0469	8.6701e-06
0.047	9.25239e-06
0.0471	9.83072e-06
0.0472	1.00308e-05
0.0473	9.60547e-06
0.0474	8.80811e-06
0.0475	8.01525e-06
0.0476	7.6012e-06
0.0477	7.81314e-06
0.0478	8.39766e-06
0.0479	8.97825e-06
0.048	9.18061e-06
0.0481	8.75757e-06
0.0482	7.96253e-06
0.0483	7.17201e-06
0.0484	6.76032e-06
0.0485	6.97463e-06
0.0486	7.56155e-06
0.0487	8.14456e-06
0.0488	8.34935e-06
0.0489	7.92876e-06
0.049	7.13619e-06
0.0491	6.34815e-06
0.0492	5.93897e-06
0.0493	6.1558e-06
0.0494	6.74525e-06
0.0495	7.33081e-06
0.0496	7.53818e-06
0.0497	7.12018e-06
0.0498	6.33021e-06
0.0499	5.54479e-06
0.05	5.13824e-06
0.0501	5.35773e-06
0.0502	5.94985e-06
0.0503	6.5381e-06
0.0504	6.74816e-06
0.0505	6.33287e-06
0.0506	5.54563e-06
0.0507	4.76296e-06
0.0508	4.35917e-06
0.0509	4.58142e-06
0.051	5.17633e-06
0.0511	5.76737e-06
0.0512	5.98025e-06
0.0513	5.56779e-06
0.0514	4.78339e-06
0.0515	4.00357e-06
0.0516	3.60264e-06
0.0517	3.82777e-06
0.0518	4.42557e-06
0.0519	5.01952e-06
0.052	5.23531e-06
0.0521	4.82578e-06
0.0522	4.04432e-06
0.0523	3.26745e-06
0.0524	2.86948e-06
0.0525	3.09759e-06
0.0526	3.69837e-06
0.0527	4.29532e-06
0.0528	4.51411e-06
0.0529	4.1076e-06
0.053	3.32916e-06
0.0531	2.55533e-06
0.0532	2.16042e-06
0.0533	2.39158e-06
0.0534	2.99543e-06
0.0535	3.59545e-06
0.0536	3.81733e-06
0.0537	3.41391e-06
0.0538	2.63858e-06
0.0539	1.86786e-06
0.054	1.47606e-06
0.0541	1.71035e-06
0.0542	2.31734e-06
0.0543	2.92051e-06
0.0544	3.14554e-06
0.0545	2.74528e-06
0.0546	1.97312e-06
0.0547	1.20558e-06
0.0548	8.16965e-07
0.0549	1.05445e-06
0.055	1.66463e-06
0.0551	2.271e-06
0.0552	2.49925e-06
0.0553	2.1022e-06
0.0554	1.33327e-06
0.0555	5.68951e-07
0.0556	1.83574e-07
0.0557	4.24297e-07
0.0558	1.03773e-06
0.0559	1.64735e-06
0.056	1.87885e-06
0.0561	1.48507e-06
0.0562	7.19403e-07
0.0563	-4.164e-08
0.0564	-4.2374e-07
0.0565	-1.79736e-07
0.0566	4.36981e-07
0.0567	1.04989e-06
0.0568	1.28469e-06
0.0569	8.94208e-07
0.057	1.3184e-07
0.0571	-6.25898e-07
0.0572	-1.00469e-06
0.0573	-7.57373e-07
0.0574	-1.37342e-07
0.0575	4.7889e-07
0.0576	7.17007e-07
0.0577	3.29848e-07
0.0578	-4.29194e-07
0.0579	-1.1836e-06
0.058	-1.55906e-06
0.0581	-1.30841e-06
0.0582	-6.85047e-07
0.0583	-6.54781e-08
0.0584	1.75977e-07
0.0585	-2.07842e-07
0.0586	-9.63542e-07
0.0587	-1.71461e-06
0.0588	-2.08672e-06
0.0589	-1.83273e-06
0.059	-1.20602e-06
0.0591	-5.83102e-07
0.0592	-3.38299e-07
0.0593	-7.1877e-07
0.0594	-1.47112e-06
0.0595	-2.21884e-06
0.0596	-2.58761e-06
0.0597	-2.33027e-06
0.0598	-1.7002e-06
0.0599	-1.07394e-06
0.06	-8.25791e-07
0.0601	-1.20292e-06
0.0602	-1.95192e-06
0.0603	-2.69629e-06
0.0604	-3.06172e-06
0.0605	-2.80103e-06
0.0606	-2.16763e-06
0.0607	-1.53803e-06
0.0608	-1.28654e-06
0.0609	-1.66032e-06
0.061	-2.40599e-06
0.0611	-3.14703e-06
0.0612	-3.50912e-06
0.0613	-3.24511e-06
0.0614	-2.60838e-06
0.0615	-1.97545e-06
0.0616	-1.72063e-06
0.0617	-2.0911e-06
0.0618	-2.83345e-06
0.0619	-3.57117e-06
0.062	-3.92995e-06
0.0621	-3.66263e-06
0.0622	-3.02259e-06
0.0623	-2.38635e-06
0.0624	-2.12824e-06
0.0625	-2.49541e-06
0.0626	-3.23447e-06
0.0627	-3.9689e-06
0.0628	-4.32439e-06
0.0629	-4.05379e-06
0.063	-3.41047e-06
0.0631	-2.77096e-06
0.0632	-2.50958e-06
0.0633	-2.87348e-06
0.0634	-3.60928e-06
0.0635	-4.34046e-06
0.0636	-4.6927e-06
0.0637	-4.41884e-06
0.0638	-3.77228e-06
0.0639	-3.12954e-06
0.064	-2.86492e-06
0.0641	-3.2256e-06
0.0642	-3.95817e-06
0.0643	-4.68613e-06
0.0644	-5.03516e-06
0.0645	-4.7581e-06
0.0646	-4.10834e-06
0.0647	-3.46239e-06
0.0648	-3.19459e-06
0.0649	-3.55208e-06
0.065	-4.28148e-06
0.0651	-5.00626e-06
0.0652	-5.35212e-06
0.0653	-5.0719e-06
0.0654	-4.41899e-06
0.0655	-3.7699e-06
0.0656	-3.49895e-06
0.0657	-3.85331e-06
0.0658	-4.57957e-06
0.0659	-5.30124e-06
0.066	-5.64399e-06
0.0661	-5.36066e-06
0.0662	-4.70464e-06
0.0663	-4.05246e-06
0.0664	-3.77842e-06
0.0665	-4.1297e-06
0.0666	-4.85289e-06
0.0667	-5.57149e-06
0.0668	-5.91118e-06
0.0669	-5.6248e-06
0.067	-4.96574e-06
0.0671	-4.31053e-06
0.0672	-4.03346e-06
0.0673	-4.38172e-06
0.0674	-5.1019e-06
0.0675	-5.8175e-06
0.0676	-6.15419e-06
0.0677	-5.86482e-06
0.0678	-5.20279e-06
0.0679	-4.5446e-06
0.068	-4.26457e-06
0.0681	-4.60987e-06
0.0682	-5.32711e-06
0.0683	-6.03976e-06
0.0684	-6.37353e-06
0.0685	-6.08124e-06
0.0686	-5.41629e-06
0.0687	-4.75519e-06
0.0688	-4.47227e-06
0.0689	-4.81469e-06
0.069	-5.52904e-06
0.0691	-6.23883e-06
0.0692	-6.56974e-06
0.0693	-6.2746e-06
0.0694	-5.6068e-06
0.0695	-4.94288e-06
0.0696	-4.65713e-06
0.0697	-4.99673e-06
0.0698	-5.70829e-06
0.0699	-6.41528e-06
0.07	-6.7434e-06
0.0701	-6.44548e-06
0.0702	-5.77492e-06
0.0703	-5.10824e-06
0.0704	-4.81975e-06
0.0705	-5.15661e-06
0.0706	-5.86544e-06
0.0707	-6.56972e-06
0.0708	-6.89512e-06
0.0709	-6.59451e-06
0.071	-5.92126e-06
0.0711	-5.2519e-06
0.0712	-4.96074e-06
0.0713	-5.29495e-06
0.0714	-6.00113e-06
0.0715	-6.70276e-06
0.0716	-7.02555e-06
0.0717	-6.72231e-06
0.0718	-6.04646e-06
0.0719	-5.3745e-06
0.072	-5.08076e-06
0.0721	-5.41239e-06
0.0722	-6.116e-06
0.0723	-6.81508e-06
0.0724	-7.13532e-06
0.0725	-6.82955e-06
0.0726	-6.15118e-06
0.0727	-5.47671e-06
0.0728	-5.18046e-06
0.0729	-5.5096e-06
0.073	-6.21073e-06
0.0731	-6.90735e-06
0.0732	-7.22513e-06
0.0733	-6.91691e-06
0.0734	-6.2361e-06
0.0735	-5.5592e-06
0.0736	-5.26054e-06
0.0737	-5.58728e-06
0.0738	-6.28602e-06
0.0739	-6.98025e-06
0.074	-7.29566e-06
0.0741	-6.98508e-06
0.0742	-6.30192e-06
0.0743	-5.62269e-06
0.0744	-5.3217e-06
0.0745	-5.64612e-06
0.0746	-6.34255e-06
0.0747	-7.03449e-06
0.0748	-7.34762e-06
0.0749	-7.03478e-06
0.075	-6.34936e-06
0.0751	-5.66788e-06
0.0752	-5.36465e-06
0.0753	-5.68685e-06
0.0754	-6.38107e-06
0.0755	-7.07081e-06
0.0756	-7.38175e-06
0.0757	-7.06672e-06
0.0758	-6.37914e-06
0.0759	-5.6955e-06
0.076	-5.39013e-06
0.0761	-5.71019e-06
0.0762	-6.40229e-06
0.0763	-7.08992e-06
0.0764	-7.39876e-06
0.0765	-7.08165e-06
0.0766	-6.39199e-06
0.0767	-5.70629e-06
0.0768	-5.39887e-06
0.0769	-5.71689e-06
0.077	-6.40697e-06
0.0771	-7.09258e-06
0.0772	-7.39941e-06
0.0773	-7.08031e-06
0.0774	-6.38866e-06
0.0775	-5.70099e-06
0.0776	-5.39162e-06
0.0777	-5.70769e-06
0.0778	-6.39583e-06
0.0779	-7.07952e-06
0.078	-7.38444e-06
0.0781	-7.06344e-06
0.0782	-6.36991e-06
0.0783	-5.68036e-06
0.0784	-5.36912e-06
0.0785	-5.68334e-06
0.0786	-6.36964e-06
0.0787	-7.0515e-06
0.0788	-7.3546e-06
0.0789	-7.0318e-06
0.079	-6.33647e-06
0.0791	-5.64514e-06
0.0792	-5.33213e-06
0.0793	-5.6446e-06
0.0794	-6.32915e-06
0.0795	-7.00927e-06
0.0796	-7.31065e-06
0.0797	-6.98614e-06
0.0798	-6.28911e-06
0.0799	-5.59609e-06
0.08	-5.28141e-06
0.0801	-5.59221e-06
0.0802	-6.27511e-06
0.0803	-6.95359e-06
0.0804	-7.25334e-06
0.0805	-6.92721e-06
0.0806	-6.22858e-06
0.0807	-5.53397e-06
0.0808	-5.2177e-06
0.0809	-5.52693e-06
0.081	-6.20827e-06
0.0811	-6.8852e-06
0.0812	-7.18342e-06
0.0813	-6.85576e-06
0.0814	-6.15562e-06
0.0815	-5.45951e-06
0.0816	-5.14175e-06
0.0817	-5.44951e-06
0.0818	-6.12938e-06
0.0819	-6.80486e-06
0.082	-7.10164e-06
0.0821	-6.77255e-06
0.0822	-6.07099e-06
0.0823	-5.37347e-06
0.0824	-5.05432e-06
0.0825	-5.36069e-06
0.0826	-6.03919e-06
0.0827	-6.71331e-06
0.0828	-7.00874e-06
0.0829	-6.67831e-06
0.083	-5.97543e-06
0.0831	-5.27659e-06
0.0832	-4.95614e-06
0.0833	-5.26121e-06
0.0834	-5.93844e-06
0.0835	-6.61129e-06
0.0836	-6.90546e-06
0.0837	-6.57378e-06
0.0838	-5.86966e-06
0.0839	-5.1696e-06
0.084	-4.84793e-06
0.0841	-5.15181e-06
0.0842	-5.82784e-06
0.0843	-6.49952e-06
0.0844	-6.79252e-06
0.0845	-6.45969e-06
0.0846	-5.75442e-06
0.0847	-5.05323e-06
0.0848	-4.73044e-06
0.0849	-5.0332e-06
0.085	-5.70813e-06
0.0851	-6.37872e-06
0.0852	-6.67064e-06
0.0853	-6.33674e-06
0.0854	-5.63042e-06
0.0855	-4.92819e-06
0.0856	-4.60436e-06
0.0857	-4.9061e-06
0.0858	-5.58002e-06
0.0859	-6.2496e-06
0.086	-6.54053e-06
0.0861	-6.20566e-06
0.0862	-5.49836e-06
0.0863	-4.79517e-06
0.0864	-4.4704e-06
0.0865	-4.7712e-06
0.0866	-5.44419e-06
0.0867	-6.11286e-06
0.0868	-6.40289e-06
0.0869	-6.06712e-06
0.087	-5.35894e-06
0.0871	-4.65488e-06
0.0872	-4.32924e-06
0.0873	-4.62919e-06
0.0874	-5.30134e-06
0.0875	-5.96918e-06
0.0876	-6.25839e-06
0.0877	-5.92181e-06
0.0878	-5.21283e-06
0.0879	-4.50798e-06
0.088	-4.18156e-06
0.0881	-4.48074e-06
0.0882	-5.15214e-06
0.0883	-5.81923e-06
0.0884	-6.1077e-06
0.0885	-5.77039e-06
0.0886	-5.0607e-06
0.0887	-4.35513e-06
0.0888	-4.02802e-06
0.0889	-4.32652e-06
0.089	-4.99723e-06
0.0891	-5.66366e-06
0.0892	-5.95147e-06
0.0893	-5.61351e-06
0.0894	-4.90318e-06
0.0895	-4.19699e-06
0.0896	-3.86926e-06
0.0897	-4.16715e-06
0.0898	-4.83727e-06
0.0899	-5.5031e-06
0.09	-5.79034e-06
0.0901	-5.45181e-06
0.0902	-4.74092e-06
0.0903	-4.03418e-06
0.0904	-3.70591e-06
0.0905	-4.00327e-06
0.0906	-4.67287e-06
0.0907	-5.33819e-06
0.0908	-5.62492e-06
0.0909	-5.2859e-06
0.091	-4.57453e-06
0.0911	-3.86731e-06
0.0912	-3.53858e-06
0.0913	-3.83548e-06
0.0914	-4.50463e-06
0.0915	-5.16951e-06
0.0916	-5.45581e-06
0.0917	-5.11638e-06
0.0918	-4.40459e-06
0.0919	-3.69698e-06
0.092	-3.36785e-06
0.0921	-3.66437e-06
0.0922	-4.33314e-06
0.0923	-4.99766e-06
0.0924	-5.28361e-06
0.0925	-4.94382e-06
0.0926	-4.2317e-06
0.0927	-3.52375e-06
0.0928	-3.1943e-06
0.0929	-3.4905e-06
0.093	-4.15898e-06
0.0931	-4.8232e-06
0.0932	-5.10886e-06
0.0933	-4.76879e-06
0.0934	-4.0564e-06
0.0935	-3.34819e-06
0.0936	-3.01848e-06
0.0937	-3.31444e-06
0.0938	-3.98268e-06
0.0939	-4.64667e-06
0.094	-4.93211e-06
0.0941	-4.59183e-06
0.0942	-3.87923e-06
0.0943	-3.17082e-06
0.0944	-2.84093e-06
0.0945	-3.13671e-06
0.0946	-3.80477e-06
0.0947	-4.4686e-06
0.0948	-4.75388e-06
0.0949	-4.41345e-06
0.095	-3.70071e-06
0.0951	-2.99218e-06
0.0952	-2.66216e-06
0.0953	-2.95782e-06
0.0954	-3.62577e-06
0.0955	-4.2895e-06
0.0956	-4.57468e-06
0.0957	-4.23417e-06
0.0958	-3.52135e-06
0.0959	-2.81274e-06
0.096	-2.48265e-06
0.0961	-2.77826e-06
0.0962	-3.44616e-06
0.0963	-4.10984e-06
0.0964	-4.39499e-06
0.0965	-4.05445e-06
0.0966	-3.34161e-06
0.0967	-2.63298e-06
0.0968	-2.30289e-06
0.0969	-2.59849e-06
0.097	-3.2664e-06
0.0971	-3.9301e-06
0.0972	-4.21527e-06
0.0973	-3.87475e-06
0.0974	-3.16195e-06
0.0975	-2.45336e-06
0.0976	-2.12332e-06
0.0977	-2.41898e-06
0.0978	-3.08695e-06
0.0979	-3.75071e-06
0.098	-4.03596e-06
0.0981	-3.69552e-06
0.0982	-2.9828e-06
0.0983	-2.27431e-06
0.0984	-1.94437e-06
0.0985	-2.24013e-06
0.0986	-2.90822e-06
0.0987	-3.5721e-06
0.0988	-3.85747e-06
0.0989	-3.51717e-06
0.099	-2.80459e-06
0.0991	-2.09624e-06
0.0992	-1.76645e-06
0.0993	-2.06237e-06
0.0994	-2.73062e-06
0.0995	-3.39467e-06
0.0996	-3.68021e-06
0.0997	-3.34009e-06
0.0998	-2.6277e-06
0.0999	-1.91954e-06
0.1	-1.58995e-06
0.1001	-1.88607e-06
0.1002	-2.55453e-06
0.1003	-3.21879e-06
0.1004	-3.50456e-06
0.1005	-3.16466e-06
0.1006	-2.4525e-06
0.1007	-1.74458e-06
0.1008	-1.41523e-06
0.1009	-1.7116e-06
0.101	-2.38031e-06
0.1011	-3.04483e-06
0.1012	-3.33086e-06
0.1013	-2.99123e-06
0.1014	-2.27934e-06
0.1015	-1.5717e-06
0.1016	-1.24264e-06
0.1017	-1.5393e-06
0.1018	-2.2083e-06
0.1019	-2.87312e-06
0.102	-3.15945e-06
0.1021	-2.82014e-06
0.1022	-2.10856e-06
0.1023	-1.40124e-06
0.1024	-1.07249e-06
0.1025	-1.36948e-06
0.1026	-2.03882e-06
0.1027	-2.70398e-06
0.1028	-2.99065e-06
0.1029	-2.65168e-06
0.103	-1.94046e-06
0.1031	-1.23349e-06
0.1032	-9.05108e-07
0.1033	-1.20246e-06
0.1034	-1.87216e-06
0.1035	-2.5377e-06
0.1036	-2.82475e-06
0.1037	-2.48616e-06
0.1038	-1.77532e-06
0.1039	-1.06875e-06
0.104	-7.40759e-07
0.1041	-1.03851e-06
0.1042	-1.70862e-06
0.1043	-2.37456e-06
0.1044	-2.66202e-06
0.1045	-2.32385e-06
0.1046	-1.61342e-06
0.1047	-9.07273e-07
0.1048	-5.79708e-07
0.1049	-8.77891e-07
0.105	-1.54843e-06
0.1051	-2.21481e-06
0.1052	-2.50271e-06
0.1053	-2.16498e-06
0.1054	-1.45501e-06
0.1055	-7.49309e-07
0.1056	-4.22199e-07
0.1057	-7.2084e-07
0.1058	-1.39184e-06
0.1059	-2.05869e-06
0.106	-2.34706e-06
0.1061	-2.0098e-06
0.1062	-1.3003e-06
0.1063	-5.95081e-07
0.1064	-2.68453e-07
0.1065	-5.6758e-07
0.1066	-1.23907e-06
0.1067	-1.9064e-06
0.1068	-2.19527e-06
0.1069	-1.85851e-06
0.107	-1.14951e-06
0.1071	-4.44795e-07
0.1072	-1.18674e-07
0.1073	-4.18309e-07
0.1074	-1.09031e-06
0.1075	-1.75816e-06
0.1076	-2.04755e-06
0.1077	-1.7113e-06
0.1078	-1.00283e-06
0.1079	-2.98638e-07
0.108	2.69554e-08
0.1081	-2.73211e-07
0.1082	-9.45745e-07
0.1083	-1.61413e-06
0.1084	-1.90405e-06
0.1085	-1.56835e-06
0.1086	-8.60423e-07
0.1087	-1.56777e-07
0.1088	1.68269e-07
0.1089	-1.32448e-07
0.109	-8.05534e-07
0.1091	-1.47448e-06
0.1092	-1.76496e-06
0.1093	-1.42981e-06
0.1094	-7.22444e-07
0.1095	-1.93611e-08
0.1096	3.05119e-07
0.1097	3.83485e-09
0.1098	-6.69821e-07
0.1099	-1.33933e-06
0.11	-1.63039e-06
0.1101	-1.29582e-06
0.1102	-5.89027e-07
0.1103	1.13477e-07
0.1104	4.37376e-07
0.1105	1.3551e-07
0.1106	-5.3873e-07
0.1107	-1.20883e-06
0.1108	-1.50047e-06
0.1109	-1.16649e-06
0.111	-4.6029e-07
0.1111	2.41623e-07
0.1112	5.64928e-07
0.1113	2.62467e-07
0.1114	-4.1237e-07
0.1115	-1.08307e-06
0.1116	-1.37531e-06
0.1117	-1.04193e-06
0.1118	-3.3633e-07
0.1119	3.64978e-07
0.112	6.87679e-07
0.1121	3.84611e-07
0.1122	-2.90833e-07
0.1123	-9.62138e-07
0.1124	-1.25499e-06
0.1125	-9.22222e-07
0.1126	-2.17234e-07
0.1127	4.83462e-07
0.1128	8.05548e-07
0.1129	5.01866e-07
0.113	-1.74194e-07
0.1131	-8.46116e-07
0.1132	-1.13958e-06
0.1133	-8.07437e-07
0.1134	-1.03068e-07
0.1135	5.97007e-07
0.1136	9.18473e-07
0.1137	6.14168e-07
0.1138	-6.25146e-08
0.1139	-7.3506e-07
0.114	-1.02915e-06
0.1141	-6.97629e-07
0.1142	6.11392e-09
0.1143	7.05563e-07
0.1144	1.0264e-06
0.1145	7.21471e-07
0.1146	4.41605e-08
0.1147	-6.29013e-07
0.1148	-9.23733e-07
0.1149	-5.9284e-07
0.115	1.10274e-07
0.1151	8.09094e-07
0.1152	1.1293e-06
0.1153	8.23741e-07
0.1154	1.458e-07
0.1155	-5.28004e-07
0.1156	-8.23356e-07
0.1157	-4.93094e-07
0.1158	2.09388e-07
0.1159	9.07576e-07
0.116	1.22715e-06
0.1161	9.20958e-07
0.1162	2.42385e-07
0.1163	-4.32051e-07
0.1164	-7.28035e-07
0.1165	-3.98405e-07
0.1166	3.03445e-07
0.1167	1.001e-06
0.1168	1.31994e-06
0.1169	1.01312e-06
0.117	3.33914e-07
0.1171	-3.41155e-07
0.1172	-6.3777e-07
0.1173	-3.08773e-07
0.1174	3.92446e-07
0.1175	1.08937e-06
0.1176	1.40768e-06
0.1177	1.10023e-06
0.1178	4.20392e-07
0.1179	-2.55306e-07
0.118	-5.52552e-07
0.1181	-2.24183e-07
0.1182	4.76406e-07
0.1183	1.1727e-06
0.1184	1.49039e-06
0.1185	1.1823e-06
0.1186	5.01841e-07
0.1187	-1.74484e-07
0.1188	-4.72356e-07
0.1189	-1.44613e-07
0.119	5.55351e-07
0.1191	1.25102e-06
0.1192	1.56808e-06
0.1193	1.25938e-06
0.1194	5.78291e-07
0.1195	-9.86557e-08
0.1196	-3.97148e-07
0.1197	-7.00264e-08
0.1198	6.29318e-07
0.1199	1.32437e-06
0.12	1.64081e-06
0.1201	1.33149e-06
0.1202	6.49786e-07
0.1203	-2.77769e-08
0.1204	-3.26885e-07
0.1205	-3.77108e-10
0.1206	6.98354e-07
0.1207	1.39279e-06
0.1208	1.70863e-06
0.1209	1.39869e-06
0.121	7.16377e-07
0.1211	3.82056e-08
0.1212	-2.6151e-07
0.1213	6.43908e-08
0.1214	7.62516e-07
0.1215	1.45635e-06
0.1216	1.77158e-06
0.1217	1.46104e-06
0.1218	7.78127e-07
0.1219	9.93549e-08
0.122	-2.0096e-07
0.1221	1.24343e-07
0.1222	8.21871e-07
0.1223	1.51511e-06
0.1224	1.82974e-06
0.1225	1.51861e-06
0.1226	8.35106e-07
0.1227	1.55743e-07
0.1228	-1.45162e-07
0.1229	1.79553e-07
0.123	8.76494e-07
0.1231	1.56915e-06
0.1232	1.8832e-06
0.1233	1.57148e-06
0.1234	8.87394e-07
0.1235	2.0745e-07
0.1236	-9.40335e-08
0.1237	2.30103e-07
0.1238	9.26468e-07
0.1239	1.61855e-06
0.124	1.93202e-06
0.1241	1.61974e-06
0.1242	9.35077e-07
0.1243	2.54565e-07
0.1244	-4.74866e-08
0.1245	2.76084e-07
0.1246	9.71885e-07
0.1247	1.6634e-06
0.1248	1.97631e-06
0.1249	1.66347e-06
0.125	9.78251e-07
0.1251	2.97182e-07
0.1252	-5.42488e-09
0.1253	3.17592e-07
0.1254	1.01284e-06
0.1255	1.70381e-06
0.1256	2.01617e-06
0.1257	1.70278e-06
0.1258	1.01702e-06
0.1259	3.35403e-07
0.126	3.22544e-08
0.1261	3.54731e-07
0.1262	1.04944e-06
0.1263	1.73987e-06
0.1264	2.0517e-06
0.1265	1.73777e-06
0.1266	1.05148e-06
0.1267	3.69336e-07
0.1268	6.56598e-08
0.1269	3.8761e-07
0.127	1.0818e-06
0.1271	1.7717e-06
0.1272	2.08301e-06
0.1273	1.76856e-06
0.1274	1.08175e-06
0.1275	3.99096e-07
0.1276	9.49055e-08
0.1277	4.16344e-07
0.1278	1.11002e-06
0.1279	1.79942e-06
0.128	2.11022e-06
0.1281	1.79527e-06
0.1282	1.10796e-06
0.1283	4.24799e-07
0.1284	1.2011e-07
0.1285	4.41053e-07
0.1286	1.13423e-06
0.1287	1.82314e-06
0.1288	2.13345e-06
0.1289	1.81801e-06
0.129	1.13021e-06
0.1291	4.4657e-07
0.1292	1.41398e-07
0.1293	4.6186e-07
0.1294	1.15456e-06
0.1295	1.84299e-06
0.1296	2.15283e-06
0.1297	1.83692e-06
0.1298	1.14865e-06
0.1299	4.64534e-07
0.13	1.58896e-07
0.1301	4.78893e-07
0.1302	1.17113e-06
0.1303	1.8591e-06
0.1304	2.16848e-06
0.1305	1.85211e-06
0.1306	1.16339e-06
0.1307	4.78823e-07
0.1308	1.72735e-07
0.1309	4.92284e-07
0.131	1.18408e-06
0.1311	1.8716e-06
0.1312	2.18054e-06
0.1313	1.86373e-06
0.1314	1.17457e-06
0.1315	4.8957e-07
0.1316	1.83048e-07
0.1317	5.02166e-07
0.1318	1.19353e-06
0.1319	1.88063e-06
0.132	2.18914e-06
0.1321	1.87191e-06
0.1322	1.18233e-06
0.1323	4.9691e-07
0.1324	1.89973e-07
0.1325	5.08677e-07
0.1326	1.19963e-06
0.1327	1.88632e-06
0.1328	2.19442e-06
0.1329	1.87679e-06
0.133	1.1868e-06
0.1331	5.00982e-07
0.1332	1.93646e-07
0.1333	5.11953e-07
0.1334	1.20251e-06
0.1335	1.88881e-06
0.1336	2.19652e-06
0.1337	1.8785e-06
0.1338	1.18813e-06
0.1339	5.01926e-07
0.134	1.94209e-07
0.1341	5.12137e-07
0.1342	1.20232e-06
0.1343	1.88824e-06
0.1344	2.19558e-06
0.1345	1.87719e-06
0.1346	1.18645e-06
0.1347	4.99882e-07
0.1348	1.91801e-07
0.1349	5.09368e-07
0.135	1.19919e-06
0.1351	1.88475e-06
0.1352	2.19174e-06
0.1353	1.873e-06
0.1354	1.18191e-06
0.1355	4.94992e-07
0.1356	1.86565e-07
0.1357	5.03789e-07
0.1358	1.19327e-06
0.1359	1.87849e-06
0.136	2.18515e-06
0.1361	1.86607e-06
0.1362	1.17464e-06
0.1363	4.87398e-07
0.1364	1.78643e-07
0.1365	4.95541e-07
0.1366	1.1847e-06
0.1367	1.8696e-06
0.1368	2.17594e-06
0.1369	1.85654e-06
0.137	1.1648e-06
0.1371	4.77243e-07
0.1372	1.68178e-07
0.1373	4.84768e-07
0.1374	1.17362e-06
0.1375	1.85822e-06
0.1376	2.16425e-06
0.1377	1.84455e-06
0.1378	1.15252e-06
0.1379	4.64668e-07
0.138	1.55311e-07
0.1381	4.7161e-07
0.1382	1.16017e-06
0.1383	1.84449e-06
0.1384	2.15024e-06
0.1385	1.83026e-06
0.1386	1.13795e-06
0.1387	4.49815e-07
0.1388	1.40183e-07
0.1389	4.5621e-07
0.139	1.1445e-06
0.1391	1.82855e-06
0.1392	2.13403e-06
0.1393	1.81379e-06
0.1394	1.12122e-06
0.1395	4.32825e-07
0.1396	1.22936e-07
0.1397	4.38708e-07
0.1398	1.12675e-06
0.1399	1.81054e-06
0.14	2.11578e-06
0.1401	1.79529e-06
0.1402	1.10247e-06
0.1403	4.13837e-07
0.1404	1.03708e-07
0.1405	4.19242e-07
0.1406	1.10705e-06
0.1407	1.79061e-06
0.1408	2.09561e-06
0.1409	1.77489e-06
0.141	1.08185e-06
0.1411	3.92989e-07
0.1412	8.26366e-08
0.1413	3.9795e-07
0.1414	1.08554e-06
0.1415	1.76888e-06
0.1416	2.07367e-06
0.1417	1.75274e-06
0.1418	1.05948e-06
0.1419	3.70416e-07
0.142	5.98579e-08
0.1421	3.74967e-07
0.1422	1.06235e-06
0.1423	1.7455e-06
0.1424	2.05009e-06
0.1425	1.72896e-06
0.1426	1.03551e-06
0.1427	3.46254e-07
0.1428	3.55056e-08
0.1429	3.50427e-07
0.143	1.03763e-06
0.1431	1.72059e-06
0.1432	2.025e-06
0.1433	1.70369e-06
0.1434	1.01006e-06
0.1435	3.20632e-07
0.1436	9.71116e-09
0.1437	3.24462e-07
0.1438	1.01149e-06
0.1439	1.69429e-06
0.144	1.99853e-06
0.1441	1.67706e-06
0.1442	9.83273e-07
0.1443	2.93682e-07
0.1444	-1.73965e-08
0.1445	2.97199e-07
0.1446	9.84076e-07
0.1447	1.66672e-06
0.1448	1.97081e-06
0.1449	1.6492e-06
0.145	9.55263e-07
0.1451	2.65529e-07
0.1452	-4.5691e-08
0.1453	2.68765e-07
0.1454	9.55504e-07
0.1455	1.63801e-06
0.1456	1.94197e-06
0.1457	1.62022e-06
0.1458	9.2616e-07
0.1459	2.36297e-07
0.146	-7.50491e-08
0.1461	2.39282e-07
0.1462	9.25899e-07
0.1463	1.60829e-06
0.1464	1.91213e-06
0.1465	1.59026e-06
0.1466	8.96083e-07
0.1467	2.06107e-07
0.1468	-1.0535e-07
0.1469	2.08871e-07
0.147	8.9538e-07
0.1471	1.57766e-06
0.1472	1.8814e-06
0.1473	1.55943e-06
0.1474	8.65152e-07
0.1475	1.75077e-07
0.1476	-1.36478e-07
0.1477	1.77649e-07
0.1478	8.64064e-07
0.1479	1.54625e-06
0.148	1.8499e-06
0.1481	1.52784e-06
0.1482	8.3348e-07
0.1483	1.4332e-07
0.1484	-1.68317e-07
0.1485	1.45728e-07
0.1486	8.32064e-07
0.1487	1.51418e-06
0.1488	1.81775e-06
0.1489	1.49562e-06
0.149	8.01179e-07
0.1491	1.10948e-07
0.1492	-2.00759e-07
0.1493	1.13219e-07
0.1494	7.99489e-07
0.1495	1.48154e-06
0.1496	1.78504e-06
0.1497	1.46285e-06
0.1498	7.68356e-07
0.1499	7.80675e-08
0.15	-2.33695e-07
0.1501	8.02276e-08
0.1502	7.66445e-07
0.1503	1.44844e-06
0.1504	1.7519e-06
0.1505	1.42966e-06
0.1506	7.35115e-07
0.1507	4.47822e-08
0.1508	-2.67024e-07
0.1509	4.68568e-08
0.151	7.33033e-07
0.1511	1.41499e-06
0.1512	1.71841e-06
0.1513	1.39614e-06
0.1514	7.01558e-07
0.1515	1.11917e-08
0.1516	-3.00646e-07
0.1517	1.32053e-08
0.1518	6.99353e-07
0.1519	1.38128e-06
0.152	1.68468e-06
0.1521	1.36238e-06
0.1522	6.67779e-07
0.1523	-2.26078e-08
0.1524	-3.34465e-07
0.1525	-2.0632e-08
0.1526	6.65499e-07
0.1527	1.34741e-06
0.1528	1.6508e-06
0.1529	1.32848e-06
0.153	6.33872e-07
0.1531	-5.65244e-08
0.1532	-3.6839e-07
0.1533	-5.4564e-08
0.1534	6.31562e-07
0.1535	1.31347e-06
0.1536	1.61685e-06
0.1537	1.29454e-06
0.1538	5.99926e-07
0.1539	-9.04699e-08
0.154	-4.02333e-07
0.1541	-8.85034e-08
0.1542	5.97627e-07
0.1543	1.27954e-06
0.1544	1.58293e-06
0.1545	1.26063e-06
0.1546	5.66024e-07
0.1547	-1.2436e-07
0.1548	-4.36211e-07
0.1549	-1.22367e-07
0.155	5.63779e-07
0.1551	1.24571e-06
0.1552	1.54912e-06
0.1553	1.22683e-06
0.1554	5.32248e-07
0.1555	-1.58115e-07
0.1556	-4.69943e-07
0.1557	-1.56076e-07
0.1558	5.30095e-07
0.1559	1.21205e-06
0.156	1.51548e-06
0.1561	1.19323e-06
0.1562	4.98675e-07
0.1563	-1.91658e-07
0.1564	-5.03455e-07
0.1565	-1.89555e-07
0.1566	4.9665e-07
0.1567	1.17864e-06
0.1568	1.48211e-06
0.1569	1.15989e-06
0.157	4.65376e-07
0.1571	-2.24918e-07
0.1572	-5.36674e-07
0.1573	-2.22732e-07
0.1574	4.63514e-07
0.1575	1.14555e-06
0.1576	1.44906e-06
0.1577	1.12689e-06
0.1578	4.32421e-07
0.1579	-2.57825e-07
0.158	-5.69533e-07
0.1581	-2.55542e-07
0.1582	4.30756e-07
0.1583	1.11284e-06
0.1584	1.41641e-06
0.1585	1.09429e-06
0.1586	3.99874e-07
0.1587	-2.90316e-07
0.1588	-6.01968e-07
0.1589	-2.87919e-07
0.159	3.98436e-07
0.1591	1.08058e-06
0.1592	1.38421e-06
0.1593	1.06215e-06
0.1594	3.67797e-07
0.1595	-3.22331e-07
0.1596	-6.33919e-07
0.1597	-3.19806e-07
0.1598	3.66615e-07
0.1599	1.04883e-06
0.16	1.35252e-06
0.1601	1.03053e-06
0.1602	3.36245e-07
0.1603	-3.53813e-07
0.1604	-6.6533e-07
0.1605	-3.51146e-07
0.1606	3.35347e-07
0.1607	1.01763e-06
0.1608	1.3214e-06
0.1609	9.99481e-07
0.161	3.05273e-07
0.1611	-3.8471e-07
0.1612	-6.9615e-07
0.1613	-3.81889e-07
0.1614	3.04682e-07
0.1615	9.87048e-07
0.1616	1.29089e-06
0.1617	9.69055e-07
0.1618	2.74928e-07
0.1619	-4.14972e-07
0.162	-7.26331e-07
0.1621	-4.11986e-07
0.1622	2.74669e-07
0.1623	9.57119e-07
0.1624	1.26105e-06
0.1625	9.39297e-07
0.1626	2.45257e-07
0.1627	-4.44557e-07
0.1628	-7.55827e-07
0.1629	-4.41394e-07
0.163	2.4535e-07
0.1631	9.2789e-07
0.1632	1.23191e-06
0.1633	9.10249e-07
0.1634	2.163e-07
0.1635	-4.73421e-07
0.1636	-7.84599e-07
0.1637	-4.70073e-07
0.1638	2.16765e-07
0.1639	8.99399e-07
0.164	1.20351e-06
0.1641	8.81949e-07
0.1642	1.88096e-07
0.1643	-5.01528e-07
0.1644	-8.12609e-07
0.1645	-4.97985e-07
0.1646	1.88951e-07
0.1647	8.71684e-07
0.1648	1.1759e-06
0.1649	8.54432e-07
0.165	1.6068e-07
0.1651	-5.28844e-07
0.1652	-8.39824e-07
0.1653	-5.25098e-07
0.1654	1.6194e-07
0.1655	8.44775e-07
0.1656	1.14909e-06
0.1657	8.2773e-07
0.1658	1.34082e-07
0.1659	-5.55338e-07
0.166	-8.66213e-07
0.1661	-5.51383e-07
0.1662	1.35761e-07
0.1663	8.18702e-07
0.1664	1.12313e-06
0.1665	8.0187e-07
0.1666	1.08329e-07
0.1667	-5.80984e-07
0.1668	-8.91751e-07
0.1669	-5.76812e-07
0.167	1.1044e-07
0.1671	7.9349e-07
0.1672	1.09802e-06
0.1673	7.76877e-07
0.1674	8.34455e-08
0.1675	-6.05757e-07
0.1676	-9.16413e-07
0.1677	-6.01364e-07
0.1678	8.59998e-08
0.1679	7.69162e-07
0.168	1.07381e-06
0.1681	7.52772e-07
0.1682	5.9453e-08
0.1683	-6.29637e-07
0.1684	-9.4018e-07
0.1685	-6.25017e-07
0.1686	6.24594e-08
0.1687	7.45735e-07
0.1688	1.05049e-06
0.1689	7.29574e-07
0.169	3.63688e-08
0.1691	-6.52606e-07
0.1692	-9.63035e-07
0.1693	-6.47757e-07
0.1694	3.98352e-08
0.1695	7.23226e-07
0.1696	1.0281e-06
0.1697	7.07297e-07
0.1698	1.42078e-08
0.1699	-6.74651e-07
0.17	-9.84963e-07
0.1701	-6.69569e-07
0.1702	1.81404e-08
0.1703	7.01648e-07
0.1704	1.00664e-06
0.1705	6.85953e-07
0.1706	-7.01818e-09
0.1707	-6.95759e-07
0.1708	-1.00595e-06
0.1709	-6.90441e-07
0.171	-2.61455e-09
0.1711	6.81012e-07
0.1712	9.86121e-07
0.1713	6.65553e-07
0.1714	-2.73002e-08
0.1715	-7.15923e-07
0.1716	-1.026e-06
0.1717	-7.10368e-07
0.1718	-2.2422e-08
0.1719	6.61323e-07
0.172	9.66551e-07
0.1721	6.46102e-07
0.1722	-4.66319e-08
0.1723	-7.35135e-07
0.1724	-1.04509e-06
0.1725	-7.29342e-07
0.1726	-4.12771e-08
0.1727	6.42587e-07
0.1728	9.47935e-07
0.1729	6.27605e-07
0.173	-6.50097e-08
0.1731	-7.53394e-07
0.1732	-1.06323e-06
0.1733	-7.47362e-07
0.1734	-5.91773e-08
0.1735	6.24806e-07
0.1736	9.30273e-07
0.1737	6.10063e-07
0.1738	-8.24323e-08
0.1739	-7.70697e-07
0.174	-1.08042e-06
0.1741	-7.64426e-07
0.1742	-7.61226e-08
0.1743	6.0798e-07
0.1744	9.13566e-07
0.1745	5.93475e-07
0.1746	-9.8901e-08
0.1747	-7.87047e-07
0.1748	-1.09665e-06
0.1749	-7.80538e-07
0.175	-9.21155e-08
0.1751	5.92106e-07
0.1752	8.97811e-07
0.1753	5.77838e-07
0.1754	-1.14419e-07
0.1755	-8.02446e-07
0.1756	-1.11193e-06
0.1757	-7.95701e-07
0.1758	-1.0716e-07
0.1759	5.77179e-07
0.176	8.83002e-07
0.1761	5.63147e-07
0.1762	-1.28993e-07
0.1763	-8.16902e-07
0.1764	-1.12627e-06
0.1765	-8.09922e-07
0.1766	-1.21264e-07
0.1767	5.63193e-07
0.1768	8.69132e-07
0.1769	5.49394e-07
0.177	-1.42629e-07
0.1771	-8.30422e-07
0.1772	-1.13967e-06
0.1773	-8.23209e-07
0.1774	-1.34435e-07
0.1775	5.50137e-07
0.1776	8.56193e-07
0.1777	5.3657e-07
0.1778	-1.55337e-07
0.1779	-8.43015e-07
0.178	-1.15215e-06
0.1781	-8.35573e-07
0.1782	-1.46684e-07
0.1783	5.38003e-07
0.1784	8.44172e-07
0.1785	5.24664e-07
0.1786	-1.6713e-07
0.1787	-8.54694e-07
0.1788	-1.16371e-06
0.1789	-8.47025e-07
0.179	-1.58024e-07
0.1791	5.26776e-07
0.1792	8.33058e-07
0.1793	5.13662e-07
0.1794	-1.7802e-07
0.1795	-8.65472e-07
0.1796	-1.17438e-06
0.1797	-8.5758e-07
0.1798	-1.68467e-07
0.1799	5.16443e-07
0.18	8.22836e-07
0.1801	5.03551e-07
0.1802	-1.88021e-07
0.1803	-8.75364e-07
0.1804	-1.18416e-06
0.1805	-8.67252e-07
0.1806	-1.78031e-07
0.1807	5.06989e-07
0.1808	8.1349e-07
0.1809	4.94313e-07
0.181	-1.97151e-07
0.1811	-8.84385e-07
0.1812	-1.19308e-06
0.1813	-8.76059e-07
0.1814	-1.86731e-07
0.1815	4.98395e-07
0.1816	8.05003e-07
0.1817	4.85932e-07
0.1818	-2.05426e-07
0.1819	-8.92555e-07
0.182	-1.20114e-06
0.1821	-8.84019e-07
0.1822	-1.94586e-07
0.1823	4.90645e-07
0.1824	7.97356e-07
0.1825	4.78389e-07
0.1826	-2.12866e-07
0.1827	-8.99892e-07
0.1828	-1.20837e-06
0.1829	-8.91151e-07
0.183	-2.01615e-07
0.1831	4.83717e-07
0.1832	7.9053e-07
0.1833	4.71664e-07
0.1834	-2.1949e-07
0.1835	-9.06416e-07
0.1836	-1.2148e-06
0.1837	-8.97475e-07
0.1838	-2.0784e-07
0.1839	4.77591e-07
0.184	7.84503e-07
0.1841	4.65735e-07
0.1842	-2.25321e-07
0.1843	-9.12148e-07
0.1844	-1.22043e-06
0.1845	-9.03013e-07
0.1846	-2.13282e-07
0.1847	4.72246e-07
0.1848	7.79254e-07
0.1849	4.60582e-07
0.185	-2.30379e-07
0.1851	-9.17112e-07
0.1852	-1.2253e-06
0.1853	-9.07788e-07
0.1854	-2.17963e-07
0.1855	4.67659e-07
0.1856	7.7476e-07
0.1857	4.5618e-07
0.1858	-2.34688e-07
0.1859	-9.21329e-07
0.186	-1.22943e-06
0.1861	-9.11822e-07
0.1862	-2.21906e-07
0.1863	4.63805e-07
0.1864	7.70997e-07
0.1865	4.52507e-07
0.1866	-2.38272e-07
0.1867	-9.24824e-07
0.1868	-1.23283e-06
0.1869	-9.15141e-07
0.187	-2.25137e-07
0.1871	4.60662e-07
0.1872	7.67941e-07
0.1873	4.49537e-07
0.1874	-2.41155e-07
0.1875	-9.27622e-07
0.1876	-1.23555e-06
0.1877	-9.17767e-07
0.1878	-2.27679e-07
0.1879	4.58204e-07
0.188	7.65567e-07
0.1881	4.47247e-07
0.1882	-2.43363e-07
0.1883	-9.29746e-07
0.1884	-1.23759e-06
0.1885	-9.19728e-07
0.1886	-2.29558e-07
0.1887	4.56406e-07
0.1888	7.63849e-07
0.1889	4.4561e-07
0.189	-2.4492e-07
0.1891	-9.31224e-07
0.1892	-1.23899e-06
0.1893	-9.21048e-07
0.1894	-2.308e-07
0.1895	4.55242e-07
0.1896	7.62763e-07
0.1897	4.446e-07
0.1898	-2.45853e-07
0.1899	-9.32081e-07
0.19	-1.23977e-06
0.1901	-9.21754e-07
0.1902	-2.3143e-07
0.1903	4.54686e-07
0.1904	7.62281e-07
0.1905	4.44192e-07
0.1906	-2.46188e-07
0.1907	-9.32343e-07
0.1908	-1.23996e-06
0.1909	-9.21871e-07
0.191	-2.31476e-07
0.1911	4.54712e-07
0.1912	7.62377e-07
0.1913	4.44358e-07
0.1914	-2.45952e-07
0.1915	-9.32037e-07
0.1916	-1.23958e-06
0.1917	-9.21427e-07
0.1918	-2.30964e-07
0.1919	4.55292e-07
0.192	7.63024e-07
0.1921	4.45073e-07
0.1922	-2.4517e-07
0.1923	-9.3119e-07
0.1924	-1.23867e-06
0.1925	-9.20449e-07
0.1926	-2.29921e-07
0.1927	4.56399e-07
0.1928	7.64196e-07
0.1929	4.46308e-07
0.193	-2.43872e-07
0.1931	-9.29828e-07
0.1932	-1.23725e-06
0.1933	-9.18963e-07
0.1934	-2.28373e-07
0.1935	4.58008e-07
0.1936	7.65866e-07
0.1937	4.48038e-07
0.1938	-2.42082e-07
0.1939	-9.27979e-07
0.194	-1.23534e-06
0.1941	-9.16996e-07
0.1942	-2.26348e-07
0.1943	4.60091e-07
0.1944	7.68006e-07
0.1945	4.50236e-07
0.1946	-2.39828e-07
0.1947	-9.25669e-07
0.1948	-1.23297e-06
0.1949	-9.14575e-07
0.195	-2.23872e-07
0.1951	4.62622e-07
0.1952	7.70591e-07
0.1953	4.52874e-07
0.1954	-2.37136e-07
0.1955	-9.22924e-07
0.1956	-1.23017e-06
0.1957	-9.11726e-07
0.1958	-2.20972e-07
0.1959	4.65573e-07
0.196	7.73593e-07
0.1961	4.55926e-07
0.1962	-2.34034e-07
0.1963	-9.19773e-07
0.1964	-1.22697e-06
0.1965	-9.08477e-07
0.1966	-2.17674e-07
0.1967	4.68919e-07
0.1968	7.76985e-07
0.1969	4.59366e-07
0.197	-2.30548e-07
0.1971	-9.1624e-07
0.1972	-1.2234e-06
0.1973	-9.04853e-07
0.1974	-2.14005e-07
0.1975	4.72632e-07
0.1976	7.80743e-07
0.1977	4.63167e-07
0.1978	-2.26703e-07
0.1979	-9.12352e-07
0.198	-1.21946e-06
0.1981	-9.0088e-07
0.1982	-2.09991e-07
0.1983	4.76688e-07
0.1984	7.8484e-07
0.1985	4.67305e-07
0.1986	-2.22525e-07
0.1987	-9.08135e-07
0.1988	-1.21521e-06
0.1989	-8.96585e-07
0.199	-2.05657e-07
0.1991	4.8106e-07
0.1992	7.8925e-07
0.1993	4.71752e-07
0.1994	-2.18041e-07
0.1995	-9.03614e-07
0.1996	-1.21065e-06
0.1997	-8.91992e-07
0.1998	-2.01028e-07
[truncated: 23,002 more rows]

## Sheet: Clamping force
time	force
0	0
0.0001	0
0.0002	0
0.0003	0
0.0004	0
0.0005	0
0.0006	0
0.0007	0
0.0008	0
0.0009	0
0.001	0
0.0011	0
0.0012	0
0.0013	0
0.0014	0
0.0015	0
0.0016	0
0.0017	0
0.0018	0
0.0019	0
0.002	0
0.0021	0
0.0022	0
0.0023	0
0.0024	0
0.0025	0
0.0026	0
0.0027	0
0.0028	0
0.0029	0
0.003	0
0.0031	0
0.0032	0
0.0033	0
0.0034	0
0.0035	0
0.0036	0
0.0037	0
0.0038	0
0.0039	0
0.004	0
0.0041	0
0.0042	0
0.0043	0
0.0044	0
0.0045	0
0.0046	0
0.0047	0
0.0048	0
0.0049	0
0.005	0
0.0051	0
0.0052	0
0.0053	0
0.0054	0
0.0055	0
0.0056	0
0.0057	0
0.0058	0
0.0059	0
0.006	0
0.0061	0
0.0062	0
0.0063	0
0.0064	0
0.0065	0
0.0066	0
0.0067	0
0.0068	0
0.0069	0
0.007	0
0.0071	0
0.0072	0
0.0073	0
0.0074	0
0.0075	0
0.0076	0
0.0077	0
0.0078	0
0.0079	0
0.008	0
0.0081	0
0.0082	0
0.0083	0
0.0084	0
0.0085	0
0.0086	0
0.0087	0
0.0088	0
0.0089	0
0.009	0
0.0091	0
0.0092	0
0.0093	0
0.0094	0
0.0095	0
0.0096	0
0.0097	0
0.0098	0
0.0099	0
0.01	0
0.0101	0
0.0102	0
0.0103	0
0.0104	0
0.0105	0
0.0106	0
0.0107	0
0.0108	0
0.0109	0
0.011	0
0.0111	0
0.0112	0
0.0113	0
0.0114	0
0.0115	0
0.0116	0
0.0117	0
0.0118	0
0.0119	0
0.012	0
0.0121	0
0.0122	0
0.0123	0
0.0124	0
0.0125	0
0.0126	0
0.0127	0
0.0128	0
0.0129	0
0.013	0
0.0131	0
0.0132	0
0.0133	0
0.0134	0
0.0135	0
0.0136	0
0.0137	0
0.0138	0
0.0139	0
0.014	0
0.0141	0
0.0142	0
0.0143	0
0.0144	0
0.0145	0
0.0146	0
0.0147	0
0.0148	0
0.0149	0
0.015	0
0.0151	0
0.0152	0
0.0153	0
0.0154	0
0.0155	0
0.0156	0
0.0157	0
0.0158	0
0.0159	0
0.016	0
0.0161	0
0.0162	0
0.0163	0
0.0164	0
0.0165	0
0.0166	0
0.0167	0
0.0168	0
0.0169	0
0.017	0
0.0171	0
0.0172	0
0.0173	0
0.0174	0
0.0175	0
0.0176	0
0.0177	0
0.0178	0
0.0179	0
0.018	0
0.0181	0
0.0182	0
0.0183	0
0.0184	0
0.0185	0
0.0186	0
0.0187	0
0.0188	0
0.0189	0
0.019	0
0.0191	0
0.0192	0
0.0193	0
0.0194	0
0.0195	0
0.0196	0
0.0197	0
0.0198	0
0.0199	0
0.02	0
0.0201	0
0.0202	0
0.0203	0
0.0204	0
0.0205	0
0.0206	0
0.0207	0
0.0208	0
0.0209	0
0.021	0
0.0211	0
0.0212	0
0.0213	0
0.0214	0
0.0215	0
0.0216	0
0.0217	0
0.0218	0
0.0219	0
0.022	0
0.0221	0
0.0222	0
0.0223	0
0.0224	0
0.0225	0
0.0226	0
0.0227	0
0.0228	0
0.0229	0
0.023	0
0.0231	0
0.0232	0
0.0233	0
0.0234	0
0.0235	0
0.0236	0
0.0237	0
0.0238	0
0.0239	0
0.024	0
0.0241	0
0.0242	0
0.0243	0
0.0244	0
0.0245	0
0.0246	0
0.0247	0
0.0248	0
0.0249	0
0.025	0
0.0251	0
0.0252	0
0.0253	0
0.0254	0
0.0255	0
0.0256	0
0.0257	0
0.0258	0
0.0259	0
0.026	0
0.0261	0
0.0262	0
0.0263	0
0.0264	0
0.0265	0
0.0266	0
0.0267	0
0.0268	0
0.0269	0
0.027	0
0.0271	0
0.0272	0
0.0273	0
0.0274	0
0.0275	0
0.0276	0
0.0277	0
0.0278	0
0.0279	0
0.028	0
0.0281	0
0.0282	0
0.0283	0
0.0284	0
0.0285	0
0.0286	0
0.0287	0
0.0288	0
0.0289	0
0.029	0
0.0291	0
0.0292	0
0.0293	0
0.0294	0
0.0295	0
0.0296	0
0.0297	0
0.0298	0
0.0299	0
0.03	0
0.0301	0
0.0302	0
0.0303	0
0.0304	0
0.0305	0
0.0306	0
0.0307	0
0.0308	0
0.0309	0
0.031	0
0.0311	0
0.0312	0
0.0313	0
0.0314	0
0.0315	0
0.0316	0
0.0317	0
0.0318	0
0.0319	0
0.032	0
0.0321	0
0.0322	0
0.0323	0
0.0324	0
0.0325	0
0.0326	0
0.0327	0
0.0328	0
0.0329	0
0.033	0
0.0331	0
0.0332	0
0.0333	0
0.0334	0
0.0335	0
0.0336	0
0.0337	0
0.0338	0
0.0339	0
0.034	0
0.0341	0
0.0342	0
0.0343	0
0.0344	0
0.0345	0
0.0346	0
0.0347	0
0.0348	0
0.0349	0
0.035	0
0.0351	0
0.0352	0
0.0353	0
0.0354	0
0.0355	0
0.0356	0
0.0357	0
0.0358	0
0.0359	0
0.036	0
0.0361	0
0.0362	0
0.0363	0
0.0364	0
0.0365	0
0.0366	0
0.0367	0
0.0368	0
0.0369	0
0.037	0
0.0371	0
0.0372	0
0.0373	0
0.0374	0
0.0375	0
0.0376	0
0.0377	0
0.0378	0
0.0379	0
0.038	0
0.0381	0
0.0382	0
0.0383	0
0.0384	0
0.0385	0
0.0386	0
0.0387	0
0.0388	0
0.0389	0
0.039	0
0.0391	0
0.0392	0
0.0393	0
0.0394	0
0.0395	0
0.0396	0
0.0397	0
0.0398	0
0.0399	0
0.04	0
0.0401	0
0.0402	0
0.0403	0
0.0404	0
0.0405	0
0.0406	0
0.0407	0
0.0408	0
0.0409	0
0.041	0
0.0411	0
0.0412	0
0.0413	0
0.0414	0
0.0415	0
0.0416	0
0.0417	0
0.0418	0
0.0419	0
0.042	0
0.0421	0
0.0422	0
0.0423	0
0.0424	0
0.0425	0
0.0426	0
0.0427	0
0.0428	0
0.0429	0
0.043	0
0.0431	0
0.0432	0
0.0433	0
0.0434	0
0.0435	0
0.0436	0
0.0437	0
0.0438	0
0.0439	0
0.044	0
0.0441	0
0.0442	0
0.0443	0
0.0444	0
0.0445	0
0.0446	0
0.0447	0
0.0448	0
0.0449	0
0.045	0
0.0451	0
0.0452	0
0.0453	0
0.0454	0
0.0455	0
0.0456	0
0.0457	0
0.0458	0
0.0459	0
0.046	0
0.0461	0
0.0462	0
0.0463	0
0.0464	0
0.0465	0
0.0466	0
0.0467	0
0.0468	0
0.0469	0
0.047	0
0.0471	0
0.0472	0
0.0473	0
0.0474	0
0.0475	0
0.0476	0
0.0477	0
0.0478	0
0.0479	0
0.048	0
0.0481	0
0.0482	0
0.0483	0
0.0484	0
0.0485	0
0.0486	0
0.0487	0
0.0488	0
0.0489	0
0.049	0
0.0491	0
0.0492	0
0.0493	0
0.0494	0
0.0495	0
0.0496	0
0.0497	0
0.0498	0
0.0499	0
0.05	0
0.0501	0
0.0502	0
0.0503	0
0.0504	0
0.0505	0
0.0506	0
0.0507	0
0.0508	0
0.0509	0
0.051	0
0.0511	0
0.0512	0
0.0513	0
0.0514	0
0.0515	0
0.0516	0
0.0517	0
0.0518	0
0.0519	0
0.052	0
0.0521	0
0.0522	0
0.0523	0
0.0524	0
0.0525	0
0.0526	0
0.0527	0
0.0528	0
0.0529	0
0.053	0
0.0531	0
0.0532	0
0.0533	0
0.0534	0
0.0535	0
0.0536	0
0.0537	0
0.0538	0
0.0539	0
0.054	0
0.0541	0
0.0542	0
0.0543	0
0.0544	0
0.0545	0
0.0546	0
0.0547	0
0.0548	0
0.0549	0
0.055	0
0.0551	0
0.0552	0
0.0553	0
0.0554	0
0.0555	0
0.0556	0
0.0557	0
0.0558	0
0.0559	0
0.056	0
0.0561	0
0.0562	0
0.0563	0
0.0564	0
0.0565	0
0.0566	0
0.0567	0
0.0568	0
0.0569	0
0.057	0
0.0571	0
0.0572	0
0.0573	0
0.0574	0
0.0575	0
0.0576	0
0.0577	0
0.0578	0
0.0579	0
0.058	0
0.0581	0
0.0582	0
0.0583	0
0.0584	0
0.0585	0
0.0586	0
0.0587	0
0.0588	0
0.0589	0
0.059	0
0.0591	0
0.0592	0
0.0593	0
0.0594	0
0.0595	0
0.0596	0
0.0597	0
0.0598	0
0.0599	0
0.06	0
0.0601	0
0.0602	0
0.0603	0
0.0604	0
0.0605	0
0.0606	0
0.0607	0
0.0608	0
0.0609	0
0.061	0
0.0611	0
0.0612	0
0.0613	0
0.0614	0
0.0615	0
0.0616	0
0.0617	0
0.0618	0
0.0619	0
0.062	0
0.0621	0
0.0622	0
0.0623	0
0.0624	0
0.0625	0
0.0626	0
0.0627	0
0.0628	0
0.0629	0
0.063	0
0.0631	0
0.0632	0
0.0633	0
0.0634	0
0.0635	0
0.0636	0
0.0637	0
0.0638	0
0.0639	0
0.064	0
0.0641	0
0.0642	0
0.0643	0
0.0644	0
0.0645	0
0.0646	0
0.0647	0
0.0648	0
0.0649	0
0.065	0
0.0651	0
0.0652	0
0.0653	0
0.0654	0
0.0655	0
0.0656	0
0.0657	0
0.0658	0
0.0659	0
0.066	0
0.0661	0
0.0662	0
0.0663	0
0.0664	0
0.0665	0
0.0666	0
0.0667	0
0.0668	0
0.0669	0
0.067	0
0.0671	0
0.0672	0
0.0673	0
0.0674	0
0.0675	0
0.0676	0
0.0677	0
0.0678	0
0.0679	0
0.068	0
0.0681	0
0.0682	0
0.0683	0
0.0684	0
0.0685	0
0.0686	0
0.0687	0
0.0688	0
0.0689	0
0.069	0
0.0691	0
0.0692	0
0.0693	0
0.0694	0
0.0695	0
0.0696	0
0.0697	0
0.0698	0
0.0699	0
0.07	0
0.0701	0
0.0702	0
0.0703	0
0.0704	0
0.0705	0
0.0706	0
0.0707	0
0.0708	0
0.0709	0
0.071	0
0.0711	0
0.0712	0
0.0713	0
0.0714	0
0.0715	0
0.0716	0
0.0717	0
0.0718	0
0.0719	0
0.072	0
0.0721	0
0.0722	0
0.0723	0
0.0724	0
0.0725	0
0.0726	0
0.0727	0
0.0728	0
0.0729	0
0.073	0
0.0731	0
0.0732	0
0.0733	0
0.0734	0
0.0735	0
0.0736	0
0.0737	0
0.0738	0
0.0739	0
0.074	0
0.0741	0
0.0742	0
0.0743	0
0.0744	0
0.0745	0
0.0746	0
0.0747	0
0.0748	0
0.0749	0
0.075	0
0.0751	0
0.0752	0
0.0753	0
0.0754	0
0.0755	0
0.0756	0
0.0757	0
0.0758	0
0.0759	0
0.076	0
0.0761	0
0.0762	0
0.0763	0
0.0764	0
0.0765	0
0.0766	0
0.0767	0
0.0768	0
0.0769	0
0.077	0
0.0771	0
0.0772	0
0.0773	0
0.0774	0
0.0775	0
0.0776	0
0.0777	0
0.0778	0
0.0779	0
0.078	0
0.0781	0
0.0782	0
0.0783	0
0.0784	0
0.0785	0
0.0786	0
0.0787	0
0.0788	0
0.0789	0
0.079	0
0.0791	0
0.0792	0
0.0793	0
0.0794	0
0.0795	0
0.0796	0
0.0797	0
0.0798	0
0.0799	0
0.08	0
0.0801	0
0.0802	0
0.0803	0
0.0804	0
0.0805	0
0.0806	0
0.0807	0
0.0808	0
0.0809	0
0.081	0
0.0811	0
0.0812	0
0.0813	0
0.0814	0
0.0815	0
0.0816	0
0.0817	0
0.0818	0
0.0819	0
0.082	0
0.0821	0
0.0822	0
0.0823	0
0.0824	0
0.0825	0
0.0826	0
0.0827	0
0.0828	0
0.0829	0
0.083	0
0.0831	0
0.0832	0
0.0833	0
0.0834	0
0.0835	0
0.0836	0
0.0837	0
0.0838	0
0.0839	0
0.084	0
0.0841	0
0.0842	0
0.0843	0
0.0844	0
0.0845	0
0.0846	0
0.0847	0
0.0848	0
0.0849	0
0.085	0
0.0851	0
0.0852	0
0.0853	0
0.0854	0
0.0855	0
0.0856	0
0.0857	0
0.0858	0
0.0859	0
0.086	0
0.0861	0
0.0862	0
0.0863	0
0.0864	0
0.0865	0
0.0866	0
0.0867	0
0.0868	0
0.0869	0
0.087	0
0.0871	0
0.0872	0
0.0873	0
0.0874	0
0.0875	0
0.0876	0
0.0877	0
0.0878	0
0.0879	0
0.088	0
0.0881	0
0.0882	0
0.0883	0
0.0884	0
0.0885	0
0.0886	0
0.0887	0
0.0888	0
0.0889	0
0.089	0
0.0891	0
0.0892	0
0.0893	0
0.0894	0
0.0895	0
0.0896	0
0.0897	0
0.0898	0
0.0899	0
0.09	0
0.0901	0
0.0902	0
0.0903	0
0.0904	0
0.0905	0
0.0906	0
0.0907	0
0.0908	0
0.0909	0
0.091	0
0.0911	0
0.0912	0
0.0913	0
0.0914	0
0.0915	0
0.0916	0
0.0917	0
0.0918	0
0.0919	0
0.092	0
0.0921	0
0.0922	0
0.0923	0
0.0924	0
0.0925	0
0.0926	0
0.0927	0
0.0928	0
0.0929	0
0.093	0
0.0931	0
0.0932	0
0.0933	0
0.0934	0
0.0935	0
0.0936	0
0.0937	0
0.0938	0
0.0939	0
0.094	0
0.0941	0
0.0942	0
0.0943	0
0.0944	0
0.0945	0
0.0946	0
0.0947	0
0.0948	0
0.0949	0
0.095	0
0.0951	0
0.0952	0
0.0953	0
0.0954	0
0.0955	0
0.0956	0
0.0957	0
0.0958	0
0.0959	0
0.096	0
0.0961	0
0.0962	0
0.0963	0
0.0964	0
0.0965	0
0.0966	0
0.0967	0
0.0968	0
0.0969	0
0.097	0
0.0971	0
0.0972	0
0.0973	0
0.0974	0
0.0975	0
0.0976	0
0.0977	0
0.0978	0
0.0979	0
0.098	0
0.0981	0
0.0982	0
0.0983	0
0.0984	0
0.0985	0
0.0986	0
0.0987	0
0.0988	0
0.0989	0
0.099	0
0.0991	0
0.0992	0
0.0993	0
0.0994	0
0.0995	0
0.0996	0
0.0997	0
0.0998	0
0.0999	0
0.1	0
0.1001	0
0.1002	0
0.1003	0
0.1004	0
0.1005	0
0.1006	0
0.1007	0
0.1008	0
0.1009	0
0.101	0
0.1011	0
0.1012	0
0.1013	0
0.1014	0
0.1015	0
0.1016	0
0.1017	0
0.1018	0
0.1019	0
0.102	0
0.1021	0
0.1022	0
0.1023	0
0.1024	0
0.1025	0
0.1026	0
0.1027	0
0.1028	0
0.1029	0
0.103	0
0.1031	0
0.1032	0
0.1033	0
0.1034	0
0.1035	0
0.1036	0
0.1037	0
0.1038	0
0.1039	0
0.104	0
0.1041	0
0.1042	0
0.1043	0
0.1044	0
0.1045	0
0.1046	0
0.1047	0
0.1048	0
0.1049	0
0.105	0
0.1051	0
0.1052	0
0.1053	0
0.1054	0
0.1055	0
0.1056	0
0.1057	0
0.1058	0
0.1059	0
0.106	0
0.1061	0
0.1062	0
0.1063	0
0.1064	0
0.1065	0
0.1066	0
0.1067	0
0.1068	0
0.1069	0
0.107	0
0.1071	0
0.1072	0
0.1073	0
0.1074	0
0.1075	0
0.1076	0
0.1077	0
0.1078	0
0.1079	0
0.108	0
0.1081	0
0.1082	0
0.1083	0
0.1084	0
0.1085	0
0.1086	0
0.1087	0
0.1088	0
0.1089	0
0.109	0
0.1091	0
0.1092	0
0.1093	0
0.1094	0
0.1095	0
0.1096	0
0.1097	0
0.1098	0
0.1099	0
0.11	0
0.1101	0
0.1102	0
0.1103	0
0.1104	0
0.1105	0
0.1106	0
0.1107	0
0.1108	0
0.1109	0
0.111	0
0.1111	0
0.1112	0
0.1113	0
0.1114	0
0.1115	0
0.1116	0
0.1117	0
0.1118	0
0.1119	0
0.112	0
0.1121	0
0.1122	0
0.1123	0
0.1124	0
0.1125	0
0.1126	0
0.1127	0
0.1128	0
0.1129	0
0.113	0
0.1131	0
0.1132	0
0.1133	0
0.1134	0
0.1135	0
0.1136	0
0.1137	0
0.1138	0
0.1139	0
0.114	0
0.1141	0
0.1142	0
0.1143	0
0.1144	0
0.1145	0
0.1146	0
0.1147	0
0.1148	0
0.1149	0
0.115	0
0.1151	0
0.1152	0
0.1153	0
0.1154	0
0.1155	0
0.1156	0
0.1157	0
0.1158	0
0.1159	0
0.116	0
0.1161	0
0.1162	0
0.1163	0
0.1164	0
0.1165	0
0.1166	0
0.1167	0
0.1168	0
0.1169	0
0.117	0
0.1171	0
0.1172	0
0.1173	0
0.1174	0
0.1175	0
0.1176	0
0.1177	0
0.1178	0
0.1179	0
0.118	0
0.1181	0
0.1182	0
0.1183	0
0.1184	0
0.1185	0
0.1186	0
0.1187	0
0.1188	0
0.1189	0
0.119	0
0.1191	0
0.1192	0
0.1193	0
0.1194	0
0.1195	0
0.1196	0
0.1197	0
0.1198	0
0.1199	0
0.12	0
0.1201	0
0.1202	0
0.1203	0
0.1204	0
0.1205	0
0.1206	0
0.1207	0
0.1208	0
0.1209	0
0.121	0
0.1211	0
0.1212	0
0.1213	0
0.1214	0
0.1215	0
0.1216	0
0.1217	0
0.1218	0
0.1219	0
0.122	0
0.1221	0
0.1222	0
0.1223	0
0.1224	0
0.1225	0
0.1226	0
0.1227	0
0.1228	0
0.1229	0
0.123	0
0.1231	0
0.1232	0
0.1233	0
0.1234	0
0.1235	0
0.1236	0
0.1237	0
0.1238	0
0.1239	0
0.124	0
0.1241	0
0.1242	0
0.1243	0
0.1244	0
0.1245	0
0.1246	0
0.1247	0
0.1248	0
0.1249	0
0.125	0
0.1251	0
0.1252	0
0.1253	0
0.1254	0
0.1255	0
0.1256	0
0.1257	0
0.1258	0
0.1259	0
0.126	0
0.1261	0
0.1262	0
0.1263	0
0.1264	0
0.1265	0
0.1266	0
0.1267	0
0.1268	0
0.1269	0
0.127	0
0.1271	0
0.1272	0
0.1273	0
0.1274	0
0.1275	0
0.1276	0
0.1277	0
0.1278	0
0.1279	0
0.128	0
0.1281	0
0.1282	0
0.1283	0
0.1284	0
0.1285	0
0.1286	0
0.1287	0
0.1288	0
0.1289	0
0.129	0
0.1291	0
0.1292	0
0.1293	0
0.1294	0
0.1295	0
0.1296	0
0.1297	0
0.1298	0
0.1299	0
0.13	0
0.1301	0
0.1302	0
0.1303	0
0.1304	0
0.1305	0
0.1306	0
0.1307	0
0.1308	0
0.1309	0
0.131	0
0.1311	0
0.1312	0
0.1313	0
0.1314	0
0.1315	0
0.1316	0
0.1317	0
0.1318	0
0.1319	0
0.132	0
0.1321	0
0.1322	0
0.1323	0
0.1324	0
0.1325	0
0.1326	0
0.1327	0
0.1328	0
0.1329	0
0.133	0
0.1331	0
0.1332	0
0.1333	0
0.1334	0
0.1335	0
0.1336	0
0.1337	0
0.1338	0
0.1339	0
0.134	0
0.1341	0
0.1342	0
0.1343	0
0.1344	0
0.1345	0
0.1346	0
0.1347	0
0.1348	0
0.1349	0
0.135	0
0.1351	0
0.1352	0
0.1353	0
0.1354	0
0.1355	0
0.1356	0
0.1357	0
0.1358	0
0.1359	0
0.136	0
0.1361	0
0.1362	0
0.1363	0
0.1364	0
0.1365	0
0.1366	0
0.1367	0
0.1368	0
0.1369	0
0.137	0
0.1371	0
0.1372	0
0.1373	0
0.1374	0
0.1375	0
0.1376	0
0.1377	0
0.1378	0
0.1379	0
0.138	0
0.1381	0
0.1382	0
0.1383	0
0.1384	0
0.1385	0
0.1386	0
0.1387	0
0.1388	0
0.1389	0
0.139	0
0.1391	0
0.1392	0
0.1393	0
0.1394	0
0.1395	0
0.1396	0
0.1397	0
0.1398	0
0.1399	0
0.14	0
0.1401	0
0.1402	0
0.1403	0
0.1404	0
0.1405	0
0.1406	0
0.1407	0
0.1408	0
0.1409	0
0.141	0
0.1411	0
0.1412	0
0.1413	0
0.1414	0
0.1415	0
0.1416	0
0.1417	0
0.1418	0
0.1419	0
0.142	0
0.1421	0
0.1422	0
0.1423	0
0.1424	0
0.1425	0
0.1426	0
0.1427	0
0.1428	0
0.1429	0
0.143	0
0.1431	0
0.1432	0
0.1433	0
0.1434	0
0.1435	0
0.1436	0
0.1437	0
0.1438	0
0.1439	0
0.144	0
0.1441	0
0.1442	0
0.1443	0
0.1444	0
0.1445	0
0.1446	0
0.1447	0
0.1448	0
0.1449	0
0.145	0
0.1451	0
0.1452	0
0.1453	0
0.1454	0
0.1455	0
0.1456	0
0.1457	0
0.1458	0
0.1459	0
0.146	0
0.1461	0
0.1462	0
0.1463	0
0.1464	0
0.1465	0
0.1466	0
0.1467	0
0.1468	0
0.1469	0
0.147	0
0.1471	0
0.1472	0
0.1473	0
0.1474	0
0.1475	0
0.1476	0
0.1477	0
0.1478	0
0.1479	0
0.148	0
0.1481	0
0.1482	0
0.1483	0
0.1484	0
0.1485	0
0.1486	0
0.1487	0
0.1488	0
0.1489	0
0.149	0
0.1491	0
0.1492	0
0.1493	0
0.1494	0
0.1495	0
0.1496	0
0.1497	0
0.1498	0
0.1499	0
0.15	0
0.1501	0
0.1502	0
0.1503	0
0.1504	0
0.1505	0
0.1506	0
0.1507	0
0.1508	0
0.1509	0
0.151	0
0.1511	0
0.1512	0
0.1513	0
0.1514	0
0.1515	0
0.1516	0
0.1517	0
0.1518	0
0.1519	0
0.152	0
0.1521	0
0.1522	0
0.1523	0
0.1524	0
0.1525	0
0.1526	0
0.1527	0
0.1528	0
0.1529	0
0.153	0
0.1531	0
0.1532	0
0.1533	0
0.1534	0
0.1535	0
0.1536	0
0.1537	0
0.1538	0
0.1539	0
0.154	0
0.1541	0
0.1542	0
0.1543	0
0.1544	0
0.1545	0
0.1546	0
0.1547	0
0.1548	0
0.1549	0
0.155	0
0.1551	0
0.1552	0
0.1553	0
0.1554	0
0.1555	0
0.1556	0
0.1557	0
0.1558	0
0.1559	0
0.156	0
0.1561	0
0.1562	0
0.1563	0
0.1564	0
0.1565	0
0.1566	0
0.1567	0
0.1568	0
0.1569	0
0.157	0
0.1571	0
0.1572	0
0.1573	0
0.1574	0
0.1575	0
0.1576	0
0.1577	0
0.1578	0
0.1579	0
0.158	0
0.1581	0
0.1582	0
0.1583	0
0.1584	0
0.1585	0
0.1586	0
0.1587	0
0.1588	0
0.1589	0
0.159	0
0.1591	0
0.1592	0
0.1593	0
0.1594	0
0.1595	0
0.1596	0
0.1597	0
0.1598	0
0.1599	0
0.16	0
0.1601	0
0.1602	0
0.1603	0
0.1604	0
0.1605	0
0.1606	0
0.1607	0
0.1608	0
0.1609	0
0.161	0
0.1611	0
0.1612	0
0.1613	0
0.1614	0
0.1615	0
0.1616	0
0.1617	0
0.1618	0
0.1619	0
0.162	0
0.1621	0
0.1622	0
0.1623	0
0.1624	0
0.1625	0
0.1626	0
0.1627	0
0.1628	0
0.1629	0
0.163	0
0.1631	0
0.1632	0
0.1633	0
0.1634	0
0.1635	0
0.1636	0
0.1637	0
0.1638	0
0.1639	0
0.164	0
0.1641	0
0.1642	0
0.1643	0
0.1644	0
0.1645	0
0.1646	0
0.1647	0
0.1648	0
0.1649	0
0.165	0
0.1651	0
0.1652	0
0.1653	0
0.1654	0
0.1655	0
0.1656	0
0.1657	0
0.1658	0
0.1659	0
0.166	0
0.1661	0
0.1662	0
0.1663	0
0.1664	0
0.1665	0
0.1666	0
0.1667	0
0.1668	0
0.1669	0
0.167	0
0.1671	0
0.1672	0
0.1673	0
0.1674	0
0.1675	0
0.1676	0
0.1677	0
0.1678	0
0.1679	0
0.168	0
0.1681	0
0.1682	0
0.1683	0
0.1684	0
0.1685	0
0.1686	0
0.1687	0
0.1688	0
0.1689	0
0.169	0
0.1691	0
0.1692	0
0.1693	0
0.1694	0
0.1695	0
0.1696	0
0.1697	0
0.1698	0
0.1699	0
0.17	0
0.1701	0
0.1702	0
0.1703	0
0.1704	0
0.1705	0
0.1706	0
0.1707	0
0.1708	0
0.1709	0
0.171	0
0.1711	0
0.1712	0
0.1713	0
0.1714	0
0.1715	0
0.1716	0
0.1717	0
0.1718	0
0.1719	0
0.172	0
0.1721	0
0.1722	0
0.1723	0
0.1724	0
0.1725	0
0.1726	0
0.1727	0
0.1728	0
0.1729	0
0.173	0
0.1731	0
0.1732	0
0.1733	0
0.1734	0
0.1735	0
0.1736	0
0.1737	0
0.1738	0
0.1739	0
0.174	0
0.1741	0
0.1742	0
0.1743	0
0.1744	0
0.1745	0
0.1746	0
0.1747	0
0.1748	0
0.1749	0
0.175	0
0.1751	0
0.1752	0
0.1753	0
0.1754	0
0.1755	0
0.1756	0
0.1757	0
0.1758	0
0.1759	0
0.176	0
0.1761	0
0.1762	0
0.1763	0
0.1764	0
0.1765	0
0.1766	0
0.1767	0
0.1768	0
0.1769	0
0.177	0
0.1771	0
0.1772	0
0.1773	0
0.1774	0
0.1775	0
0.1776	0
0.1777	0
0.1778	0
0.1779	0
0.178	0
0.1781	0
0.1782	0
0.1783	0
0.1784	0
0.1785	0
0.1786	0
0.1787	0
0.1788	0
0.1789	0
0.179	0
0.1791	0
0.1792	0
0.1793	0
0.1794	0
0.1795	0
0.1796	0
0.1797	0
0.1798	0
0.1799	0
0.18	0
0.1801	0
0.1802	0
0.1803	0
0.1804	0
0.1805	0
0.1806	0
0.1807	0
0.1808	0
0.1809	0
0.181	0
0.1811	0
0.1812	0
0.1813	0
0.1814	0
0.1815	0
0.1816	0
0.1817	0
0.1818	0
0.1819	0
0.182	0
0.1821	0
0.1822	0
0.1823	0
0.1824	0
0.1825	0
0.1826	0
0.1827	0
0.1828	0
0.1829	0
0.183	0
0.1831	0
0.1832	0
0.1833	0
0.1834	0
0.1835	0
0.1836	0
0.1837	0
0.1838	0
0.1839	0
0.184	0
0.1841	0
0.1842	0
0.1843	0
0.1844	0
0.1845	0
0.1846	0
0.1847	0
0.1848	0
0.1849	0
0.185	0
0.1851	0
0.1852	0
0.1853	0
0.1854	0
0.1855	0
0.1856	0
0.1857	0
0.1858	0
0.1859	0
0.186	0
0.1861	0
0.1862	0
0.1863	0
0.1864	0
0.1865	0
0.1866	0
0.1867	0
0.1868	0
0.1869	0
0.187	0
0.1871	0
0.1872	0
0.1873	0
0.1874	0
0.1875	0
0.1876	0
0.1877	0
0.1878	0
0.1879	0
0.188	0
0.1881	0
0.1882	0
0.1883	0
0.1884	0
0.1885	0
0.1886	0
0.1887	0
0.1888	0
0.1889	0
0.189	0
0.1891	0
0.1892	0
0.1893	0
0.1894	0
0.1895	0
0.1896	0
0.1897	0
0.1898	0
0.1899	0
0.19	0
0.1901	0
0.1902	0
0.1903	0
0.1904	0
0.1905	0
0.1906	0
0.1907	0
0.1908	0
0.1909	0
0.191	0
0.1911	0
0.1912	0
0.1913	0
0.1914	0
0.1915	0
0.1916	0
0.1917	0
0.1918	0
0.1919	0
0.192	0
0.1921	0
0.1922	0
0.1923	0
0.1924	0
0.1925	0
0.1926	0
0.1927	0
0.1928	0
0.1929	0
0.193	0
0.1931	0
0.1932	0
0.1933	0
0.1934	0
0.1935	0
0.1936	0
0.1937	0
0.1938	0
0.1939	0
0.194	0
0.1941	0
0.1942	0
0.1943	0
0.1944	0
0.1945	0
0.1946	0
0.1947	0
0.1948	0
0.1949	0
0.195	0
0.1951	0
0.1952	0
0.1953	0
0.1954	0
0.1955	0
0.1956	0
0.1957	0
0.1958	0
0.1959	0
0.196	0
0.1961	0
0.1962	0
0.1963	0
0.1964	0
0.1965	0
0.1966	0
0.1967	0
0.1968	0
0.1969	0
0.197	0
0.1971	0
0.1972	0
0.1973	0
0.1974	0
0.1975	0
0.1976	0
0.1977	0
0.1978	0
0.1979	0
0.198	0
0.1981	0
0.1982	0
0.1983	0
0.1984	0
0.1985	0
0.1986	0
0.1987	0
0.1988	0
0.1989	0
0.199	0
0.1991	0
0.1992	0
0.1993	0
0.1994	0
0.1995	0
0.1996	0
0.1997	0
0.1998	0
[truncated: 23,002 more rows]
