# Supplementary material for: Clamping force control of electro–mechanical brakes based on driver intentions
Source: PLoS One. 2020 Sep 24;15(9):e0239608. doi: 10.1371/journal.pone.0239608 (PMC7514108; doi:10.1371/journal.pone.0239608)
Supplement: S1 File — (ZIP) [file pone.0239608.s002.zip › Supporting Information/S2_Simulation results/Fig 18_Simulation result 3 of clamping control strategy_(b)Comparison of control effects.xlsx]

## Sheet: Brake pedal
time	brake pedal travel (%)	clamping force_1	clamping force_2	clamping force_3	Remarks：
0	0	0	0	0	clamping force_1: clamping force without pre-eliminate brake clearance and CE
0.0001	0	0	0	0	clamping force_2: clamping force only with pre-eliminate brake clearance
0.0002	0	0	0	0	clamping force_3: clamping force with pre-eliminate brake clearance and CE
0.0003	0	0	0	0
0.0004	0	0	0	0
0.0005	0	0	0	0
0.0006	0	0	0	0
0.0007	0	0	0	0
0.0008	0	0	0	0
0.0009	0	0	0	0
0.001	0	0	0	0
0.0011	0	0	0	0
0.0012	0	0	0	0
0.0013	0	0	0	0
0.0014	0	0	0	0
0.0015	0	0	0	0
0.0016	0	0	0	0
0.0017	0	0	0	0
0.0018	0	0	0	0
0.0019	0	0	0	0
0.002	0	0	0	0
0.0021	0	0	0	0
0.0022	0	0	0	0
0.0023	0	0	0	0
0.0024	0	0	0	0
0.0025	0	0	0	0
0.0026	0	0	0	0
0.0027	0	0	0	0
0.0028	0	0	0	0
0.0029	0	0	0	0
0.003	0	0	0	0
0.0031	0	0	0	0
0.0032	0	0	0	0
0.0033	0	0	0	0
0.0034	0	0	0	0
0.0035	0	0	0	0
0.0036	0	0	0	0
0.0037	0	0	0	0
0.0038	0	0	0	0
0.0039	0	0	0	0
0.004	0	0	0	0
0.0041	0	0	0	0
0.0042	0	0	0	0
0.0043	0	0	0	0
0.0044	0	0	0	0
0.0045	0	0	0	0
0.0046	0	0	0	0
0.0047	0	0	0	0
0.0048	0	0	0	0
0.0049	0	0	0	0
0.005	0	0	0	0
0.0051	0	0	0	0
0.0052	0	0	0	0
0.0053	0	0	0	0
0.0054	0	0	0	0
0.0055	0	0	0	0
0.0056	0	0	0	0
0.0057	0	0	0	0
0.0058	0	0	0	0
0.0059	0	0	0	0
0.006	0	0	0	0
0.0061	0	0	0	0
0.0062	0	0	0	0
0.0063	0	0	0	0
0.0064	0	0	0	0
0.0065	0	0	0	0
0.0066	0	0	0	0
0.0067	0	0	0	0
0.0068	0	0	0	0
0.0069	0	0	0	0
0.007	0	0	0	0
0.0071	0	0	0	0
0.0072	0	0	0	0
0.0073	0	0	0	0
0.0074	0	0	0	0
0.0075	0	0	0	0
0.0076	0	0	0	0
0.0077	0	0	0	0
0.0078	0	0	0	0
0.0079	0	0	0	0
0.008	0	0	0	0
0.0081	0	0	0	0
0.0082	0	0	0	0
0.0083	0	0	0	0
0.0084	0	0	0	0
0.0085	0	0	0	0
0.0086	0	0	0	0
0.0087	0	0	0	0
0.0088	0	0	0	0
0.0089	0	0	0	0
0.009	0	0	0	0
0.0091	0	0	0	0
0.0092	0	0	0	0
0.0093	0	0	0	0
0.0094	0	0	0	0
0.0095	0	0	0	0
0.0096	0	0	0	0
0.0097	0	0	0	0
0.0098	0	0	0	0
0.0099	0	0	0	0
0.01	0	0	0	0
0.0101	0	0	0	0
0.0102	0	0	0	0
0.0103	0	0	0	0
0.0104	0	0	0	0
0.0105	0	0	0	0
0.0106	0	0	0	0
0.0107	0	0	0	0
0.0108	0	0	0	0
0.0109	0	0	0	0
0.011	0	0	0	0
0.0111	0	0	0	0
0.0112	0	0	0	0
0.0113	0	0	0	0
0.0114	0	0	0	0
0.0115	0	0	0	0
0.0116	0	0	0	0
0.0117	0	0	0	0
0.0118	0	0	0	0
0.0119	0	0	0	0
0.012	0	0	0	0
0.0121	0	0	0	0
0.0122	0	0	0	0
0.0123	0	0	0	0
0.0124	0	0	0	0
0.0125	0	0	0	0
0.0126	0	0	0	0
0.0127	0	0	0	0
0.0128	0	0	0	0
0.0129	0	0	0	0
0.013	0	0	0	0
0.0131	0	0	0	0
0.0132	0	0	0	0
0.0133	0	0	0	0
0.0134	0	0	0	0
0.0135	0	0	0	0
0.0136	0	0	0	0
0.0137	0	0	0	0
0.0138	0	0	0	0
0.0139	0	0	0	0
0.014	0	0	0	0
0.0141	0	0	0	0
0.0142	0	0	0	0
0.0143	0	0	0	0
0.0144	0	0	0	0
0.0145	0	0	0	0
0.0146	0	0	0	0
0.0147	0	0	0	0
0.0148	0	0	0	0
0.0149	0	0	0	0
0.015	0	0	0	0
0.0151	0	0	0	0
0.0152	0	0	0	0
0.0153	0	0	0	0
0.0154	0	0	0	0
0.0155	0	0	0	0
0.0156	0	0	0	0
0.0157	0	0	0	0
0.0158	0	0	0	0
0.0159	0	0	0	0
0.016	0	0	0	0
0.0161	0	0	0	0
0.0162	0	0	0	0
0.0163	0	0	0	0
0.0164	0	0	0	0
0.0165	0	0	0	0
0.0166	0	0	0	0
0.0167	0	0	0	0
0.0168	0	0	0	0
0.0169	0	0	0	0
0.017	0	0	0	0
0.0171	0	0	0	0
0.0172	0	0	0	0
0.0173	0	0	0	0
0.0174	0	0	0	0
0.0175	0	0	0	0
0.0176	0	0	0	0
0.0177	0	0	0	0
0.0178	0	0	0	0
0.0179	0	0	0	0
0.018	0	0	0	0
0.0181	0	0	0	0
0.0182	0	0	0	0
0.0183	0	0	0	0
0.0184	0	0	0	0
0.0185	0	0	0	0
0.0186	0	0	0	0
0.0187	0	0	0	0
0.0188	0	0	0	0
0.0189	0	0	0	0
0.019	0	0	0	0
0.0191	0	0	0	0
0.0192	0	0	0	0
0.0193	0	0	0	0
0.0194	0	0	0	0
0.0195	0	0	0	0
0.0196	0	0	0	0
0.0197	0	0	0	0
0.0198	0	0	0	0
0.0199	0	0	0	0
0.02	0	0	0	0
0.0201	0	0	0	0
0.0202	0	0	0	0
0.0203	0	0	0	0
0.0204	0	0	0	0
0.0205	0	0	0	0
0.0206	0	0	0	0
0.0207	0	0	0	0
0.0208	0	0	0	0
0.0209	0	0	0	0
0.021	0	0	0	0
0.0211	0	0	0	0
0.0212	0	0	0	0
0.0213	0	0	0	0
0.0214	0	0	0	0
0.0215	0	0	0	0
0.0216	0	0	0	0
0.0217	0	0	0	0
0.0218	0	0	0	0
0.0219	0	0	0	0
0.022	0	0	0	0
0.0221	0	0	0	0
0.0222	0	0	0	0
0.0223	0	0	0	0
0.0224	0	0	0	0
0.0225	0	0	0	0
0.0226	0	0	0	0
0.0227	0	0	0	0
0.0228	0	0	0	0
0.0229	0	0	0	0
0.023	0	0	0	0
0.0231	0	0	0	0
0.0232	0	0	0	0
0.0233	0	0	0	0
0.0234	0	0	0	0
0.0235	0	0	0	0
0.0236	0	0	0	0
0.0237	0	0	0	0
0.0238	0	0	0	0
0.0239	0	0	0	0
0.024	0	0	0	0
0.0241	0	0	0	0
0.0242	0	0	0	0
0.0243	0	0	0	0
0.0244	0	0	0	0
0.0245	0	0	0	0
0.0246	0	0	0	0
0.0247	0	0	0	0
0.0248	0	0	0	0
0.0249	0	0	0	0
0.025	0	0	0	0
0.0251	0	0	0	0
0.0252	0	0	0	0
0.0253	0	0	0	0
0.0254	0	0	0	0
0.0255	0	0	0	0
0.0256	0	0	0	0
0.0257	0	0	0	0
0.0258	0	0	0	0
0.0259	0	0	0	0
0.026	0	0	0	0
0.0261	0	0	0	0
0.0262	0	0	0	0
0.0263	0	0	0	0
0.0264	0	0	0	0
0.0265	0	0	0	0
0.0266	0	0	0	0
0.0267	0	0	0	0
0.0268	0	0	0	0
0.0269	0	0	0	0
0.027	0	0	0	0
0.0271	0	0	0	0
0.0272	0	0	0	0
0.0273	0	0	0	0
0.0274	0	0	0	0
0.0275	0	0	0	0
0.0276	0	0	0	0
0.0277	0	0	0	0
0.0278	0	0	0	0
0.0279	0	0	0	0
0.028	0	0	0	0
0.0281	0	0	0	0
0.0282	0	0	0	0
0.0283	0	0	0	0
0.0284	0	0	0	0
0.0285	0	0	0	0
0.0286	0	0	0	0
0.0287	0	0	0	0
0.0288	0	0	0	0
0.0289	0	0	0	0
0.029	0	0	0	0
0.0291	0	0	0	0
0.0292	0	0	0	0
0.0293	0	0	0	0
0.0294	0	0	0	0
0.0295	0	0	0	0
0.0296	0	0	0	0
0.0297	0	0	0	0
0.0298	0	0	0	0
0.0299	0	0	0	0
0.03	0	0	0	0
0.0301	0	0	0	0
0.0302	0	0	0	0
0.0303	0	0	0	0
0.0304	0	0	0	0
0.0305	0	0	0	0
0.0306	0	0	0	0
0.0307	0	0	0	0
0.0308	0	0	0	0
0.0309	0	0	0	0
0.031	0	0	0	0
0.0311	0	0	0	0
0.0312	0	0	0	0
0.0313	0	0	0	0
0.0314	0	0	0	0
0.0315	0	0	0	0
0.0316	0	0	0	0
0.0317	0	0	0	0
0.0318	0	0	0	0
0.0319	0	0	0	0
0.032	0	0	0	0
0.0321	0	0	0	0
0.0322	0	0	0	0
0.0323	0	0	0	0
0.0324	0	0	0	0
0.0325	0	0	0	0
0.0326	0	0	0	0
0.0327	0	0	0	0
0.0328	0	0	0	0
0.0329	0	0	0	0
0.033	0	0	0	0
0.0331	0	0	0	0
0.0332	0	0	0	0
0.0333	0	0	0	0
0.0334	0	0	0	0
0.0335	0	0	0	0
0.0336	0	0	0	0
0.0337	0	0	0	0
0.0338	0	0	0	0
0.0339	0	0	0	0
0.034	0	0	0	0
0.0341	0	0	0	0
0.0342	0	0	0	0
0.0343	0	0	0	0
0.0344	0	0	0	0
0.0345	0	0	0	0
0.0346	0	0	0	0
0.0347	0	0	0	0
0.0348	0	0	0	0
0.0349	0	0	0	0
0.035	0	0	0	0
0.0351	0	0	0	0
0.0352	0	0	0	0
0.0353	0	0	0	0
0.0354	0	0	0	0
0.0355	0	0	0	0
0.0356	0	0	0	0
0.0357	0	0	0	0
0.0358	0	0	0	0
0.0359	0	0	0	0
0.036	0	0	0	0
0.0361	0	0	0	0
0.0362	0	0	0	0
0.0363	0	0	0	0
0.0364	0	0	0	0
0.0365	0	0	0	0
0.0366	0	0	0	0
0.0367	0	0	0	0
0.0368	0	0	0	0
0.0369	0	0	0	0
0.037	0	0	0	0
0.0371	0	0	0	0
0.0372	0	0	0	0
0.0373	0	0	0	0
0.0374	0	0	0	0
0.0375	0	0	0	0
0.0376	0	0	0	0
0.0377	0	0	0	0
0.0378	0	0	0	0
0.0379	0	0	0	0
0.038	0	0	0	0
0.0381	0	0	0	0
0.0382	0	0	0	0
0.0383	0	0	0	0
0.0384	0	0	0	0
0.0385	0	0	0	0
0.0386	0	0	0	0
0.0387	0	0	0	0
0.0388	0	0	0	0
0.0389	0	0	0	0
0.039	0	0	0	0
0.0391	0	0	0	0
0.0392	0	0	0	0
0.0393	0	0	0	0
0.0394	0	0	0	0
0.0395	0	0	0	0
0.0396	0	0	0	0
0.0397	0	0	0	0
0.0398	0	0	0	0
0.0399	0	0	0	0
0.04	0	0	0	0
0.0401	0	0	0	0
0.0402	0	0	0	0
0.0403	0	0	0	0
0.0404	0	0	0	0
0.0405	0	0	0	0
0.0406	0	0	0	0
0.0407	0	0	0	0
0.0408	0	0	0	0
0.0409	0	0	0	0
0.041	0	0	0	0
0.0411	0	0	0	0
0.0412	0	0	0	0
0.0413	0	0	0	0
0.0414	0	0	0	0
0.0415	0	0	0	0
0.0416	0	0	0	0
0.0417	0	0	0	0
0.0418	0	0	0	0
0.0419	0	0	0	0
0.042	0	0	0	0
0.0421	0	0	0	0
0.0422	0	0	0	0
0.0423	0	0	0	0
0.0424	0	0	0	0
0.0425	0	0	0	0
0.0426	0	0	0	0
0.0427	0	0	0	0
0.0428	0	0	0	0
0.0429	0	0	0	0
0.043	0	0	0	0
0.0431	0	0	0	0
0.0432	0	0	0	0
0.0433	0	0	0	0
0.0434	0	0	0	0
0.0435	0	0	0	0
0.0436	0	0	0	0
0.0437	0	0	0	0
0.0438	0	0	0	0
0.0439	0	0	0	0
0.044	0	0	0	0
0.0441	0	0	0	0
0.0442	0	0	0	0
0.0443	0	0	0	0
0.0444	0	0	0	0
0.0445	0	0	0	0
0.0446	0	0	0	0
0.0447	0	0	0	0
0.0448	0	0	0	0
0.0449	0	0	0	0
0.045	0	0	0	0
0.0451	0	0	0	0
0.0452	0	0	0	0
0.0453	0	0	0	0
0.0454	0	0	0	0
0.0455	0	0	0	0
0.0456	0	0	0	0
0.0457	0	0	0	0
0.0458	0	0	0	0
0.0459	0	0	0	0
0.046	0	0	0	0
0.0461	0	0	0	0
0.0462	0	0	0	0
0.0463	0	0	0	0
0.0464	0	0	0	0
0.0465	0	0	0	0
0.0466	0	0	0	0
0.0467	0	0	0	0
0.0468	0	0	0	0
0.0469	0	0	0	0
0.047	0	0	0	0
0.0471	0	0	0	0
0.0472	0	0	0	0
0.0473	0	0	0	0
0.0474	0	0	0	0
0.0475	0	0	0	0
0.0476	0	0	0	0
0.0477	0	0	0	0
0.0478	0	0	0	0
0.0479	0	0	0	0
0.048	0	0	0	0
0.0481	0	0	0	0
0.0482	0	0	0	0
0.0483	0	0	0	0
0.0484	0	0	0	0
0.0485	0	0	0	0
0.0486	0	0	0	0
0.0487	0	0	0	0
0.0488	0	0	0	0
0.0489	0	0	0	0
0.049	0	0	0	0
0.0491	0	0	0	0
0.0492	0	0	0	0
0.0493	0	0	0	0
0.0494	0	0	0	0
0.0495	0	0	0	0
0.0496	0	0	0	0
0.0497	0	0	0	0
0.0498	0	0	0	0
0.0499	0	0	0	0
0.05	0	0	0	0
0.0501	0	0	0	0
0.0502	0	0	0	0
0.0503	0	0	0	0
0.0504	0	0	0	0
0.0505	0	0	0	0
0.0506	0	0	0	0
0.0507	0	0	0	0
0.0508	0	0	0	0
0.0509	0	0	0	0
0.051	0	0	0	0
0.0511	0	0	0	0
0.0512	0	0	0	0
0.0513	0	0	0	0
0.0514	0	0	0	0
0.0515	0	0	0	0
0.0516	0	0	0	0
0.0517	0	0	0	0
0.0518	0	0	0	0
0.0519	0	0	0	0
0.052	0	0	0	0
0.0521	0	0	0	0
0.0522	0	0	0	0
0.0523	0	0	0	0
0.0524	0	0	0	0
0.0525	0	0	0	0
0.0526	0	0	0	0
0.0527	0	0	0	0
0.0528	0	0	0	0
0.0529	0	0	0	0
0.053	0	0	0	0
0.0531	0	0	0	0
0.0532	0	0	0	0
0.0533	0	0	0	0
0.0534	0	0	0	0
0.0535	0	0	0	0
0.0536	0	0	0	0
0.0537	0	0	0	0
0.0538	0	0	0	0
0.0539	0	0	0	0
0.054	0	0	0	0
0.0541	0	0	0	0
0.0542	0	0	0	0
0.0543	0	0	0	0
0.0544	0	0	0	0
0.0545	0	0	0	0
0.0546	0	0	0	0
0.0547	0	0	0	0
0.0548	0	0	0	0
0.0549	0	0	0	0
0.055	0	0	0	0
0.0551	0	0	0	0
0.0552	0	0	0	0
0.0553	0	0	0	0
0.0554	0	0	0	0
0.0555	0	0	0	0
0.0556	0	0	0	0
0.0557	0	0	0	0
0.0558	0	0	0	0
0.0559	0	0	0	0
0.056	0	0	0	0
0.0561	0	0	0	0
0.0562	0	0	0	0
0.0563	0	0	0	0
0.0564	0	0	0	0
0.0565	0	0	0	0
0.0566	0	0	0	0
0.0567	0	0	0	0
0.0568	0	0	0	0
0.0569	0	0	0	0
0.057	0	0	0	0
0.0571	0	0	0	0
0.0572	0	0	0	0
0.0573	0	0	0	0
0.0574	0	0	0	0
0.0575	0	0	0	0
0.0576	0	0	0	0
0.0577	0	0	0	0
0.0578	0	0	0	0
0.0579	0	0	0	0
0.058	0	0	0	0
0.0581	0	0	0	0
0.0582	0	0	0	0
0.0583	0	0	0	0
0.0584	0	0	0	0
0.0585	0	0	0	0
0.0586	0	0	0	0
0.0587	0	0	0	0
0.0588	0	0	0	0
0.0589	0	0	0	0
0.059	0	0	0	0
0.0591	0	0	0	0
0.0592	0	0	0	0
0.0593	0	0	0	0
0.0594	0	0	0	0
0.0595	0	0	0	0
0.0596	0	0	0	0
0.0597	0	0	0	0
0.0598	0	0	0	0
0.0599	0	0	0	0
0.06	0	0	0	0
0.0601	0	0	0	0
0.0602	0	0	0	0
0.0603	0	0	0	0
0.0604	0	0	0	0
0.0605	0	0	0	0
0.0606	0	0	0	0
0.0607	0	0	0	0
0.0608	0	0	0	0
0.0609	0	0	0	0
0.061	0	0	0	0
0.0611	0	0	0	0
0.0612	0	0	0	0
0.0613	0	0	0	0
0.0614	0	0	0	0
0.0615	0	0	0	0
0.0616	0	0	0	0
0.0617	0	0	0	0
0.0618	0	0	0	0
0.0619	0	0	0	0
0.062	0	0	0	0
0.0621	0	0	0	0
0.0622	0	0	0	0
0.0623	0	0	0	0
0.0624	0	0	0	0
0.0625	0	0	0	0
0.0626	0	0	0	0
0.0627	0	0	0	0
0.0628	0	0	0	0
0.0629	0	0	0	0
0.063	0	0	0	0
0.0631	0	0	0	0
0.0632	0	0	0	0
0.0633	0	0	0	0
0.0634	0	0	0	0
0.0635	0	0	0	0
0.0636	0	0	0	0
0.0637	0	0	0	0
0.0638	0	0	0	0
0.0639	0	0	0	0
0.064	0	0	0	0
0.0641	0	0	0	0
0.0642	0	0	0	0
0.0643	0	0	0	0
0.0644	0	0	0	0
0.0645	0	0	0	0
0.0646	0	0	0	0
0.0647	0	0	0	0
0.0648	0	0	0	0
0.0649	0	0	0	0
0.065	0	0	0	0
0.0651	0	0	0	0
0.0652	0	0	0	0
0.0653	0	0	0	0
0.0654	0	0	0	0
0.0655	0	0	0	0
0.0656	0	0	0	0
0.0657	0	0	0	0
0.0658	0	0	0	0
0.0659	0	0	0	0
0.066	0	0	0	0
0.0661	0	0	0	0
0.0662	0	0	0	0
0.0663	0	0	0	0
0.0664	0	0	0	0
0.0665	0	0	0	0
0.0666	0	0	0	0
0.0667	0	0	0	0
0.0668	0	0	0	0
0.0669	0	0	0	0
0.067	0	0	0	0
0.0671	0	0	0	0
0.0672	0	0	0	0
0.0673	0	0	0	0
0.0674	0	0	0	0
0.0675	0	0	0	0
0.0676	0	0	0	0
0.0677	0	0	0	0
0.0678	0	0	0	0
0.0679	0	0	0	0
0.068	0	0	0	0
0.0681	0	0	0	0
0.0682	0	0	0	0
0.0683	0	0	0	0
0.0684	0	0	0	0
0.0685	0	0	0	0
0.0686	0	0	0	0
0.0687	0	0	0	0
0.0688	0	0	0	0
0.0689	0	0	0	0
0.069	0	0	0	0
0.0691	0	0	0	0
0.0692	0	0	0	0
0.0693	0	0	0	0
0.0694	0	0	0	0
0.0695	0	0	0	0
0.0696	0	0	0	0
0.0697	0	0	0	0
0.0698	0	0	0	0
0.0699	0	0	0	0
0.07	0	0	0	0
0.0701	0	0	0	0
0.0702	0	0	0	0
0.0703	0	0	0	0
0.0704	0	0	0	0
0.0705	0	0	0	0
0.0706	0	0	0	0
0.0707	0	0	0	0
0.0708	0	0	0	0
0.0709	0	0	0	0
0.071	0	0	0	0
0.0711	0	0	0	0
0.0712	0	0	0	0
0.0713	0	0	0	0
0.0714	0	0	0	0
0.0715	0	0	0	0
0.0716	0	0	0	0
0.0717	0	0	0	0
0.0718	0	0	0	0
0.0719	0	0	0	0
0.072	0	0	0	0
0.0721	0	0	0	0
0.0722	0	0	0	0
0.0723	0	0	0	0
0.0724	0	0	0	0
0.0725	0	0	0	0
0.0726	0	0	0	0
0.0727	0	0	0	0
0.0728	0	0	0	0
0.0729	0	0	0	0
0.073	0	0	0	0
0.0731	0	0	0	0
0.0732	0	0	0	0
0.0733	0	0	0	0
0.0734	0	0	0	0
0.0735	0	0	0	0
0.0736	0	0	0	0
0.0737	0	0	0	0
0.0738	0	0	0	0
0.0739	0	0	0	0
0.074	0	0	0	0
0.0741	0	0	0	0
0.0742	0	0	0	0
0.0743	0	0	0	0
0.0744	0	0	0	0
0.0745	0	0	0	0
0.0746	0	0	0	0
0.0747	0	0	0	0
0.0748	0	0	0	0
0.0749	0	0	0	0
0.075	0	0	0	0
0.0751	0	0	0	0
0.0752	0	0	0	0
0.0753	0	0	0	0
0.0754	0	0	0	0
0.0755	0	0	0	0
0.0756	0	0	0	0
0.0757	0	0	0	0
0.0758	0	0	0	0
0.0759	0	0	0	0
0.076	0	0	0	0
0.0761	0	0	0	0
0.0762	0	0	0	0
0.0763	0	0	0	0
0.0764	0	0	0	0
0.0765	0	0	0	0
0.0766	0	0	0	0
0.0767	0	0	0	0
0.0768	0	0	0	0
0.0769	0	0	0	0
0.077	0	0	0	0
0.0771	0	0	0	0
0.0772	0	0	0	0
0.0773	0	0	0	0
0.0774	0	0	0	0
0.0775	0	0	0	0
0.0776	0	0	0	0
0.0777	0	0	0	0
0.0778	0	0	0	0
0.0779	0	0	0	0
0.078	0	0	0	0
0.0781	0	0	0	0
0.0782	0	0	0	0
0.0783	0	0	0	0
0.0784	0	0	0	0
0.0785	0	0	0	0
0.0786	0	0	0	0
0.0787	0	0	0	0
0.0788	0	0	0	0
0.0789	0	0	0	0
0.079	0	0	0	0
0.0791	0	0	0	0
0.0792	0	0	0	0
0.0793	0	0	0	0
0.0794	0	0	0	0
0.0795	0	0	0	0
0.0796	0	0	0	0
0.0797	0	0	0	0
0.0798	0	0	0	0
0.0799	0	0	0	0
0.08	0	0	0	0
0.0801	0	0	0	0
0.0802	0	0	0	0
0.0803	0	0	0	0
0.0804	0	0	0	0
0.0805	0	0	0	0
0.0806	0	0	0	0
0.0807	0	0	0	0
0.0808	0	0	0	0
0.0809	0	0	0	0
0.081	0	0	0	0
0.0811	0	0	0	0
0.0812	0	0	0	0
0.0813	0	0	0	0
0.0814	0	0	0	0
0.0815	0	0	0	0
0.0816	0	0	0	0
0.0817	0	0	0	0
0.0818	0	0	0	0
0.0819	0	0	0	0
0.082	0	0	0	0
0.0821	0	0	0	0
0.0822	0	0	0	0
0.0823	0	0	0	0
0.0824	0	0	0	0
0.0825	0	0	0	0
0.0826	0	0	0	0
0.0827	0	0	0	0
0.0828	0	0	0	0
0.0829	0	0	0	0
0.083	0	0	0	0
0.0831	0	0	0	0
0.0832	0	0	0	0
0.0833	0	0	0	0
0.0834	0	0	0	0
0.0835	0	0	0	0
0.0836	0	0	0	0
0.0837	0	0	0	0
0.0838	0	0	0	0
0.0839	0	0	0	0
0.084	0	0	0	0
0.0841	0	0	0	0
0.0842	0	0	0	0
0.0843	0	0	0	0
0.0844	0	0	0	0
0.0845	0	0	0	0
0.0846	0	0	0	0
0.0847	0	0	0	0
0.0848	0	0	0	0
0.0849	0	0	0	0
0.085	0	0	0	0
0.0851	0	0	0	0
0.0852	0	0	0	0
0.0853	0	0	0	0
0.0854	0	0	0	0
0.0855	0	0	0	0
0.0856	0	0	0	0
0.0857	0	0	0	0
0.0858	0	0	0	0
0.0859	0	0	0	0
0.086	0	0	0	0
0.0861	0	0	0	0
0.0862	0	0	0	0
0.0863	0	0	0	0
0.0864	0	0	0	0
0.0865	0	0	0	0
0.0866	0	0	0	0
0.0867	0	0	0	0
0.0868	0	0	0	0
0.0869	0	0	0	0
0.087	0	0	0	0
0.0871	0	0	0	0
0.0872	0	0	0	0
0.0873	0	0	0	0
0.0874	0	0	0	0
0.0875	0	0	0	0
0.0876	0	0	0	0
0.0877	0	0	0	0
0.0878	0	0	0	0
0.0879	0	0	0	0
0.088	0	0	0	0
0.0881	0	0	0	0
0.0882	0	0	0	0
0.0883	0	0	0	0
0.0884	0	0	0	0
0.0885	0	0	0	0
0.0886	0	0	0	0
0.0887	0	0	0	0
0.0888	0	0	0	0
0.0889	0	0	0	0
0.089	0	0	0	0
0.0891	0	0	0	0
0.0892	0	0	0	0
0.0893	0	0	0	0
0.0894	0	0	0	0
0.0895	0	0	0	0
0.0896	0	0	0	0
0.0897	0	0	0	0
0.0898	0	0	0	0
0.0899	0	0	0	0
0.09	0	0	0	0
0.0901	0	0	0	0
0.0902	0	0	0	0
0.0903	0	0	0	0
0.0904	0	0	0	0
0.0905	0	0	0	0
0.0906	0	0	0	0
0.0907	0	0	0	0
0.0908	0	0	0	0
0.0909	0	0	0	0
0.091	0	0	0	0
0.0911	0	0	0	0
0.0912	0	0	0	0
0.0913	0	0	0	0
0.0914	0	0	0	0
0.0915	0	0	0	0
0.0916	0	0	0	0
0.0917	0	0	0	0
0.0918	0	0	0	0
0.0919	0	0	0	0
0.092	0	0	0	0
0.0921	0	0	0	0
0.0922	0	0	0	0
0.0923	0	0	0	0
0.0924	0	0	0	0
0.0925	0	0	0	0
0.0926	0	0	0	0
0.0927	0	0	0	0
0.0928	0	0	0	0
0.0929	0	0	0	0
0.093	0	0	0	0
0.0931	0	0	0	0
0.0932	0	0	0	0
0.0933	0	0	0	0
0.0934	0	0	0	0
0.0935	0	0	0	0
0.0936	0	0	0	0
0.0937	0	0	0	0
0.0938	0	0	0	0
0.0939	0	0	0	0
0.094	0	0	0	0
0.0941	0	0	0	0
0.0942	0	0	0	0
0.0943	0	0	0	0
0.0944	0	0	0	0
0.0945	0	0	0	0
0.0946	0	0	0	0
0.0947	0	0	0	0
0.0948	0	0	0	0
0.0949	0	0	0	0
0.095	0	0	0	0
0.0951	0	0	0	0
0.0952	0	0	0	0
0.0953	0	0	0	0
0.0954	0	0	0	0
0.0955	0	0	0	0
0.0956	0	0	0	0
0.0957	0	0	0	0
0.0958	0	0	0	0
0.0959	0	0	0	0
0.096	0	0	0	0
0.0961	0	0	0	0
0.0962	0	0	0	0
0.0963	0	0	0	0
0.0964	0	0	0	0
0.0965	0	0	0	0
0.0966	0	0	0	0
0.0967	0	0	0	0
0.0968	0	0	0	0
0.0969	0	0	0	0
0.097	0	0	0	0
0.0971	0	0	0	0
0.0972	0	0	0	0
0.0973	0	0	0	0
0.0974	0	0	0	0
0.0975	0	0	0	0
0.0976	0	0	0	0
0.0977	0	0	0	0
0.0978	0	0	0	0
0.0979	0	0	0	0
0.098	0	0	0	0
0.0981	0	0	0	0
0.0982	0	0	0	0
0.0983	0	0	0	0
0.0984	0	0	0	0
0.0985	0	0	0	0
0.0986	0	0	0	0
0.0987	0	0	0	0
0.0988	0	0	0	0
0.0989	0	0	0	0
0.099	0	0	0	0
0.0991	0	0	0	0
0.0992	0	0	0	0
0.0993	0	0	0	0
0.0994	0	0	0	0
0.0995	0	0	0	0
0.0996	0	0	0	0
0.0997	0	0	0	0
0.0998	0	0	0	0
0.0999	0	0	0	0
0.1	0	0	0	0
0.1001	0	0	0	0
0.1002	0	0	0	0
0.1003	0	0	0	0
0.1004	0	0	0	0
0.1005	0	0	0	0
0.1006	0	0	0	0
0.1007	0	0	0	0
0.1008	0	0	0	0
0.1009	0	0	0	0
0.101	0	0	0	0
0.1011	0	0	0	0
0.1012	0	0	0	0
0.1013	0	0	0	0
0.1014	0	0	0	0
0.1015	0	0	0	0
0.1016	0	0	0	0
0.1017	0	0	0	0
0.1018	0	0	0	0
0.1019	0	0	0	0
0.102	0	0	0	0
0.1021	0	0	0	0
0.1022	0	0	0	0
0.1023	0	0	0	0
0.1024	0	0	0	0
0.1025	0	0	0	0
0.1026	0	0	0	0
0.1027	0	0	0	0
0.1028	0	0	0	0
0.1029	0	0	0	0
0.103	0	0	0	0
0.1031	0	0	0	0
0.1032	0	0	0	0
0.1033	0	0	0	0
0.1034	0	0	0	0
0.1035	0	0	0	0
0.1036	0	0	0	0
0.1037	0	0	0	0
0.1038	0	0	0	0
0.1039	0	0	0	0
0.104	0	0	0	0
0.1041	0	0	0	0
0.1042	0	0	0	0
0.1043	0	0	0	0
0.1044	0	0	0	0
0.1045	0	0	0	0
0.1046	0	0	0	0
0.1047	0	0	0	0
0.1048	0	0	0	0
0.1049	0	0	0	0
0.105	0	0	0	0
0.1051	0	0	0	0
0.1052	0	0	0	0
0.1053	0	0	0	0
0.1054	0	0	0	0
0.1055	0	0	0	0
0.1056	0	0	0	0
0.1057	0	0	0	0
0.1058	0	0	0	0
0.1059	0	0	0	0
0.106	0	0	0	0
0.1061	0	0	0	0
0.1062	0	0	0	0
0.1063	0	0	0	0
0.1064	0	0	0	0
0.1065	0	0	0	0
0.1066	0	0	0	0
0.1067	0	0	0	0
0.1068	0	0	0	0
0.1069	0	0	0	0
0.107	0	0	0	0
0.1071	0	0	0	0
0.1072	0	0	0	0
0.1073	0	0	0	0
0.1074	0	0	0	0
0.1075	0	0	0	0
0.1076	0	0	0	0
0.1077	0	0	0	0
0.1078	0	0	0	0
0.1079	0	0	0	0
0.108	0	0	0	0
0.1081	0	0	0	0
0.1082	0	0	0	0
0.1083	0	0	0	0
0.1084	0	0	0	0
0.1085	0	0	0	0
0.1086	0	0	0	0
0.1087	0	0	0	0
0.1088	0	0	0	0
0.1089	0	0	0	0
0.109	0	0	0	0
0.1091	0	0	0	0
0.1092	0	0	0	0
0.1093	0	0	0	0
0.1094	0	0	0	0
0.1095	0	0	0	0
0.1096	0	0	0	0
0.1097	0	0	0	0
0.1098	0	0	0	0
0.1099	0	0	0	0
0.11	0	0	0	0
0.1101	0	0	0	0
0.1102	0	0	0	0
0.1103	0	0	0	0
0.1104	0	0	0	0
0.1105	0	0	0	0
0.1106	0	0	0	0
0.1107	0	0	0	0
0.1108	0	0	0	0
0.1109	0	0	0	0
0.111	0	0	0	0
0.1111	0	0	0	0
0.1112	0	0	0	0
0.1113	0	0	0	0
0.1114	0	0	0	0
0.1115	0	0	0	0
0.1116	0	0	0	0
0.1117	0	0	0	0
0.1118	0	0	0	0
0.1119	0	0	0	0
0.112	0	0	0	0
0.1121	0	0	0	0
0.1122	0	0	0	0
0.1123	0	0	0	0
0.1124	0	0	0	0
0.1125	0	0	0	0
0.1126	0	0	0	0
0.1127	0	0	0	0
0.1128	0	0	0	0
0.1129	0	0	0	0
0.113	0	0	0	0
0.1131	0	0	0	0
0.1132	0	0	0	0
0.1133	0	0	0	0
0.1134	0	0	0	0
0.1135	0	0	0	0
0.1136	0	0	0	0
0.1137	0	0	0	0
0.1138	0	0	0	0
0.1139	0	0	0	0
0.114	0	0	0	0
0.1141	0	0	0	0
0.1142	0	0	0	0
0.1143	0	0	0	0
0.1144	0	0	0	0
0.1145	0	0	0	0
0.1146	0	0	0	0
0.1147	0	0	0	0
0.1148	0	0	0	0
0.1149	0	0	0	0
0.115	0	0	0	0
0.1151	0	0	0	0
0.1152	0	0	0	0
0.1153	0	0	0	0
0.1154	0	0	0	0
0.1155	0	0	0	0
0.1156	0	0	0	0
0.1157	0	0	0	0
0.1158	0	0	0	0
0.1159	0	0	0	0
0.116	0	0	0	0
0.1161	0	0	0	0
0.1162	0	0	0	0
0.1163	0	0	0	0
0.1164	0	0	0	0
0.1165	0	0	0	0
0.1166	0	0	0	0
0.1167	0	0	0	0
0.1168	0	0	0	0
0.1169	0	0	0	0
0.117	0	0	0	0
0.1171	0	0	0	0
0.1172	0	0	0	0
0.1173	0	0	0	0
0.1174	0	0	0	0
0.1175	0	0	0	0
0.1176	0	0	0	0
0.1177	0	0	0	0
0.1178	0	0	0	0
0.1179	0	0	0	0
0.118	0	0	0	0
0.1181	0	0	0	0
0.1182	0	0	0	0
0.1183	0	0	0	0
0.1184	0	0	0	0
0.1185	0	0	0	0
0.1186	0	0	0	0
0.1187	0	0	0	0
0.1188	0	0	0	0
0.1189	0	0	0	0
0.119	0	0	0	0
0.1191	0	0	0	0
0.1192	0	0	0	0
0.1193	0	0	0	0
0.1194	0	0	0	0
0.1195	0	0	0	0
0.1196	0	0	0	0
0.1197	0	0	0	0
0.1198	0	0	0	0
0.1199	0	0	0	0
0.12	0	0	0	0
0.1201	0	0	0	0
0.1202	0	0	0	0
0.1203	0	0	0	0
0.1204	0	0	0	0
0.1205	0	0	0	0
0.1206	0	0	0	0
0.1207	0	0	0	0
0.1208	0	0	0	0
0.1209	0	0	0	0
0.121	0	0	0	0
0.1211	0	0	0	0
0.1212	0	0	0	0
0.1213	0	0	0	0
0.1214	0	0	0	0
0.1215	0	0	0	0
0.1216	0	0	0	0
0.1217	0	0	0	0
0.1218	0	0	0	0
0.1219	0	0	0	0
0.122	0	0	0	0
0.1221	0	0	0	0
0.1222	0	0	0	0
0.1223	0	0	0	0
0.1224	0	0	0	0
0.1225	0	0	0	0
0.1226	0	0	0	0
0.1227	0	0	0	0
0.1228	0	0	0	0
0.1229	0	0	0	0
0.123	0	0	0	0
0.1231	0	0	0	0
0.1232	0	0	0	0
0.1233	0	0	0	0
0.1234	0	0	0	0
0.1235	0	0	0	0
0.1236	0	0	0	0
0.1237	0	0	0	0
0.1238	0	0	0	0
0.1239	0	0	0	0
0.124	0	0	0	0
0.1241	0	0	0	0
0.1242	0	0	0	0
0.1243	0	0	0	0
0.1244	0	0	0	0
0.1245	0	0	0	0
0.1246	0	0	0	0
0.1247	0	0	0	0
0.1248	0	0	0	0
0.1249	0	0	0	0
0.125	0	0	0	0
0.1251	0	0	0	0
0.1252	0	0	0	0
0.1253	0	0	0	0
0.1254	0	0	0	0
0.1255	0	0	0	0
0.1256	0	0	0	0
0.1257	0	0	0	0
0.1258	0	0	0	0
0.1259	0	0	0	0
0.126	0	0	0	0
0.1261	0	0	0	0
0.1262	0	0	0	0
0.1263	0	0	0	0
0.1264	0	0	0	0
0.1265	0	0	0	0
0.1266	0	0	0	0
0.1267	0	0	0	0
0.1268	0	0	0	0
0.1269	0	0	0	0
0.127	0	0	0	0
0.1271	0	0	0	0
0.1272	0	0	0	0
0.1273	0	0	0	0
0.1274	0	0	0	0
0.1275	0	0	0	0
0.1276	0	0	0	0
0.1277	0	0	0	0
0.1278	0	0	0	0
0.1279	0	0	0	0
0.128	0	0	0	0
0.1281	0	0	0	0
0.1282	0	0	0	0
0.1283	0	0	0	0
0.1284	0	0	0	0
0.1285	0	0	0	0
0.1286	0	0	0	0
0.1287	0	0	0	0
0.1288	0	0	0	0
0.1289	0	0	0	0
0.129	0	0	0	0
0.1291	0	0	0	0
0.1292	0	0	0	0
0.1293	0	0	0	0
0.1294	0	0	0	0
0.1295	0	0	0	0
0.1296	0	0	0	0
0.1297	0	0	0	0
0.1298	0	0	0	0
0.1299	0	0	0	0
0.13	0	0	0	0
0.1301	0	0	0	0
0.1302	0	0	0	0
0.1303	0	0	0	0
0.1304	0	0	0	0
0.1305	0	0	0	0
0.1306	0	0	0	0
0.1307	0	0	0	0
0.1308	0	0	0	0
0.1309	0	0	0	0
0.131	0	0	0	0
0.1311	0	0	0	0
0.1312	0	0	0	0
0.1313	0	0	0	0
0.1314	0	0	0	0
0.1315	0	0	0	0
0.1316	0	0	0	0
0.1317	0	0	0	0
0.1318	0	0	0	0
0.1319	0	0	0	0
0.132	0	0	0	0
0.1321	0	0	0	0
0.1322	0	0	0	0
0.1323	0	0	0	0
0.1324	0	0	0	0
0.1325	0	0	0	0
0.1326	0	0	0	0
0.1327	0	0	0	0
0.1328	0	0	0	0
0.1329	0	0	0	0
0.133	0	0	0	0
0.1331	0	0	0	0
0.1332	0	0	0	0
0.1333	0	0	0	0
0.1334	0	0	0	0
0.1335	0	0	0	0
0.1336	0	0	0	0
0.1337	0	0	0	0
0.1338	0	0	0	0
0.1339	0	0	0	0
0.134	0	0	0	0
0.1341	0	0	0	0
0.1342	0	0	0	0
0.1343	0	0	0	0
0.1344	0	0	0	0
0.1345	0	0	0	0
0.1346	0	0	0	0
0.1347	0	0	0	0
0.1348	0	0	0	0
0.1349	0	0	0	0
0.135	0	0	0	0
0.1351	0	0	0	0
0.1352	0	0	0	0
0.1353	0	0	0	0
0.1354	0	0	0	0
0.1355	0	0	0	0
0.1356	0	0	0	0
0.1357	0	0	0	0
0.1358	0	0	0	0
0.1359	0	0	0	0
0.136	0	0	0	0
0.1361	0	0	0	0
0.1362	0	0	0	0
0.1363	0	0	0	0
0.1364	0	0	0	0
0.1365	0	0	0	0
0.1366	0	0	0	0
0.1367	0	0	0	0
0.1368	0	0	0	0
0.1369	0	0	0	0
0.137	0	0	0	0
0.1371	0	0	0	0
0.1372	0	0	0	0
0.1373	0	0	0	0
0.1374	0	0	0	0
0.1375	0	0	0	0
0.1376	0	0	0	0
0.1377	0	0	0	0
0.1378	0	0	0	0
0.1379	0	0	0	0
0.138	0	0	0	0
0.1381	0	0	0	0
0.1382	0	0	0	0
0.1383	0	0	0	0
0.1384	0	0	0	0
0.1385	0	0	0	0
0.1386	0	0	0	0
0.1387	0	0	0	0
0.1388	0	0	0	0
0.1389	0	0	0	0
0.139	0	0	0	0
0.1391	0	0	0	0
0.1392	0	0	0	0
0.1393	0	0	0	0
0.1394	0	0	0	0
0.1395	0	0	0	0
0.1396	0	0	0	0
0.1397	0	0	0	0
0.1398	0	0	0	0
0.1399	0	0	0	0
0.14	0	0	0	0
0.1401	0	0	0	0
0.1402	0	0	0	0
0.1403	0	0	0	0
0.1404	0	0	0	0
0.1405	0	0	0	0
0.1406	0	0	0	0
0.1407	0	0	0	0
0.1408	0	0	0	0
0.1409	0	0	0	0
0.141	0	0	0	0
0.1411	0	0	0	0
0.1412	0	0	0	0
0.1413	0	0	0	0
0.1414	0	0	0	0
0.1415	0	0	0	0
0.1416	0	0	0	0
0.1417	0	0	0	0
0.1418	0	0	0	0
0.1419	0	0	0	0
0.142	0	0	0	0
0.1421	0	0	0	0
0.1422	0	0	0	0
0.1423	0	0	0	0
0.1424	0	0	0	0
0.1425	0	0	0	0
0.1426	0	0	0	0
0.1427	0	0	0	0
0.1428	0	0	0	0
0.1429	0	0	0	0
0.143	0	0	0	0
0.1431	0	0	0	0
0.1432	0	0	0	0
0.1433	0	0	0	0
0.1434	0	0	0	0
0.1435	0	0	0	0
0.1436	0	0	0	0
0.1437	0	0	0	0
0.1438	0	0	0	0
0.1439	0	0	0	0
0.144	0	0	0	0
0.1441	0	0	0	0
0.1442	0	0	0	0
0.1443	0	0	0	0
0.1444	0	0	0	0
0.1445	0	0	0	0
0.1446	0	0	0	0
0.1447	0	0	0	0
0.1448	0	0	0	0
0.1449	0	0	0	0
0.145	0	0	0	0
0.1451	0	0	0	0
0.1452	0	0	0	0
0.1453	0	0	0	0
0.1454	0	0	0	0
0.1455	0	0	0	0
0.1456	0	0	0	0
0.1457	0	0	0	0
0.1458	0	0	0	0
0.1459	0	0	0	0
0.146	0	0	0	0
0.1461	0	0	0	0
0.1462	0	0	0	0
0.1463	0	0	0	0
0.1464	0	0	0	0
0.1465	0	0	0	0
0.1466	0	0	0	0
0.1467	0	0	0	0
0.1468	0	0	0	0
0.1469	0	0	0	0
0.147	0	0	0	0
0.1471	0	0	0	0
0.1472	0	0	0	0
0.1473	0	0	0	0
0.1474	0	0	0	0
0.1475	0	0	0	0
0.1476	0	0	0	0
0.1477	0	0	0	0
0.1478	0	0	0	0
0.1479	0	0	0	0
0.148	0	0	0	0
0.1481	0	0	0	0
0.1482	0	0	0	0
0.1483	0	0	0	0
0.1484	0	0	0	0
0.1485	0	0	0	0
0.1486	0	0	0	0
0.1487	0	0	0	0
0.1488	0	0	0	0
0.1489	0	0	0	0
0.149	0	0	0	0
0.1491	0	0	0	0
0.1492	0	0	0	0
0.1493	0	0	0	0
0.1494	0	0	0	0
0.1495	0	0	0	0
0.1496	0	0	0	0
0.1497	0	0	0	0
0.1498	0	0	0	0
0.1499	0	0	0	0
0.15	0	0	0	0
0.1501	0	0	0	0
0.1502	0	0	0	0
0.1503	0	0	0	0
0.1504	0	0	0	0
0.1505	0	0	0	0
0.1506	0	0	0	0
0.1507	0	0	0	0
0.1508	0	0	0	0
0.1509	0	0	0	0
0.151	0	0	0	0
0.1511	0	0	0	0
0.1512	0	0	0	0
0.1513	0	0	0	0
0.1514	0	0	0	0
0.1515	0	0	0	0
0.1516	0	0	0	0
0.1517	0	0	0	0
0.1518	0	0	0	0
0.1519	0	0	0	0
0.152	0	0	0	0
0.1521	0	0	0	0
0.1522	0	0	0	0
0.1523	0	0	0	0
0.1524	0	0	0	0
0.1525	0	0	0	0
0.1526	0	0	0	0
0.1527	0	0	0	0
0.1528	0	0	0	0
0.1529	0	0	0	0
0.153	0	0	0	0
0.1531	0	0	0	0
0.1532	0	0	0	0
0.1533	0	0	0	0
0.1534	0	0	0	0
0.1535	0	0	0	0
0.1536	0	0	0	0
0.1537	0	0	0	0
0.1538	0	0	0	0
0.1539	0	0	0	0
0.154	0	0	0	0
0.1541	0	0	0	0
0.1542	0	0	0	0
0.1543	0	0	0	0
0.1544	0	0	0	0
0.1545	0	0	0	0
0.1546	0	0	0	0
0.1547	0	0	0	0
0.1548	0	0	0	0
0.1549	0	0	0	0
0.155	0	0	0	0
0.1551	0	0	0	0
0.1552	0	0	0	0
0.1553	0	0	0	0
0.1554	0	0	0	0
0.1555	0	0	0	0
0.1556	0	0	0	0
0.1557	0	0	0	0
0.1558	0	0	0	0
0.1559	0	0	0	0
0.156	0	0	0	0
0.1561	0	0	0	0
0.1562	0	0	0	0
0.1563	0	0	0	0
0.1564	0	0	0	0
0.1565	0	0	0	0
0.1566	0	0	0	0
0.1567	0	0	0	0
0.1568	0	0	0	0
0.1569	0	0	0	0
0.157	0	0	0	0
0.1571	0	0	0	0
0.1572	0	0	0	0
0.1573	0	0	0	0
0.1574	0	0	0	0
0.1575	0	0	0	0
0.1576	0	0	0	0
0.1577	0	0	0	0
0.1578	0	0	0	0
0.1579	0	0	0	0
0.158	0	0	0	0
0.1581	0	0	0	0
0.1582	0	0	0	0
0.1583	0	0	0	0
0.1584	0	0	0	0
0.1585	0	0	0	0
0.1586	0	0	0	0
0.1587	0	0	0	0
0.1588	0	0	0	0
0.1589	0	0	0	0
0.159	0	0	0	0
0.1591	0	0	0	0
0.1592	0	0	0	0
0.1593	0	0	0	0
0.1594	0	0	0	0
0.1595	0	0	0	0
0.1596	0	0	0	0
0.1597	0	0	0	0
0.1598	0	0	0	0
0.1599	0	0	0	0
0.16	0	0	0	0
0.1601	0	0	0	0
0.1602	0	0	0	0
0.1603	0	0	0	0
0.1604	0	0	0	0
0.1605	0	0	0	0
0.1606	0	0	0	0
0.1607	0	0	0	0
0.1608	0	0	0	0
0.1609	0	0	0	0
0.161	0	0	0	0
0.1611	0	0	0	0
0.1612	0	0	0	0
0.1613	0	0	0	0
0.1614	0	0	0	0
0.1615	0	0	0	0
0.1616	0	0	0	0
0.1617	0	0	0	0
0.1618	0	0	0	0
0.1619	0	0	0	0
0.162	0	0	0	0
0.1621	0	0	0	0
0.1622	0	0	0	0
0.1623	0	0	0	0
0.1624	0	0	0	0
0.1625	0	0	0	0
0.1626	0	0	0	0
0.1627	0	0	0	0
0.1628	0	0	0	0
0.1629	0	0	0	0
0.163	0	0	0	0
0.1631	0	0	0	0
0.1632	0	0	0	0
0.1633	0	0	0	0
0.1634	0	0	0	0
0.1635	0	0	0	0
0.1636	0	0	0	0
0.1637	0	0	0	0
0.1638	0	0	0	0
0.1639	0	0	0	0
0.164	0	0	0	0
0.1641	0	0	0	0
0.1642	0	0	0	0
0.1643	0	0	0	0
0.1644	0	0	0	0
0.1645	0	0	0	0
0.1646	0	0	0	0
0.1647	0	0	0	0
0.1648	0	0	0	0
0.1649	0	0	0	0
0.165	0	0	0	0
0.1651	0	0	0	0
0.1652	0	0	0	0
0.1653	0	0	0	0
0.1654	0	0	0	0
0.1655	0	0	0	0
0.1656	0	0	0	0
0.1657	0	0	0	0
0.1658	0	0	0	0
0.1659	0	0	0	0
0.166	0	0	0	0
0.1661	0	0	0	0
0.1662	0	0	0	0
0.1663	0	0	0	0
0.1664	0	0	0	0
0.1665	0	0	0	0
0.1666	0	0	0	0
0.1667	0	0	0	0
0.1668	0	0	0	0
0.1669	0	0	0	0
0.167	0	0	0	0
0.1671	0	0	0	0
0.1672	0	0	0	0
0.1673	0	0	0	0
0.1674	0	0	0	0
0.1675	0	0	0	0
0.1676	0	0	0	0
0.1677	0	0	0	0
0.1678	0	0	0	0
0.1679	0	0	0	0
0.168	0	0	0	0
0.1681	0	0	0	0
0.1682	0	0	0	0
0.1683	0	0	0	0
0.1684	0	0	0	0
0.1685	0	0	0	0
0.1686	0	0	0	0
0.1687	0	0	0	0
0.1688	0	0	0	0
0.1689	0	0	0	0
0.169	0	0	0	0
0.1691	0	0	0	0
0.1692	0	0	0	0
0.1693	0	0	0	0
0.1694	0	0	0	0
0.1695	0	0	0	0
0.1696	0	0	0	0
0.1697	0	0	0	0
0.1698	0	0	0	0
0.1699	0	0	0	0
0.17	0	0	0	0
0.1701	0	0	0	0
0.1702	0	0	0	0
0.1703	0	0	0	0
0.1704	0	0	0	0
0.1705	0	0	0	0
0.1706	0	0	0	0
0.1707	0	0	0	0
0.1708	0	0	0	0
0.1709	0	0	0	0
0.171	0	0	0	0
0.1711	0	0	0	0
0.1712	0	0	0	0
0.1713	0	0	0	0
0.1714	0	0	0	0
0.1715	0	0	0	0
0.1716	0	0	0	0
0.1717	0	0	0	0
0.1718	0	0	0	0
0.1719	0	0	0	0
0.172	0	0	0	0
0.1721	0	0	0	0
0.1722	0	0	0	0
0.1723	0	0	0	0
0.1724	0	0	0	0
0.1725	0	0	0	0
0.1726	0	0	0	0
0.1727	0	0	0	0
0.1728	0	0	0	0
0.1729	0	0	0	0
0.173	0	0	0	0
0.1731	0	0	0	0
0.1732	0	0	0	0
0.1733	0	0	0	0
0.1734	0	0	0	0
0.1735	0	0	0	0
0.1736	0	0	0	0
0.1737	0	0	0	0
0.1738	0	0	0	0
0.1739	0	0	0	0
0.174	0	0	0	0
0.1741	0	0	0	0
0.1742	0	0	0	0
0.1743	0	0	0	0
0.1744	0	0	0	0
0.1745	0	0	0	0
0.1746	0	0	0	0
0.1747	0	0	0	0
0.1748	0	0	0	0
0.1749	0	0	0	0
0.175	0	0	0	0
0.1751	0	0	0	0
0.1752	0	0	0	0
0.1753	0	0	0	0
0.1754	0	0	0	0
0.1755	0	0	0	0
0.1756	0	0	0	0
0.1757	0	0	0	0
0.1758	0	0	0	0
0.1759	0	0	0	0
0.176	0	0	0	0
0.1761	0	0	0	0
0.1762	0	0	0	0
0.1763	0	0	0	0
0.1764	0	0	0	0
0.1765	0	0	0	0
0.1766	0	0	0	0
0.1767	0	0	0	0
0.1768	0	0	0	0
0.1769	0	0	0	0
0.177	0	0	0	0
0.1771	0	0	0	0
0.1772	0	0	0	0
0.1773	0	0	0	0
0.1774	0	0	0	0
0.1775	0	0	0	0
0.1776	0	0	0	0
0.1777	0	0	0	0
0.1778	0	0	0	0
0.1779	0	0	0	0
0.178	0	0	0	0
0.1781	0	0	0	0
0.1782	0	0	0	0
0.1783	0	0	0	0
0.1784	0	0	0	0
0.1785	0	0	0	0
0.1786	0	0	0	0
0.1787	0	0	0	0
0.1788	0	0	0	0
0.1789	0	0	0	0
0.179	0	0	0	0
0.1791	0	0	0	0
0.1792	0	0	0	0
0.1793	0	0	0	0
0.1794	0	0	0	0
0.1795	0	0	0	0
0.1796	0	0	0	0
0.1797	0	0	0	0
0.1798	0	0	0	0
0.1799	0	0	0	0
0.18	0	0	0	0
0.1801	0	0	0	0
0.1802	0	0	0	0
0.1803	0	0	0	0
0.1804	0	0	0	0
0.1805	0	0	0	0
0.1806	0	0	0	0
0.1807	0	0	0	0
0.1808	0	0	0	0
0.1809	0	0	0	0
0.181	0	0	0	0
0.1811	0	0	0	0
0.1812	0	0	0	0
0.1813	0	0	0	0
0.1814	0	0	0	0
0.1815	0	0	0	0
0.1816	0	0	0	0
0.1817	0	0	0	0
0.1818	0	0	0	0
0.1819	0	0	0	0
0.182	0	0	0	0
0.1821	0	0	0	0
0.1822	0	0	0	0
0.1823	0	0	0	0
0.1824	0	0	0	0
0.1825	0	0	0	0
0.1826	0	0	0	0
0.1827	0	0	0	0
0.1828	0	0	0	0
0.1829	0	0	0	0
0.183	0	0	0	0
0.1831	0	0	0	0
0.1832	0	0	0	0
0.1833	0	0	0	0
0.1834	0	0	0	0
0.1835	0	0	0	0
0.1836	0	0	0	0
0.1837	0	0	0	0
0.1838	0	0	0	0
0.1839	0	0	0	0
0.184	0	0	0	0
0.1841	0	0	0	0
0.1842	0	0	0	0
0.1843	0	0	0	0
0.1844	0	0	0	0
0.1845	0	0	0	0
0.1846	0	0	0	0
0.1847	0	0	0	0
0.1848	0	0	0	0
0.1849	0	0	0	0
0.185	0	0	0	0
0.1851	0	0	0	0
0.1852	0	0	0	0
0.1853	0	0	0	0
0.1854	0	0	0	0
0.1855	0	0	0	0
0.1856	0	0	0	0
0.1857	0	0	0	0
0.1858	0	0	0	0
0.1859	0	0	0	0
0.186	0	0	0	0
0.1861	0	0	0	0
0.1862	0	0	0	0
0.1863	0	0	0	0
0.1864	0	0	0	0
0.1865	0	0	0	0
0.1866	0	0	0	0
0.1867	0	0	0	0
0.1868	0	0	0	0
0.1869	0	0	0	0
0.187	0	0	0	0
0.1871	0	0	0	0
0.1872	0	0	0	0
0.1873	0	0	0	0
0.1874	0	0	0	0
0.1875	0	0	0	0
0.1876	0	0	0	0
0.1877	0	0	0	0
0.1878	0	0	0	0
0.1879	0	0	0	0
0.188	0	0	0	0
0.1881	0	0	0	0
0.1882	0	0	0	0
0.1883	0	0	0	0
0.1884	0	0	0	0
0.1885	0	0	0	0
0.1886	0	0	0	0
0.1887	0	0	0	0
0.1888	0	0	0	0
0.1889	0	0	0	0
0.189	0	0	0	0
0.1891	0	0	0	0
0.1892	0	0	0	0
0.1893	0	0	0	0
0.1894	0	0	0	0
0.1895	0	0	0	0
0.1896	0	0	0	0
0.1897	0	0	0	0
0.1898	0	0	0	0
0.1899	0	0	0	0
0.19	0	0	0	0
0.1901	0	0	0	0
0.1902	0	0	0	0
0.1903	0	0	0	0
0.1904	0	0	0	0
0.1905	0	0	0	0
0.1906	0	0	0	0
0.1907	0	0	0	0
0.1908	0	0	0	0
0.1909	0	0	0	0
0.191	0	0	0	0
0.1911	0	0	0	0
0.1912	0	0	0	0
0.1913	0	0	0	0
0.1914	0	0	0	0
0.1915	0	0	0	0
0.1916	0	0	0	0
0.1917	0	0	0	0
0.1918	0	0	0	0
0.1919	0	0	0	0
0.192	0	0	0	0
0.1921	0	0	0	0
0.1922	0	0	0	0
0.1923	0	0	0	0
0.1924	0	0	0	0
0.1925	0	0	0	0
0.1926	0	0	0	0
0.1927	0	0	0	0
0.1928	0	0	0	0
0.1929	0	0	0	0
0.193	0	0	0	0
0.1931	0	0	0	0
0.1932	0	0	0	0
0.1933	0	0	0	0
0.1934	0	0	0	0
0.1935	0	0	0	0
0.1936	0	0	0	0
0.1937	0	0	0	0
0.1938	0	0	0	0
0.1939	0	0	0	0
0.194	0	0	0	0
0.1941	0	0	0	0
0.1942	0	0	0	0
0.1943	0	0	0	0
0.1944	0	0	0	0
0.1945	0	0	0	0
0.1946	0	0	0	0
0.1947	0	0	0	0
0.1948	0	0	0	0
0.1949	0	0	0	0
0.195	0	0	0	0
0.1951	0	0	0	0
0.1952	0	0	0	0
0.1953	0	0	0	0
0.1954	0	0	0	0
0.1955	0	0	0	0
0.1956	0	0	0	0
0.1957	0	0	0	0
0.1958	0	0	0	0
0.1959	0	0	0	0
0.196	0	0	0	0
0.1961	0	0	0	0
0.1962	0	0	0	0
0.1963	0	0	0	0
0.1964	0	0	0	0
0.1965	0	0	0	0
0.1966	0	0	0	0
0.1967	0	0	0	0
0.1968	0	0	0	0
0.1969	0	0	0	0
0.197	0	0	0	0
0.1971	0	0	0	0
0.1972	0	0	0	0
0.1973	0	0	0	0
0.1974	0	0	0	0
0.1975	0	0	0	0
0.1976	0	0	0	0
0.1977	0	0	0	0
0.1978	0	0	0	0
0.1979	0	0	0	0
0.198	0	0	0	0
0.1981	0	0	0	0
0.1982	0	0	0	0
0.1983	0	0	0	0
0.1984	0	0	0	0
0.1985	0	0	0	0
0.1986	0	0	0	0
0.1987	0	0	0	0
0.1988	0	0	0	0
0.1989	0	0	0	0
0.199	0	0	0	0
0.1991	0	0	0	0
0.1992	0	0	0	0
0.1993	0	0	0	0
0.1994	0	0	0	0
0.1995	0	0	0	0
0.1996	0	0	0	0
0.1997	0	0	0	0
0.1998	0	0	0	0
[truncated: 18,002 more rows]
